# Supplementary material for: Exome-wide association study to identify rare variants influencing COVID-19 outcomes: Results from the Host Genetics Initiative
Source: PLoS Genet. 2022 Nov 3;18(11):e1010367. doi: 10.1371/journal.pgen.1010367 (PMC9632827; doi:10.1371/journal.pgen.1010367)
Supplement: S1 Table — (XLSX) [file pgen.1010367.s001.xlsx]

## Sheet: Acknowledgements
Acknowledgements
Study Name	Acknowledgements
Columbia University COVID-19 Biobank	We would like to thank all study participants for contributing to the biobanks used in this study. Sequencing and phenotyping of the Columbia cohort was made possible by the Columbia COVID-19 Genomics Workgroup, including Andrea Califano, Wendy Chung, Christine K. Garcia, Iuliana Ionita-Laza, Richard Mayeux, Sheila M. O’Byrne, Danielle Pendrick, Muredach P. Reilly, Soumitra Sengupta, Peter Sims, …
DeCOI	We thank Sieglinde Düerkop, Lisa Knopp, Joanna for expert technical support. support with biobanking from Lisa Knopp and Joanna Pereirra ist gratefully acknowledged. PK and OAC thank the clinical trial unit team of the clinical trial unit 2 for infectious diseases.
GEN-COVID (Italy)	This study is part of the GEN-COVID Multicenter Study, https://sites.google.com/dbm.unisi.it/gen-covid, the Italian multicenter study aimed at identifying the COVID-19 host genetic bases. Specimens were provided by the COVID-19 Biobank of Siena, which is part of the Genetic Biobank of Siena, member of BBMRI-IT, of Telethon Network of Genetic Biobanks (project no. GTB18001), of EuroBioBank and of …
Japan NCGM-COVID19	We appreciate National Center for Global Health and Medicine Biobank, Disease control and prevension center, and the patients who agree with the enrollment of this study.
MSCIC	We acknowledge the patients and their families for their participation, as well as the clinical staff for providing data via the electronic medical record system.
Penn Medicine BioBank	We acknowledge the Penn Medicine BioBank (PMBB) for providing data and thank the patient-participants of Penn Medicine who consented to participate in this research program. We would also like to thank the Penn Medicine BioBank team and Regeneron Genetics Center for providing genetic variant data for analysis.
POLCOVID-Genomika	We would like to acknowledge all the clinical institutions from Poland involved in the patient management, clinical data and blood samples collection: Department of Infectious Diseases and Hepatology, Medical University of Lodz, Poland; Department of Infectious Diseases in Bytom, Medical University of Silesia, Poland; Department of Infectious Diseases and Hepatology, Poznan University of Medical …
Qatar Genome Program	We would like to thank Qatar Biobank for data collection and phenotyping. The Qatar Genome Program and Qatar Biobank are both Research, Development & Innovation entities within Qatar Foundation for Education, Science and Community Development. We are also thankful to Dr Laith Abu Raddad for his help in data extraction from EMR.
Saudi COVID-19 host genetics project	The Saudi COVID-19 acknowledges the Saudi Ministry of Health and King Abdulaziz City for Science and Technology (KACST)
Vanda CALYPSO COVID-19	Vanda acknoledges all patients participating in the study
