# Supplementary material for: Exome-wide association study to identify rare variants influencing COVID-19 outcomes: Results from the Host Genetics Initiative
Source: PLoS Genet. 2022 Nov 3;18(11):e1010367. doi: 10.1371/journal.pgen.1010367 (PMC9632827; doi:10.1371/journal.pgen.1010367)
Supplement: S3 Table — (XLSX) [file pgen.1010367.s003.xlsx]

## Sheet: Demographics
Basic demographic and sequencing information on each contributing cohort, by ancestry
Study Name	Country	Ancestry	Severe Covid-19				Hospitalized Covid-19				Susceptibility to Covid-19 (i.e. ever had a positive test)				Institutional review board	Sequencing Platform	Alignment, variant calling, and quality control	Ancestry Definition
			Cases N	Controls N	Average Age and Range	Sex (% Female)	Cases N	Controls N	Average Age and Range	Sex (% Female)	Cases N	Controls N	Average Age and Range	Sex (% Female)
Biobanque Québécoise de la Covid-19 (BQC-19)	Canada	EUR	180	1143	Cases: 74.1 (32-98) Controls: 60.8 (17-102)	Cases: 37.2% Controls: 51.1%	435	888	Cases: 70.3 (22-98) Controls: 58.8 (17-102)	Cases: 44.4% Controls: 51.6%	813	510	Cases: 61.6 (17-102) Controls: 64.1 (17-101)	Cases: 49.9% Controls: 48.0%	Jewish General Hospital ERB	Illumina NovaSeq6000 Whole-Genome Sequencing	Results from this cohort and the Swedish Biobank (see below) were aligned to the GRCh38 reference chromosome and joint-called using the McGill Genome Centre bioinformatics pipeline (https://doi.org/10.1093/gigascience/giz037), in accordance with GATK best practices. Coverage harmonization was then performed to ensure an average read depth of 10 at each variant in both the BQC-19 and the Swedish B…	After LD-pruning and filtering for variants also present in the 1000 Genome panel, each participants' first 6 genetic principal components were projected on the 1000 Genome principal components. A random forest trained on the 1000 Genome continental ancestry was used to classify participants into each ancestry. European participants were used for the analysis.
Columbia University	USA	AFR	188	1615	Cases: 68.4 (12-97) Controls: 70.2 (18-108)	Cases: 42.6% Controls: 67.9%	453	1615	Cases: 62.9 (5-97) Controls: 70.2 (18-108)	Cases: 47.2% Controls: 67.9%	480	1615	Cases: 62.3 (5-97) Controls: 70.2 (18-108)	Cases: 46.9% Controls: 67.9%	Columbia University Institutional Review Board	Cases: Illumina NovaSeq 6000 whole-exome sequencing with IDT xGen Exome Research Panel V1.0; Controls: Illumina HiSeq 2000, HiSeq 2500, and NovaSeq 6000 using various exome capture kits and genome controls on Illumina NovaSeq 6000.	All cases and controls were processed with the same bioinformatic pipeline for variant calling. In brief, reads were aligned to human reference GRCh37 using DRAGEN and duplicates were marked with Picard. Variants were called according to the GATK Best Practices recommendations v3.6. Finally, variants were annotated with ClinEff and the IGM’s in-house ATAV (https://github.com/igm-team/atav) was us…	We used a neural-network that was pre-trained on samples with known ancestry to obtain probability estimates for each of six ancestry groups (European, African, Hispanic/Latino, East Asian, South Asian and Middle Eastern) (see Povysil et al. 2020). We combined the European and Middle Eastern cohort and applied principal component analysis (PCA) to each group separately and iteratively removed ext…
Columbia University	USA	EUR/ME	55	2466	Cases: 67.8 (17-92) Controls: 54.6 (5-115)	Cases: 29.1% Controls: 54.4%	138	2466	Cases: 62 (3-94) Controls: 54.6 (5-115)	Cases: 40.6% Controls: 54.4%	154	2466	Cases: 60.8 (3-94) Controls: 54.6 (5-115)	Cases: 41.6% Controls: 54.4%
Columbia University	USA	LAT	221	1890	Cases: 65.5 (2-101) Controls: 58.1 (<1-106)	Cases: 38.9% Controls: 61.7%	521	1890	Cases: 60.1 (2-101) Controls: 58.1 (<1-106)	Cases: 43.4% Controls: 61.7%	548	1890	Cases: 59.6 (2-101) Controls: 58.1 (<1-106)	Cases: 43.6% Controls: 61.7%
DeCOI	Germany	EUR	199	553	Cases: 64.3 (20-100) Controls: 52.7 (1-96)	Cases: 29.1 % Controls: 49.0%	471	281	Cases: 62.3 (1-100) Controls: 44.8 (1-96)	Cases: 38.4 % Controls: 44.8 %	0	0	n/a	n/a	RWTH Aachen University, Aachen, Germany Faculty of Medicine, University of Frankfurt, Germany Hannover Medical School, Hannover, Germany Medical Faculty Cologne, Cologne, Germany Ludwig Maximilian University of Munich, Munich, Germany University of Regensburg, Regensburg, Germany Federal Institute for Drugs and Medical Devices, Bonn, Germany University of Tübingen, Tübingen, Germany Technical Uni…	Whole-Genome sequences were obtained as 150 bp paired-end reads on S4 flow cells using the NovaSeq6000 system (Illumina).	The reference genome GRCh38 was used in conjunction with the DRAGEN pipeline (Illumina, version 3.6.3 or 3.5.7) to yield gVCF files. Joint variant calling was then performed using the Glnexus software (verison 1.3.2). Individuals with a mean coverage below 20-fold or a 20-fold coverage in less than 96% of the protein coding sequence were removed and only one individual from related pairs of indiv…	See BQC-19
FHoGID	Switzerland	EUR	0	0	n/a	n/a	99	100	Cases: 64.3 (6-83) Controls: 63.1 (30-83)	Cases: 30.3% Controls: 62.0%	0	0	n/a	n/a	Commission cantonale d'éthique de la recherche sur l'être humain (CER-VD)	Illumina NovaSeq6000 sequencing with Twist Bioscience Human Core Exome Plus capture kit	Raw sequencing files were aligned to the GRCh38 reference using bwa (v0.7.17-r1188). Duplicates were marked using Picard (v2.23.8-2-ga004f14-SNAPSHOT). Variants were jointly called by HaplotypeCaller including BQSR and VQSR (GATK v4.1.4.1) according to GATK best practices. Samples with call rate less than 97% or mean read depth of 20, with non-European ancestry or related were removed. Genotype c…	After LD-pruning and filtering for variants also present in the 1000 Genome panel, each participants' first 6 genetic principal components were projected on the 1000 Genome principal components. A random forest trained on the 1000 Genome continental ancestry was used to classify participants into each ancestry. European participants were used for the analysis.
GEN-COVID (Italy)	Italy	EUR	1362	705	Cases: 67.0 (20-99) Controls: 51.5 (18-94)	Cases: 34.4% Controls: 54.9%	1613	454	Cases: 65.5 (19-99) Controls: 48.1 (18-84)	Cases: 36.0% Controls: 60.6%	0	0	n/a	n/a	The GEN-COVID is a multicentre academic observational study that was approved by the Internal Review Boards (IRB) of each participating centre	Whole Exome SequenWhole Exome Sequencing with at least 97% coverage at 20x was performed using the Illumina NovaSeq6000 System (Illumina, San Diego, CA, USA). Library preparation was performed using the Illumina Exome Panel (Illumina) according to the manufacturer's protocol. Library enrichment was tested by qPCR, and the size distribution and concentration were determined using Agilent Bioanalyz…	Variant calling was performed according to the GATK4 best practice guidelines, using GRCh38 reference and BWA for mapping. Samples with call rate less than 97% or mean read depth of 20 were removed. Variants with mean genotype quality less than 10 or call rate less than 80% or Hardy-Weinberg equilibrium p-value < 5xE-8 were removed. Genotypes calls were also removed if they had a genotype quality…	See BQC-19
Genentech	USA	AFR	47	188	Cases: 58.3 (22-85) Controls: 58.6 (18-91)	Cases: 25.5% Controls: 58.5%	47	188	Cases: 58.3 (22-85) Controls: 58.6 (18-91)	Cases: 25.5% Controls: 58.5%	0	0	n/a	n/a	see word doc	Illumina Novaseq 6000 S4 flowcell.	WGS data was processed using the BWA/GATK best practices pipeline. The read depth is 30x. Sample genotypes were set to missing if the GQ score was <20 and SNPs were removed if the missingness was >5%. SNPs were filtered if the HWE p-value was <1E-8. Genotypes were filtered out if there was an allele balance of more than 0.1 if homozygous, and less than 0.3 or more than 0.7 if heterozygous. Sample…	ADMIXTURE software was used to determine ancestry proportions and a threshold of >=0.7 for ancestry group assignment.
Genentech	USA	AMR	93	372	Cases: 53.6 (25-80) Controls: 55.6 (19-94)	Cases: 26.8% Controls: 65.8%	93	372	Cases: 53.6 (25-80) Controls: 55.6 (19-94)	Cases: 26.8% Controls: 65.8%	0	0	n/a	n/a	see word doc	Illumina Novaseq 6000 S4 flowcell.	WGS data was processed using the BWA/GATK best practices pipeline. The read depth is 30x. Sample genotypes were set to missing if the GQ score was <20 and SNPs were removed if the missingness was >5%. SNPs were filtered if the HWE p-value was <1E-8. Genotypes were filtered out if there was an allele balance of more than 0.1 if homozygous, and less than 0.3 or more than 0.7 if heterozygous. Sample…	ADMIXTURE software was used to determine ancestry proportions and a threshold of >=0.7 for ancestry group assignment.
Genentech	USA	EUR	124	496	Cases: 64.8 (31-92) Controls: 64.8 (31-93)	Cases: 33.8% Controls: 33.9%	124	496	Cases: 64.8 (31-92) Controls: 64.8 (31-93)	Cases: 33.8% Controls: 33.9%	0	0	n/a	n/a	see word doc	Illumina Novaseq 6000 S4 flowcell.	WGS data was processed using the BWA/GATK best practices pipeline. The read depth is 30x. Sample genotypes were set to missing if the GQ score was <20 and SNPs were removed if the missingness was >5%. SNPs were filtered if the HWE p-value was <1E-8. Genotypes were filtered out if there was an allele balance of more than 0.1 if homozygous, and less than 0.3 or more than 0.7 if heterozygous. Sample…	ADMIXTURE software was used to determine ancestry proportions and a threshold of >=0.7 for ancestry group assignment.
Geisinger Health Systems	United States	AFR	N/A	N/A	N/A	N/A	N/A	N/A	N/A	N/A	128	3050	cases: 42.3 (20.3-82.4) controls: 43.6 (18.0-99.3)	cases: 70.3% controls: 65.8%	Geisinger Institutional Review Board under project number 2006-0258	Illumina NovaSeq 6000 whole-exome sequencing with IDT exome capture probe	See PMID 34115965	See PMID 34115965
Geisinger Health Systems	United States	AMR	N/A	N/A	N/A	N/A	N/A	N/A	N/A	N/A	88	1307	cases: 39.4 (19.3-70.1) controls: 43.7 (18.0-88.0)	cases: 79.5% controls: 70.2%
Geisinger Health Systems	United States	EUR	320	107578	cases: 69.3 (23.6-93.9) controls: 55.9 (18.0-102.2)	cases: 46.2% controls: 62.4%	768	107578	cases: 68.7 (22.2-96.8) controls: 55.9 (18.0-102.2)	cases: 50.7% controls: 62.4%	5247	107578	cases: 55.1 (18.4-99.5) controls: 55.9 (18.0-102.2)	cases: 64.0% controls: 62.4%
Helix Exome+ and Healthy Nevada Project COVID-19 Phenotypes	United States	EUR	-	-	-	-	-	-	-	-	1595	13209	Cases: 52.3 (18-89+) Controls: 57.1 (18-89+)	Cases: 66.1% Controls: 63.3%	The Helix DNA Discovery Project study: Western IRB The HNP study: University of Nevada, Reno IRB	Exome+ assay includes sequencing of common variants	Data were processed using a custom version of Sentieon and aligned to GRCh38, with variant calling and phasing algorithms following GATK best practices.	Ancestry was determined using 10,000 ancestry informative markers covered in our Exome+ sequencing assay and comparing to Phase 3 data of the 1000 Genomes project using the program Admixture (https://www.genetics.ucla.edu/software/admixture/, version 1.3.0) with the supervised mode, based on 5 continental populations. Individuals were assigned as European ancestry if their European admixture was …
Thai Biobank: Host genetic factors in COVID-19 patients in relation to disease susceptibility, disease severity and pharmacogenomics	Thailand	Thai	38	1000	Cases: 43.1(17-78) Controls: n/a	Cases: 57.89 Controls: 48%	0	0	n/a	n/a	0	0	n/a	n/a	Faculty of Medicine, Chulalongkorn University, Thailand	Illumina Novaseq 6000 Whole-exome sequencing with SureSelect Human All Exons	Reads were aligned to the human reference genome (GRCh38) using BWA. Variant calling was performed using the GATK Best Practice and then following BQC-19 pipeline	Following BQC-19 pipeline
Japan COVID-19 Task Force	Japan	EAS	124	508	Cases: 65.6 (29-87) Controls: 37.2 (21-74)	Cases: 25.8% Controls: 43.9%	292	508	Cases: 65.0 (22-96) Controls: 37.2 (21-74)	Cases: 29.5% Controls: 43.9%	372	508	Cases: 60.6 (20-96) Controls: 37.2 (21-74)	Cases: 33.9% Controls: 43.9%	the ethical committees of Keio University School of Medicine	Illumina NovaSeq6000 Whole-Genome Sequencing	Sequence data were aligned to the GRCh38 reference chromosome and joint-called using NVIDIA Clara™ Parabricks, in accordance with GATK best practices. We applied both VQSR and hard-filtering to perform a robust variant QC. Samples with concordance to genotyping array less than 99.5% were removed. After restricting biallelic variants with call rate higher than 0.99 and allele frequency larger than…	After merging our study data and HapMap Phase III (HapMap3) and LD-pruning, all individuals' first 2 genetic principal components were projected on the scatter diagram to exclude non-EAS population. EAS participants were used for the analysis.
Japan NCGM-COVID19	Japan	Japanese	69	522	Cases: 55.49 (31-85) Controls: n/a	Cases: 21.7% Controls: 22.4%	273	522	Cases: 46.78 (20-89) Controls: n/a	Cases: 44.7% Controls: 22.4%	0	0	n/a	n/a	National Center for Global Health and Medicine ERB	Case and 104 controls: Illumina NovaSeq6000 Whole-Genome Sequencing 522 controls: Illumina HiSeqX Whole-Genome Sequencing	Alignment and variant calling was performed with parabricks (v3.1.0; NVIDIA inc.), which uses an algorithm compatible with GATK best practice. GRCh38 was used as the reference sequence for alignment. For the 108 controls, we used the CRAM files of the JPT population of the international 1000 genomes project (1000Genomes 30x on GRCh38 dataset). These data were obtained from the International 1000 …	Joint calls were performed with all samples of the phase3 of International 1000 Genome. Principal component analysis was performed on the East Asian populations (CHB, CHS, KHV, CDX, JPT) of the International 1000 Genomes and the cohort samples. The first and second principal components were plotted and samples belonging to the same cluster as JPT were selected.
Interval WGS	United Kingdom	EUR	0	0	n/a	n/a	30	11792	Cases: 50.5 (18-73) Controls: 47.2 (18-75)	Cases: 46.7% Controls: 50.3%	597	11225	Cases: 42.8 (18-75) Controls: 47.4 (18-75)	Cases: 57.0% Controls: 49.9%	National Research Ethics Service approved (11/EE/0538) this study	Illumina HiSeq X Whole-Genome Sequencing	Interval WGS sequence data were aligned using BWA MEM algorithm with the GRCh38 reference with decoys (also known as HS38DH). Variant calling was performed using and joint-called using GATK (v4), in accordance with GATK best practices. We removed the variants that did not meet following criteria: mean genotype quality (GQ) value > 20, Hardy-Weinberg equilibrium (HWE) p-value > 1 x 10-6 only for a…	Interval whole genome sequence study mainly contains European participants. To confirm that, we usd 15,563 bi-allelic SNPs that overlapped with 1000 Genome panel and the first 10 genetic principal componants of each participant were projected on 1000 Genome principal components, which confirmed that all participants were European.
MNM Diagnostics (Polish Covid WGS)	Poland	EUR	223	746	Cases: 60.6 (22-99) Controls: 46.7 (2-94)	Cases: 28% Controls: 45%	295	674	Cases: 48 (2-88) Controls: 50 (11-99)	Cases: 55% Controls: 36%	229	740	Cases: 46 (11-94) Controls: 50 (2-99)	Cases: 31% Controls: 45%	Ethics Committee of the Central Clinical Hospital of the Ministry of Interior and Administration in Warsaw	Illumina NovaSeq6000 Whole-Genome Sequencing	Quality of sequenced reads was assessed using FastQC v0.11.7 and reads were subsequently mapped to the GRCh38 human reference genome using Speedseq framework v.0.1.2 (Chiang et al. 2015), encompassing alignment with BWA MEM 0.7.10 (H. Li 2013), SAMBLASTER v0.1.22 (Faust and Hall 2014) duplicate removal, and Sambamba v0.5.9 (Tarasov et al. 2015) sorting and indexing.	European participants were used for the analysis. PCA analysis confirmed the homogeneity of whole cohort and European ancestry.
MSCIC	USA	AFR	75	59	Cases: 64.24 (23-90); Controls: 60.86 (13-90)	Cases: 45.3%, Controls 52.5%									Icahn School of Medicine at Mount Sinai Program for the Protection of Human Subjects / Institutional Review Board	Nextera DNA Flex Library Preparation Kit (Illumina, #20018705), using 250-500 ng of genomic DNA as input and manufacturer's protocol	Results from this cohort were aligned to the GRCh38 reference chromosome and joint-called using the Illumina DRAGEN pipeline. After variant calling, quality control was performed in hail. Samples with call rate less or equal to 85%, mean read depth less than or equal to 24, or mean genotype quality less than or equal to 40, were removed. Samples were also removed if their sex imputed from sequenc…	Used k-nearest-neighbors model with principal components to infer continental ancestry for each sample, along with manual review.
MSCIC	USA	EUR	67	82	Cases: 68.52 (7-90); Controls: 57.1 (14-90)	Cases: 35.8%; Controls 50.0%									same as above	same as above	same as above	same as above
PMBB	USA	AFR	73	11123	Cases: 58.3 (20-86) Controls: 51.6 (17-95)	Cases: 54.8% Controls: 62.8%	191	11005	Cases: 56.4 (20-86) Controls: 51.6 (17-95)	Cases: 56.0% Controls: 62.9%	427	10769	Cases: 52.3 (20-86) Controls: 51.6 (17-95)	Cases: 66.0% Controls: 62.6%	University of Pennsylvania	The samples were processed with custom NEB/Kapa reagents, the IDT xGen v1 exome capture platform, and sequenced on the Illumina NovaSeq 6000 system on S4 flow cells	Sequence alignment, variant identification, and genotype assignment Upon completion of sequencing, raw data from each Illumina NovaSeq run was gathered in local buffer storage and uploaded to the DNAnexus platform1 for automated analysis. After upload was complete, analysis began with the conversion of CBCL files to FASTQ-formatted reads and assigned, via specific barcodes, to samples using the b…	Filtered data to common, high quality SNPs from HapMap3 dataset. Calculated the PCs for the HapMap3 samples and all non-HapMap3 samples onto those PCs.Trained a KDE for each ancestral superclass with the PCs of the HapMap3 samples. Calculated the likelihood of each sample being from the different ancestral superclasses based on the KDEs. For each sample, report the ancestral superclass based on t…
PMBB	USA	EUR	38	30280	Cases: 61.6 (36-84) Controls: 57.2 (17-103)	Cases: 28.9% Controls: 44.9%	90	30228	Cases: 60.1 (23-84) Controls: 57.2 (17-103)	Cases: 36.7% Controls: 44.9%	232	30086	Cases: 56.2 (23-84) Controls: 57.3 (17-103)	Cases: 41.8% Controls: 44.9%	University of Pennsylvania	The samples were processed with custom NEB/Kapa reagents, the IDT xGen v1 exome capture platform, and sequenced on the Illumina NovaSeq 6000 system on S4 flow cells	Sequence alignment, variant identification, and genotype assignment Upon completion of sequencing, raw data from each Illumina NovaSeq run was gathered in local buffer storage and uploaded to the DNAnexus platform1 for automated analysis. After upload was complete, analysis began with the conversion of CBCL files to FASTQ-formatted reads and assigned, via specific barcodes, to samples using the b…	Filtered data to common, high quality SNPs from HapMap3 dataset. Calculated the PCs for the HapMap3 samples and all non-HapMap3 samples onto those PCs.Trained a KDE for each ancestral superclass with the PCs of the HapMap3 samples. Calculated the likelihood of each sample being from the different ancestral superclasses based on the KDEs. For each sample, report the ancestral superclass based on t…
POLCOVID-Genomika	Poland	EUR	110	1306	Cases: 66.6 (26-93) Controls: 53.7 (18-97)	Cases: 30.0% Controls: 53.0%	719	697	Cases: 60.9 (19-97) Controls: 48.2 (18-94)	Cases: 44.0% Controls: 58.6%	1186	230	Cases: 56.5 (18-97) Controls: 45.44 (23-81)	Cases: 50.6% Controls: 54.8%	Local ethics committee of the Medical University of Bialystok	Illumina NovaSeq6000 Whole-Exome Sequencing	Whole exome sequencing (WES) data was analyzed according to the Genome Analysis Toolkit (GATK) recommendations. Reads were mapped to a reference genome (GRCh38) using BWA. Duplicates were removed using Picard. Variant calling was carried out using GATK HaplotypeCaller in GVCF mode. All samples were joint-genotyped using GATK GenotypeGVCFs and subjected to Base Quality Score Recalibration (BQSR). …	Each sample "super-population" was predicted using a random forest classifier trained on 1KG snps. Samples for whom the prediction was different from "EUR" were removed from the analysis.
Qatar Genome Program	Qatar	MEA	0	0	n/a	n/a	60	4917	Cases: 49.3 (21-76) Controls: 40.3 (18-85)	Cases: 41.7% Controls: 49.5%	677	4300	Cases: 39.4 (18-79) Controls: 40.5 (18-85)	Cases: 50.4% Controls: 49.2%	The recruitment and sequencing of participants from the Qatar Biobank (QBB) were approved by the Hamad Medical Corporation Ethics Committee in 2011 and continued with QBB Institutional Review Board (IRB) from 2017 onwards. It is renewed on an annual basis, IRB protocol number IRB-A-QBB-2019-0017. The genetic analyses were approved following expedited review by the QBB Institutional Review Board u…	Illumina HiseqX Whole-Genome Sequencing	Results from this cohort were aligned to the GRCh38 reference chromosome and joint-called using Sentieon tool, in accordance with GATK best practices. Variant QC and Sample QC were done following the COVID-19 Host Genetics Initiative: Whole Exome/Genome Sequencing Analysis Plan (https://docs.google.com/document/d/1X_qjplH8T4BJXSeMQ_sBfQUTiu_kAisicOqGb6B8hcM/edit#heading=h.o2bjrcsk8fjw).	Population outliers were removed, only unrelated participants were conserved. All participants are genetically homogenous and belong to the Middle-Eastern Qatari Arab ancestry.
Saudi Human Genome Program	Saudi Arabia	MID	208	252	Cases: 63.4 (14-104) Controls: 43.7 (1-95)	Cases: 42.30% Controls: 48.41%	0	0	n/a	n/a	0	0	n/a	n/a	King Fahad Medical City (KFMC) King Abdullah International Medical Research Center (KAIMRC) King Faisal Specialist Hospital and Research Centre (KFSHRC) Ministry of health in Madina, Saudi Arabia	Illumina NovaSeq6000 Whole-Exome Sequencing using Illumina’s TruSeq Exome kit	Results from this cohort were aligned to the GRCh38 reference chromosome and joint-called using COVID-19 Host Genetics Initiative: Whole Exome/Genome Sequencing Analysis Plan (https://docs.google.com/document/d/1X_qjplH8T4BJXSeMQ_sBfQUTiu_kAisicOqGb6B8hcM/edit#heading=h.8rokhgt08d56), in accordance with GATK best practices. Variants tagged as ‘PASS’ by the GATK Variant Quality Score Recalibration…	self-reported middle eastern population
Swedish Biobank	Sweden	EUR	182	0	Cases: 64.5 (24-86) Controls: n/a	Cases: 24.2% Controls: n/a	0	0	n/a	n/a	0	0	n/a	n/a	Etikprövningsmyndigheten	Illumina NovaSeq6000 whole-exome sequencing with Twist Bioscience exome capture probe	See BQC-19	See BQC-19
United Kingdom Biobank	United Kingdom	AFR	59	8155	cases: 57.5 (43-69) controls: 51.7 (39-70)	cases: 52.5% controls: 58.3%	183	8155	cases: 54.0 (40-70) controls: 51.7 (39-70)	cases: 55.2% controls: 58.3%	606	8155	cases: 50.2 (40-70) controls: 51.7 (39-70)	cases: 58.3% controls: 58.3%	research ethics committee under aapproval number 11/NW/0382	Illumina NovaSeq 6000 whole-exome sequencing with IDT exome capture probe	See PMID 34115965	See PMID 34115965
United Kingdom Biobank	United Kingdom	AMR	N/A	N/A	N/A	N/A	N/A	N/A	N/A	N/A	35	556	cases: 49.1 (41-67) controls: 52.8 (40-70)	cases: 54.3% controls: 66.9%
United Kingdom Biobank	United Kingdom	EAS	N/A	N/A	N/A	N/A	28	2080	cases: 53.2 (40-66) controls: 52.4 (37-70)	cases: 57.1% controls: 67.6%	85	2080	cases: 50.6 (40-69) controls: 52.4 (37-70)	cases: 70.6% controls: 67.6%
United Kingdom Biobank	United Kingdom	EUR	1204	392255	cases: 61.5 (40-70) controls: 56.5 (38-73)	cases: 35.2% controls: 55.2%	4389	392255	cases: 58.8 (40-70) controls: 56.5 (38-73)	cases: 44.2% controls: 55.2%	14167	392255	cases: 54.2 (40-70) controls: 56.5 (38-73)	cases: 52.5% controls: 55.2%
United Kingdom Biobank	United Kingdom	SAS	55	9178	cases: 54.8 (41-69) controls: 53.3 (40-72)	cases: 34.5% controls: 47.7%	198	9178	cases: 53.9 (40-69) controls: 53.3 (40-72)	cases: 36.4% controls: 47.7%	765	9178	cases: 50.9 (40-69) controls: 53.3 (40-72)	cases: 45.0% controls: 47.7%
University of California, Los Angeles (UCLA)	USA	EUR	23	130	Cases: 72.0 (42-90) Controls: 56.5 (15-90)	Cases: 60.9% Controls: 51.5%	60	93	Cases: 69.3 (20-90) Controls: 52.2 (15-88)	Cases: 60.0% Controls: 48.4%	142	11	Cases: 58.5 (15-90) Controls: 63.1 (48-82)	Cases: 52.8% Controls: 54.5%	20-000844 exemption	Illumina NovaSeq6000 Whole-Genome Sequencing	Each lane of WGS sequencing reads was aligned against the human genome reference build GRCh38 using BWA-MEM2 (v2.1.0). Lane level BAMs from the same library were merged, marking duplicates using Picard (v2.23.3) In addition, the Genome Analysis Toolkit (GATK v3.7.0) [2] was used for local realignment and base quality recalibration (GATK v4.1.9). Germline SNPs and Indels were identified using GATK…	After LD-pruning and filtering for variants also present in the 1000 Genome panel, each participants' first 6 genetic principal components were projected on the 1000 Genome principal components. A random forest trained on the 1000 Genome continental ancestry was used to classify participants into each ancestry. European participants were used for the analysis.
University of California, Los Angeles (UCLA)	USA	AMR	61	170	Cases: 58.2 (4-88) Controls: 52.5 (17-90)	Cases: 40.7% Controls: 42.9%	94	137	Cases: 60.2 (4-90) Controls: 45.1 (17-85)	Cases: 51.8% Controls: 42.5%	214	17	Cases: 55.1 (4-90) Controls: 40.0 (24-69)	Cases: 46.7% Controls: 58.8%	20-000844 exemption		Each lane of WGS sequencing reads was aligned against the human genome reference build GRCh38 using BWA-MEM2 (v2.1.0). Lane level BAMs from the same library were merged, marking duplicates using Picard (v2.23.3) In addition, the Genome Analysis Toolkit (GATK v3.7.0) [2] was used for local realignment and base quality recalibration (GATK v4.1.9). Germline SNPs and Indels were identified using GATK…	After LD-pruning and filtering for variants also present in the 1000 Genome panel, each participants' first 6 genetic principal components were projected on the 1000 Genome principal components. A random forest trained on the 1000 Genome continental ancestry was used to classify participants into each ancestry. European participants were used for the analysis.
Vanda COVID-19	USA	EUR	83	950	Cases: 54-72	Cases: 35.5%									IRB approval status: Reviewed and approved by Advarra IRB; Pro00043096.	Illumina NovaSeq6000 Whole-Genome Sequencing	Whole genome sequencing (WGS) libraries were prepared using the Truseq DNA PCR-free Library Preparation Kit. Whole Genome data were processed on NYGC automated pipeline. Paired-end 150 bp reads were aligned to the GRCh37 human reference (BWA-MEM v0.7.8) and processed with GATK best-practices workflow (GATK v3.4.0).	After LD-pruning and filtering for variants also present in the 1000 Genome panel, each participants' first 6 genetic principal components were projected on the 1000 Genome principal components. A random forest trained on the 1000 Genome continental ancestry was used to classify participants into each ancestry. European participants were used for the analysis.
