# Supplementary material for: Exome-wide association study to identify rare variants influencing COVID-19 outcomes: Results from the Host Genetics Initiative
Source: PLoS Genet. 2022 Nov 3;18(11):e1010367. doi: 10.1371/journal.pgen.1010367 (PMC9632827; doi:10.1371/journal.pgen.1010367)
Supplement: S4 Table — (XLSX) [file pgen.1010367.s004.xlsx]

## Sheet: Inflation factors
Phenotype	Mask	Minor allele frequency threshold	Lambda
Susceptibility	M4	<1%	0.757798886968916
Hospitalized	M4	<1%	0.740255765477285
Severe	M4	<1%	0.711500421480264
Susceptibility	M4	<0.1%	0.758567895672751
Hospitalized	M4	<0.1%	0.758567895672751
Severe	M4	<0.1%	0.741391502632982
Susceptibility	M3	<1%	0.776009912595168
Hospitalized	M3	<1%	0.829967167425254
Severe	M3	<1%	0.718525616038902
Susceptibility	M3	<0.1%	0.77288953331345
Hospitalized	M3	<0.1%	0.834884185096106
Severe	M3	<0.1%	0.758375610714718
Susceptibility	M1	<1%	0.831194545421637
Hospitalized	M1	<1%	0.83139924729605
Severe	M1	<1%	0.665701712763031
Susceptibility	M1	<0.1%	0.826700262094981
Hospitalized	M1	<0.1%	0.836527645007303
Severe	M1	<0.1%	0.673137239128514
Severe	Single Variant	>0.1%	0.800483
Hospitalized	Single Variant	>0.1%	0.921608
Susceptibility	Single Variant	>0.1%	0.917216
