# Supplementary material for: Exome-wide association study to identify rare variants influencing COVID-19 outcomes: Results from the Host Genetics Initiative
Source: PLoS Genet. 2022 Nov 3;18(11):e1010367. doi: 10.1371/journal.pgen.1010367 (PMC9632827; doi:10.1371/journal.pgen.1010367)
Supplement: S5 Table — (XLSX) [file pgen.1010367.s005.xlsx]

## Sheet: Single Variants
phenotype	Chromosome	Position	Closest_gene	effect_allele	non_effect_allele	effect	se	pvalue	tausq	HetISq	HetPVal	Num_Cases	Cases_Ref	Cases_Het	Cases_Alt	Num_Controls	Controls_Ref	Controls_Het	Controls_Alt
Severe	3	45897524	CCR9	A	G	0.300707	0.0435921	5.266e-12	0	0	0.4655	3657	2625	942	90	453566	370455	77737	5374
Severe	3	45959378	CXCR6	A	G	0.309897	0.0420135	1.629e-13	0	0	0.6892	3982	2835	1043	104	562950	450558	105284	7108
Severe	3	45966331	CXCR6	T	G	0.306938	0.039324	5.933e-15	0	0	0.7424	4388	3100	1170	118	563756	451452	105270	7034
Severe	3	45966333	CXCR6	T	C	-0.316254	0.0400387	2.818e-15	0	0	0.7778	4388	3078	1185	125	563758	449965	106603	7190
Severe	3	45966595	CXCR6	A	G	0.294141	0.0385448	2.327e-14	0	0	0.7823	4443	3141	1183	119	566025	453146	105785	7094
Severe	3	45967995	CXCR6	A	G	0.29229	0.0378645	1.169e-14	0	0	0.8756	4854	3496	1238	120	569712	456024	106562	7126
Severe	3	45968515	FYCO1	T	C	-0.300196	0.0385873	7.272e-15	0	0	0.7779	4853	3475	1252	126	569626	455104	107259	7263
Severe	3	45973053	FYCO1	T	G	-0.289406	0.0408557	1.404e-12	0	0	0.6289	3983	2837	1044	102	562920	450940	104960	7020
Hospitalized	1	24652424	SRRM1	T	G	1.42923	0.241476	3.245e-09	0.0916712	39.6	0.174	409	158	251	0	4413	3601	812	0
Hospitalized	1	154405545	IL6R	C	G	1.82218	0.321545	1.454e-08	0	0	0.8453	629	587	42	0	41504	41323	180	1
Hospitalized	3	45897524	CCR9	A	G	0.176424	0.0298389	3.369e-09	0	0	0.7911	8905	6664	2056	185	466616	381649	79484	5483
Hospitalized	3	45959378	CXCR6	A	G	0.16551	0.0272168	1.193e-09	0	0	0.8062	9693	7155	2322	216	576003	461696	107089	7218
Hospitalized	3	45973053	FYCO1	T	G	-0.167718	0.027144	6.458e-10	0	0	0.4556	9957	7373	2368	216	577028	462981	106910	7137
Hospitalized	15	44195065	FRMD5	C	G	1.40147	0.208375	1.747e-11	0	0	0.7676	662	549	113	0	43567	43216	351	0
Hospitalized	15	44195069	FRMD5	C	G	1.40554	0.227293	6.257e-10	0	0	0.7851	661	567	94	0	43567	43300	267	0
Susceptibility	3	45595617	LIMD1	T	C	-0.241838	0.0440191	3.931e-08	0	0	0.4561	24880	24214	662	4	557838	545463	12291	84
