# Supplementary material for: Exome-wide association study to identify rare variants influencing COVID-19 outcomes: Results from the Host Genetics Initiative
Source: PLoS Genet. 2022 Nov 3;18(11):e1010367. doi: 10.1371/journal.pgen.1010367 (PMC9632827; doi:10.1371/journal.pgen.1010367)
Supplement: S6 Table — (XLSX) [file pgen.1010367.s006.xlsx]

## Sheet: Burden tests
Phenotype	Ensembl_ID	HGNC_symbol	Chromosome	Start_position	Effect_Allele	Non_Effect_Allele	HetISq	HetPVal	Effect	StdErr	Pvalue	Tau2	Ancestry_direction	Num_Cases	Cases_Het	Cases_Alt	Num_Controls	Controls_Het	Controls_Alt	mac	Cauchy
Hospitalized	ENSG00000116141	MARK1	1	220528136	Hospitalized.M1.MAF_0.1.perc	reference	0	0.8929	2.5061023	0.4763661	1.434e-7	0	?+-??-	6140	8	0	548036	93	0	101	4.30199412917207e-7
Hospitalized	ENSG00000116141	MARK1	1	220528136	Hospitalized.M1.MAF_1.perc	reference	0	0.8929	2.5061023	0.4763661	1.434e-7	0	?+-??-	6140	8	0	548036	93	0	101	4.30199412917207e-7
Severe	ENSG00000196664	TLR7	23	12867072	Severe.M3.MAF_0.1.perc	reference	0	0.7547	1.6590005	0.3310547	5.408e-7	0	?+-??-	3108	2	5	519177	83	47	189	1.5840994974196758e-6
Severe	ENSG00000196664	TLR7	23	12867072	Severe.M3.MAF_1.perc	reference	0	0.7595	1.6291575	0.3292251	7.48e-7	0	?+-??-	3282	2	5	519966	85	47	191	1.5840994974196758e-6
Severe	ENSG00000116141	MARK1	1	220528136	Severe.M1.MAF_0.1.perc	reference	0	0.8829	3.1737298	0.6660732	1.89e-6	0	?+???-	1939	4	0	540123	92	0	96	5.669817192091652e-6
Severe	ENSG00000116141	MARK1	1	220528136	Severe.M1.MAF_1.perc	reference	0	0.8829	3.1737298	0.6660732	1.89e-6	0	?+???-	1939	4	0	540123	92	0	96	5.669817192091652e-6
Severe	ENSG00000188026	RILPL1	12	123470054	Severe.M1.MAF_0.1.perc	reference	0	0.9407	3.0076345	0.6378601	2.415e-6	0	?++??-	1749	4	0	558569	121	0	125	8.273891872769987e-6
Severe	ENSG00000107175	CREB3	9	35732598	Severe.M1.MAF_1.perc	reference	0	0.4879	2.461121	0.527402	3.064e-6	0	?++-+-	4198	9	1	566081	380	0	391	1.7845684655085256e-5
Severe	ENSG00000196664	TLR7	23	12867072	Severe.M4.MAF_1.perc	reference	0	0.9555	1.1100913	0.2390863	3.433e-6	0	++-?-+	3913	5	8	521531	221	144	530	1.5840994974196758e-6
Severe	ENSG00000188026	RILPL1	12	123470054	Severe.M1.MAF_1.perc	reference	0	0.8208	2.923351	0.6308322	3.585e-6	0	?++-?-	1941	5	0	559594	123	0	128	8.273891872769987e-6
Hospitalized	ENSG00000083067	TRPM3	9	70529060	Hospitalized.M4.MAF_1.perc	reference	0	0.736	0.3129937	0.0675575	3.604e-6	0	?++-++	12124	360	0	583311	15484	10	15864	2.146631617463985e-5
Susceptibility	ENSG00000182108	DEXI	16	10928891	Susceptibility.M1.MAF_0.1.perc	reference	0	1	2.4330475	0.5298484	4.391e-6	0	??+???	19646	7	0	529919	22	0	29	1.3175137415072619e-5
Susceptibility	ENSG00000182108	DEXI	16	10928891	Susceptibility.M1.MAF_1.perc	reference	0	1	2.4330475	0.5298484	4.391e-6	0	??+???	19646	7	0	529919	22	0	29	1.3175137415072619e-5
Severe	ENSG00000196664	TLR7	23	12867072	Severe.M4.MAF_0.1.perc	reference	0	0.854	1.1383636	0.2500581	5.304e-6	0	?+-??+	3285	3	7	519965	210	139	505	1.5840994974196758e-6
Hospitalized	ENSG00000127054	INTS11	1	1311585	Hospitalized.M4.MAF_0.1.perc	reference	0	0.6381	0.4237136	0.09491	8.03e-6	0	-+--++	12184	190	0	588223	7155	0	7345	4.6719037195763835e-5
Hospitalized	ENSG00000164961	WASHC5	8	125024260	Hospitalized.M4.MAF_0.1.perc	reference	0	0.4652	0.4433079	0.0993565	8.128e-6	0	?++++-	12124	170	0	583311	6719	1	6891	3.227327856069877e-5
Hospitalized	ENSG00000204256	BRD2	6	32968594	Hospitalized.M1.MAF_0.1.perc	reference	0	0.893	2.6659402	0.5982454	8.34e-6	0	?+-?+-	5930	10	0	563080	79	0	89	2.542954055266915e-5
Hospitalized	ENSG00000204256	BRD2	6	32968594	Hospitalized.M1.MAF_1.perc	reference	0	0.8921	2.6574472	0.5972804	8.617e-6	0	?+-?+-	5930	10	0	563080	80	0	90	2.542954055266915e-5
Susceptibility	ENSG00000132952	USPL1	13	30617693	Susceptibility.M1.MAF_0.1.perc	reference	0	0.6908	1.198101	0.2744825	1.272e-5	0	-?+-++	22780	21	0	567458	180	0	201	3.8120091586537346e-5
Susceptibility	ENSG00000132952	USPL1	13	30617693	Susceptibility.M1.MAF_1.perc	reference	0	0.6908	1.198101	0.2744825	1.272e-5	0	-?+-++	22780	21	0	567458	180	0	201	3.8120091586537346e-5
Severe	ENSG00000224877	NDUFAF8	17	81239305	Severe.M1.MAF_0.1.perc	reference	0	0.473	2.9259918	0.6750211	1.46e-5	0	?+-???	2055	4	0	550534	75	0	79	4.3787671441039994e-5
Severe	ENSG00000224877	NDUFAF8	17	81239305	Severe.M3.MAF_0.1.perc	reference	0	0.473	2.9259918	0.6750211	1.46e-5	0	?+-???	2055	4	0	550534	75	0	79	4.3787671441039994e-5
Severe	ENSG00000072182	ASIC4	2	219514170	Severe.M1.MAF_1.perc	reference	0	0.8324	1.2570756	0.2913262	1.596e-5	0	?+++?-	3971	21	0	566439	1562	3	1589	9.402115180050608e-5
Hospitalized	ENSG00000009307	CSDE1	1	114716913	Hospitalized.M3.MAF_1.perc	reference	0	0.5482	1.0036265	0.2329214	1.641e-5	0	?++-?+	7320	35	0	561832	881	0	916	5.908665431931431e-5
Severe	ENSG00000196664	TLR7	23	12867072	Severe.M1.MAF_0.1.perc	reference	0	0.8199	2.606525	0.6049441	1.642e-5	0	?+???-	1579	0	2	509011	13	11	39	1.5840994974196758e-6
Severe	ENSG00000196664	TLR7	23	12867072	Severe.M1.MAF_1.perc	reference	0	0.8199	2.606525	0.6049441	1.642e-5	0	?+???-	1579	0	2	509011	13	11	39	1.5840994974196758e-6
Hospitalized	ENSG00000155876	RRAGA	9	19049427	Hospitalized.M4.MAF_1.perc	reference	0	0.6189	0.849728	0.1974219	1.676e-5	0	?+----	10168	41	0	564792	1300	1	1343	1.0028398653613385e-4
Susceptibility	ENSG00000178928	TPRX1	19	47801243	Susceptibility.M3.MAF_1.perc	reference	0	0.7651	0.73270709999999994	0.1724352	2.146e-5	0	+?++-+	26530	61	0	590455	490	0	551	1.0325989111489762e-4
Hospitalized	ENSG00000159625	DRC7	16	57694793	Hospitalized.M4.MAF_0.1.perc	reference	0	0.4456	0.4274867	0.1010503	2.332e-5	0	?+-+-+	12124	161	0	583311	6577	4	6746	1.3944852456649256e-4
Hospitalized	ENSG00000009307	CSDE1	1	114716913	Hospitalized.M3.MAF_0.1.perc	reference	0	0.5408	0.9917194	0.2352077	2.483e-5	0	?++-?+	7320	32	0	561832	880	0	912	5.908665431931431e-5
Hospitalized	ENSG00000129514	FOXA1	14	37589552	Hospitalized.M1.MAF_0.1.perc	reference	0	0.7915	2.782057	0.6609456	2.563e-5	0	?+-+??	5783	5	0	541666	39	0	44	7.634010160952633e-5
Hospitalized	ENSG00000129514	FOXA1	14	37589552	Hospitalized.M1.MAF_1.perc	reference	0	0.7915	2.782057	0.6609456	2.563e-5	0	?+-+??	5783	5	0	541666	39	0	44	7.634010160952633e-5
Hospitalized	ENSG00000164961	WASHC5	8	125024260	Hospitalized.M3.MAF_0.1.perc	reference	0	0.9867	0.6150558	0.1463311	2.632e-5	0	?+++++	12012	87	0	583017	2990	0	3077	3.227327856069877e-5
Severe	ENSG00000116649	SRM	1	11054584	Severe.M1.MAF_0.1.perc	reference	0	0.9626	3.6861022	0.8806594	2.844e-5	0	?++??-	1690	2	0	550414	36	0	38	8.509904238225286e-5
Severe	ENSG00000116649	SRM	1	11054584	Severe.M1.MAF_1.perc	reference	0	0.9626	3.6861022	0.8806594	2.844e-5	0	?++??-	1690	2	0	550414	36	0	38	8.509904238225286e-5
Hospitalized	ENSG00000114742	WDR48	3	39052013	Hospitalized.M1.MAF_0.1.perc	reference	0	0.5751	2.3946299	0.5723593	2.867e-5	0	?++++-	6721	7	0	565038	70	0	77	8.594523004497816e-5
Hospitalized	ENSG00000114742	WDR48	3	39052013	Hospitalized.M1.MAF_1.perc	reference	0	0.5751	2.3946299	0.5723593	2.867e-5	0	?++++-	6721	7	0	565038	70	0	77	8.594523004497816e-5
Severe	ENSG00000110330	BIRC2	11	102347211	Severe.M3.MAF_0.1.perc	reference	0	0.8026	1.4450643	0.3472143	3.156e-5	0	?+--?-	3260	13	0	549948	919	1	934	1.8900488979745552e-4
Severe	ENSG00000253293	HOXA10	7	27170592	Severe.M3.MAF_0.1.perc	reference	0	0.752	1.6308579	0.393569	3.416e-5	0	?++-?+	4027	11	0	565761	674	0	685	1.8791725876560165e-4
Severe	ENSG00000188026	RILPL1	12	123470054	Severe.M3.MAF_0.1.perc	reference	0	0.9237	1.7019552	0.410783	3.425e-5	0	?+++?-	3402	11	0	560571	640	0	651	8.273891872769987e-6
Hospitalized	ENSG00000171133	OR2K2	9	111327483	Hospitalized.M1.MAF_0.1.perc	reference	0	0.4747	1.9061588	0.4604029	3.47e-5	0	?+++--	8709	10	0	563410	122	0	132	1.036613571462015e-4
Hospitalized	ENSG00000171133	OR2K2	9	111327483	Hospitalized.M3.MAF_0.1.perc	reference	0	0.4747	1.9061588	0.4604029	3.47e-5	0	?+++--	8709	10	0	563410	122	0	132	1.036613571462015e-4
Susceptibility	ENSG00000070495	JMJD6	17	76712832	Susceptibility.M1.MAF_0.1.perc	reference	0	0.6799	1.4292125	0.3458559	3.59e-5	0	+?+---	21747	14	0	552260	106	0	120	1.0768838630468325e-4
Susceptibility	ENSG00000070495	JMJD6	17	76712832	Susceptibility.M1.MAF_1.perc	reference	0	0.6799	1.4292125	0.3458559	3.59e-5	0	+?+---	21747	14	0	552260	106	0	120	1.0768838630468325e-4
Susceptibility	ENSG00000142599	RERE	1	8352397	Susceptibility.M1.MAF_0.1.perc	reference	0	0.4099	0.9917403	0.240325	3.681e-5	0	+?+--+	24573	31	0	573081	322	0	353	2.2086283533513093e-4
Hospitalized	ENSG00000125354	SEPTIN6	23	119615724	Hospitalized.M1.MAF_0.1.perc	reference	0	0.5624	3.1864525	0.7735314	3.799e-5	0	?+-???	5340	0	2	507988	14	12	42	1.1368172929204613e-4
Hospitalized	ENSG00000125354	SEPTIN6	23	119615724	Hospitalized.M1.MAF_1.perc	reference	0	0.5624	3.1864525	0.7735314	3.799e-5	0	?+-???	5340	0	2	507988	14	12	42	1.1368172929204613e-4
Hospitalized	ENSG00000232653	GOLGA8N	15	32593456	Hospitalized.M4.MAF_1.perc	reference	0	0.6832	0.5370451	0.1308469	4.054e-5	0	?++-++	8208	189	8	467834	759	39	1042	2.126567563510334e-4
Hospitalized	ENSG00000174586	ZNF497	19	58354357	Hospitalized.M1.MAF_0.1.perc	reference	0	0.8326	1.2590312	0.3067656	4.057e-5	0	?+++?-	9043	19	0	564654	385	0	404	1.7248404648281e-4
Hospitalized	ENSG00000115977	AAK1	2	69457997	Hospitalized.M3.MAF_0.1.perc	reference	0	0.8656	0.9842677	0.2411033	4.458e-5	0	?++++-	10736	37	0	569540	1097	1	1136	2.2371377267173161e-4
Hospitalized	ENSG00000188026	RILPL1	12	123470054	Hospitalized.M3.MAF_0.1.perc	reference	0	0.4939	1.1406113	0.279835	4.581e-5	0	?+-+++	8740	22	0	564914	645	0	667	2.536692640378413e-4
Susceptibility	ENSG00000148143	ZNF462	9	106863166	Susceptibility.M4.MAF_1.perc	reference	0	0.4596	-0.1360226	0.0334934	4.883e-5	0	-?--++	27340	1015	1	591878	26262	11	27301	2.895656887901832e-4
Severe	ENSG00000106991	ENG	9	127815013	Severe.M1.MAF_0.1.perc	reference	0	0.7345	3.3461458	0.8272692	5.237e-5	0	?++???	1635	2	0	541236	78	0	80	1.5699304126744242e-4
Severe	ENSG00000106991	ENG	9	127815013	Severe.M1.MAF_1.perc	reference	0	0.7345	3.3461458	0.8272692	5.237e-5	0	?++???	1635	2	0	541236	78	0	80	1.5699304126744242e-4
Severe	ENSG00000151025	GPR158	10	25174802	Severe.M3.MAF_1.perc	reference	0	0.6778	0.8274651	0.2052692	5.551e-5	0	++++-+	4958	42	0	570548	3481	1	3525	3.3250166118487136e-4
Hospitalized	ENSG00000164961	WASHC5	8	125024260	Hospitalized.M1.MAF_0.1.perc	reference	0	0.911	1.2773686	0.3186151	6.094e-5	0	?++?+-	10841	24	0	578637	592	0	616	3.227327856069877e-5
Hospitalized	ENSG00000100580	TMED8	14	77335029	Hospitalized.M1.MAF_0.1.perc	reference	0	0.7955	2.0671851	0.5176269	6.508e-5	0	?++-??	8687	7	0	557232	95	0	102	2.0182161711149578e-4
Hospitalized	ENSG00000131781	FMO5	1	147175351	Hospitalized.M3.MAF_1.perc	reference	0	0.9665	-0.7377582	0.1847454	6.514e-5	0	---+--	12119	31	0	587619	2430	2	2465	2.938306330976251e-4
Hospitalized	ENSG00000100450	GZMH	14	24606480	Hospitalized.M1.MAF_0.1.perc	reference	0	0.5769	2.3933442	0.5995022	6.546e-5	0	?+---+	8595	8	0	563711	92	0	100	3.925748768381744e-4
Severe	ENSG00000114573	ATP6V1A	3	113747033	Severe.M1.MAF_0.1.perc	reference	0	0.9203	3.107204	0.78093	6.925e-5	0	?++??-	1749	2	0	558569	74	0	76	1.929537426983396e-4
Severe	ENSG00000114573	ATP6V1A	3	113747033	Severe.M1.MAF_1.perc	reference	0	0.9203	3.107204	0.78093	6.925e-5	0	?++??-	1749	2	0	558569	74	0	76	1.929537426983396e-4
Hospitalized	ENSG00000100580	TMED8	14	77335029	Hospitalized.M1.MAF_1.perc	reference	0	0.7982	2.054598	0.516617	6.978e-5	0	?++-??	8687	7	0	557232	96	0	103	2.0182161711149578e-4
Severe	ENSG00000169139	UBE2V2	8	48008415	Severe.M1.MAF_0.1.perc	reference	0	0.5971	3.4032438	0.8603706	7.636e-5	0	?+-??-	1690	2	0	550414	46	0	48	2.2429095095554872e-4
Severe	ENSG00000169139	UBE2V2	8	48008415	Severe.M1.MAF_1.perc	reference	0	0.5971	3.4032438	0.8603706	7.636e-5	0	?+-??-	1690	2	0	550414	46	0	48	2.2429095095554872e-4
Susceptibility	ENSG00000072041	SLC6A15	12	84859491	Susceptibility.M4.MAF_0.1.perc	reference	0	0.6992	0.2822607	0.0716408	8.15e-5	0	-++--+	27255	239	1	594271	4550	2	4795	3.61179286258599e-4
Severe	ENSG00000214253	FIS1	7	101239458	Severe.M1.MAF_0.1.perc	reference	0	0.9354	4.1449557	1.0532413	8.305e-5	0	?+--??	1743	3	0	538771	59	0	62	2.4889843486595146e-4
Severe	ENSG00000214253	FIS1	7	101239458	Severe.M1.MAF_1.perc	reference	0	0.9354	4.1449557	1.0532413	8.305e-5	0	?+--??	1743	3	0	538771	59	0	62	2.4889843486595146e-4
Hospitalized	ENSG00000091140	DLD	7	107891162	Hospitalized.M4.MAF_0.1.perc	reference	0	0.7582	0.5714813	0.1452658	8.353e-5	0	?+-+++	12064	85	0	583218	3358	0	3443	4.893294068664444e-4
Severe	ENSG00000180440	SERTM1	13	36674020	Severe.M4.MAF_0.1.perc	reference	0	0.6784	2.7347931	0.6951753	8.356e-5	0	?++?+-	3732	6	0	561136	123	1	131	3.631549760322568e-4
Hospitalized	ENSG00000111145	ELK3	12	96194375	Hospitalized.M1.MAF_0.1.perc	reference	0	0.7079	2.8385166	0.7232583	8.687e-5	0	?+?---	5994	3	0	543209	19	0	22	2.6067972595211574e-4
Hospitalized	ENSG00000111145	ELK3	12	96194375	Hospitalized.M1.MAF_1.perc	reference	0	0.7079	2.8385166	0.7232583	8.687e-5	0	?+?---	5994	3	0	543209	19	0	22	2.6067972595211574e-4
Hospitalized	ENSG00000182208	MOB2	11	1469457	Hospitalized.M3.MAF_1.perc	reference	0	0.463	0.9245079	0.2360781	8.999e-5	0	?++---	9694	28	0	535076	750	0	778	5.264242459029944e-4
Susceptibility	ENSG00000178928	TPRX1	19	47801243	Susceptibility.M3.MAF_0.1.perc	reference	0	0.7772	0.7369377	0.1883668	9.144e-5	0	+?++-+	26483	48	0	590267	438	0	486	1.0325989111489762e-4
Hospitalized	ENSG00000103707	MTFMT	15	65001512	Hospitalized.M1.MAF_1.perc	reference	0	0.8221	1.63416	0.4193992	9.762e-5	0	?+++--	8268	18	0	563706	338	0	356	4.558024370103345e-4
Severe	ENSG00000134545	KLRC1	12	10442264	Severe.M1.MAF_0.1.perc	reference	0	0.4238	2.4739251	0.6359916	1.003e-4	0	?++?--	3530	4	0	561717	116	0	120	5.778484508678299e-4
Severe	ENSG00000107175	CREB3	9	35732598	Severe.M1.MAF_0.1.perc	reference	1.4	0.3853	2.3491345	0.604525	1.019e-4	0.0330447	?++?+-	3653	6	1	564264	369	0	377	1.7845684655085256e-5
Hospitalized	ENSG00000174586	ZNF497	19	58354357	Hospitalized.M3.MAF_0.1.perc	reference	0	0.9274	1.1318591	0.2913245	1.022e-4	0	?+++--	9916	21	0	568456	421	0	442	1.7248404648281e-4
Hospitalized	ENSG00000096395	MLN	6	33794673	Hospitalized.M3.MAF_1.perc	reference	0	0.7711	3.1036793	0.8018443	1.085e-4	0	?+++?-	6300	4	0	562094	41	0	45	5.116952041733447e-4
Susceptibility	ENSG00000198523	PLN	6	118548296	Susceptibility.M1.MAF_0.1.perc	reference	0	0.88	2.590421	0.6710985	1.134e-4	0	??+-?+	22343	8	0	552702	51	0	59	3.3824008226498585e-4
Susceptibility	ENSG00000198523	PLN	6	118548296	Susceptibility.M1.MAF_1.perc	reference	0	0.88	2.590421	0.6710985	1.134e-4	0	??+-?+	22343	8	0	552702	51	0	59	3.3824008226498585e-4
Hospitalized	ENSG00000171634	BPTF	17	67825503	Hospitalized.M1.MAF_0.1.perc	reference	0	0.5736	1.9056121	0.4958526	1.215e-4	0	?+--?-	5847	6	0	560479	127	0	133	3.6740345428191957e-4
Susceptibility	ENSG00000083814	ZNF671	19	57719751	Susceptibility.M3.MAF_1.perc	reference	0.5	0.3893	0.8823644	0.2296816	1.222e-4	0.0019197	+?+++?	24226	31	0	575390	418	0	449	2.487165680691764e-4
Hospitalized	ENSG00000171634	BPTF	17	67825503	Hospitalized.M1.MAF_1.perc	reference	0	0.5746	1.9023774	0.4956387	1.239e-4	0	?+--?-	5847	6	0	560479	128	0	134	3.6740345428191957e-4
Hospitalized	ENSG00000100336	APOL4	22	36189124	Hospitalized.M4.MAF_0.1.perc	reference	0	0.7642	0.6674591	0.1740583	1.257e-4	0	?++-++	11400	49	0	582088	2076	3	2131	6.94560899377696e-4
Hospitalized	ENSG00000033178	UBA6	4	67612652	Hospitalized.M1.MAF_0.1.perc	reference	0	0.544	1.2429666	0.3246078	1.286e-4	0	?+-++-	9273	18	0	567384	428	0	446	2.4196870076837541e-4
Hospitalized	ENSG00000117569	PTBP2	1	96721665	Hospitalized.M1.MAF_0.1.perc	reference	0	0.5621	3.2515626	0.8495744	1.296e-4	0	?+-??-	5538	3	0	517166	24	0	27	3.891655396215335e-4
Hospitalized	ENSG00000117569	PTBP2	1	96721665	Hospitalized.M1.MAF_1.perc	reference	0	0.5621	3.2515626	0.8495744	1.296e-4	0	?+-??-	5538	3	0	517166	24	0	27	3.891655396215335e-4
Severe	ENSG00000109471	IL2	4	122451470	Severe.M4.MAF_0.1.perc	reference	0	0.6457	2.2803727	0.5959034	1.298e-4	0	?+-+?+	3420	5	0	561386	170	1	177	7.785525515046662e-4
Susceptibility	ENSG00000100522	GNPNAT1	14	52775193	Susceptibility.M3.MAF_0.1.perc	reference	0	0.4757	0.7966071	0.2081985	1.301e-4	0	-?+--+	22339	32	0	559033	396	0	428	3.898221039501307e-4
Susceptibility	ENSG00000100522	GNPNAT1	14	52775193	Susceptibility.M3.MAF_1.perc	reference	0	0.4757	0.7966071	0.2081985	1.301e-4	0	-?+--+	22339	32	0	559033	396	0	428	3.898221039501307e-4
Hospitalized	ENSG00000129951	PLPPR3	19	812488	Hospitalized.M1.MAF_0.1.perc	reference	0	0.7278	1.1867262	0.3102193	1.305e-4	0	?+--?-	8809	18	0	562574	406	0	424	7.162157452628022e-4
Hospitalized	ENSG00000133636	NTS	12	85874295	Hospitalized.M1.MAF_0.1.perc	reference	0	0.4831	1.3653172	0.356914	1.306e-4	0	?+-?--	10279	15	0	564892	232	0	247	3.844773967518769e-4
Hospitalized	ENSG00000164961	WASHC5	8	125024260	Hospitalized.M1.MAF_1.perc	reference	0	0.592	1.2040452	0.3148656	1.313e-4	0	?++-+-	11114	24	0	579159	593	0	617	3.227327856069877e-5
Susceptibility	ENSG00000083814	ZNF671	19	57719751	Susceptibility.M3.MAF_0.1.perc	reference	1	0.3871	0.8864304	0.2319277	1.324e-4	0.0036857	+?+++?	23859	31	0	574890	417	0	448	2.487165680691764e-4
Hospitalized	ENSG00000133636	NTS	12	85874295	Hospitalized.M1.MAF_1.perc	reference	0	0.4996	1.3238778	0.3467517	1.346e-4	0	?+-?--	10531	16	0	565607	234	0	250	3.844773967518769e-4
Hospitalized	ENSG00000033178	UBA6	4	67612652	Hospitalized.M1.MAF_1.perc	reference	0	0.5424	1.2289707	0.3220198	1.354e-4	0	?+-++-	9540	19	0	567901	429	0	448	2.4196870076837541e-4
Susceptibility	ENSG00000111145	ELK3	12	96194375	Susceptibility.M1.MAF_0.1.perc	reference	0	0.4861	2.5234953	0.6615136	1.363e-4	0	-?+?--	21044	5	0	543067	19	0	24	4.091800696683897e-4
Susceptibility	ENSG00000111145	ELK3	12	96194375	Susceptibility.M1.MAF_1.perc	reference	0	0.4861	2.5234953	0.6615136	1.363e-4	0	-?+?--	21044	5	0	543067	19	0	24	4.091800696683897e-4
Susceptibility	ENSG00000248771	SMIM31	4	164754064	Susceptibility.M4.MAF_1.perc	reference	0	0.8056	-2.5382859	0.6664419	1.397e-4	0	??--?-	2067	1	0	13546	28	0	29	8.398753257839018e-4
Susceptibility	ENSG00000073969	NSF	17	46590669	Susceptibility.M4.MAF_1.perc	reference	0	0.8658	0.3946218	0.1038089	1.439e-4	0	+?+--+	25881	127	2	587554	1907	5	2048	7.58888143747529e-4
Severe	ENSG00000157150	TIMP4	3	12153068	Severe.M1.MAF_0.1.perc	reference	0	0.6716	2.5578727	0.6744147	1.49e-4	0	?++??-	1859	3	0	559875	137	0	140	4.4908177229973555e-4
Severe	ENSG00000157150	TIMP4	3	12153068	Severe.M1.MAF_1.perc	reference	0	0.6716	2.5578727	0.6744147	1.49e-4	0	?++??-	1859	3	0	559875	137	0	140	4.4908177229973555e-4
Hospitalized	ENSG00000151327	FAM177A1	14	35044907	Hospitalized.M3.MAF_1.perc	reference	0	0.6116	0.7851767	0.207872	1.586e-4	0	?++--+	11263	36	0	569603	2424	1	2462	7.774018883761869e-4
Susceptibility	ENSG00000186591	UBE2H	7	129830732	Susceptibility.M1.MAF_0.1.perc	reference	0	0.833	4.8831119	1.2932327	1.594e-4	0	??+?+?	19780	3	0	500333	1	0	4	4.7790124253343813e-4
Susceptibility	ENSG00000186591	UBE2H	7	129830732	Susceptibility.M1.MAF_1.perc	reference	0	0.833	4.8831119	1.2932327	1.594e-4	0	??+?+?	19780	3	0	500333	1	0	4	4.7790124253343813e-4
Hospitalized	ENSG00000020129	NCDN	1	35557473	Hospitalized.M1.MAF_0.1.perc	reference	0	1	2.7315883	0.7238453	1.608e-4	0	?+????	5863	3	0	530949	20	0	23	4.809928342831084e-4
Hospitalized	ENSG00000020129	NCDN	1	35557473	Hospitalized.M1.MAF_1.perc	reference	0	1	2.7315883	0.7238453	1.608e-4	0	?+????	5863	3	0	530949	20	0	23	4.809928342831084e-4
Hospitalized	ENSG00000186687	LYRM7	5	131170944	Hospitalized.M3.MAF_0.1.perc	reference	0	0.4577	1.8689558	0.4956688	1.629e-4	0	?++++-	7020	8	0	556734	205	0	213	9.166169688125708e-4
Severe	ENSG00000115539	PDCL3	2	100562993	Severe.M1.MAF_0.1.perc	reference	0	0.9539	2.7796874	0.7383427	1.667e-4	0	?++??-	2220	4	0	561018	100	0	104	4.990207143047929e-4
Severe	ENSG00000115539	PDCL3	2	100562993	Severe.M1.MAF_1.perc	reference	0	0.9539	2.7796874	0.7383427	1.667e-4	0	?++??-	2220	4	0	561018	100	0	104	4.990207143047929e-4
Susceptibility	ENSG00000175164	ABO	9	133233278	Susceptibility.M1.MAF_0.1.perc	reference	0	0.4979	0.8507711	0.2261382	1.684e-4	0	+?++--	22805	27	0	572606	296	0	323	3.3147837548295117e-4
Susceptibility	ENSG00000175164	ABO	9	133233278	Susceptibility.M1.MAF_1.perc	reference	0	0.8256	0.7838632	0.2088913	1.751e-4	0	+?++--	23494	34	0	574972	364	0	398	3.3147837548295117e-4
Severe	ENSG00000092067	CEBPE	14	23117306	Severe.M1.MAF_0.1.perc	reference	0	0.7797	2.8885057	0.7701662	1.765e-4	0	?+-?--	3719	4	0	563332	47	0	51	4.859491556154475e-4
Severe	ENSG00000092067	CEBPE	14	23117306	Severe.M1.MAF_1.perc	reference	0	0.7797	2.8885057	0.7701662	1.765e-4	0	?+-?--	3719	4	0	563332	47	0	51	4.859491556154475e-4
Severe	ENSG00000084731	KIF3C	2	25926598	Severe.M1.MAF_0.1.perc	reference	0	0.8605	3.4608679	0.9230498	1.773e-4	0	?+-??-	1690	2	0	550414	33	0	35	5.331126286209078e-4
Severe	ENSG00000084731	KIF3C	2	25926598	Severe.M1.MAF_1.perc	reference	0	0.8605	3.4608679	0.9230498	1.773e-4	0	?+-??-	1690	2	0	550414	33	0	35	5.331126286209078e-4
Hospitalized	ENSG00000033178	UBA6	4	67612652	Hospitalized.M3.MAF_1.perc	reference	0	0.7288	0.5875097	0.1567514	1.782e-4	0	?+++++	11739	61	0	571025	2560	0	2621	2.4196870076837541e-4
Severe	ENSG00000102030	NAA10	23	153929225	Severe.M4.MAF_0.1.perc	reference	0	0.5442	1.4295502	0.3815052	1.789e-4	0	?+-???	3549	0	5	511580	82	33	158	0.0010811882150722578
Hospitalized	ENSG00000213578	CPLX3	15	74826627	Hospitalized.M4.MAF_1.perc	reference	0	0.9983	-0.8655867	0.2312586	1.819e-4	0	?-----	10866	22	0	566251	2445	0	2467	0.0010247818622455141
Susceptibility	ENSG00000175164	ABO	9	133233278	Susceptibility.M3.MAF_1.perc	reference	0	0.8686	0.728922	0.1952577	1.891e-4	0	+?++--	24497	42	0	575485	434	0	476	3.3147837548295117e-4
Hospitalized	ENSG00000186575	NF2	22	29603556	Hospitalized.M4.MAF_1.perc	reference	0	0.4794	0.5013117	0.1346093	1.959e-4	0	?+++-+	12064	89	0	583218	3413	1	3504	9.077051792237039e-4
Susceptibility	ENSG00000136449	MYCBPAP	17	50508384	Susceptibility.M4.MAF_0.1.perc	reference	0	0.9456	0.2120518	0.0570499	2.016e-4	0	--++++	27803	356	0	596161	6745	1	7103	0.00120347362657396
Hospitalized	ENSG00000165359	INTS6L	23	135520659	Hospitalized.M3.MAF_0.1.perc	reference	0	0.7025	1.2581234	0.3387682	2.042e-4	0	?++-?+	7575	5	4	520686	155	84	336	9.283781193090605e-4
Severe	ENSG00000172464	OR5AP2	11	56641466	Severe.M1.MAF_1.perc	reference	0	0.8331	1.5202062	0.4101973	2.105e-4	0	?++?--	4112	12	0	567179	469	0	481	5.273717449410442e-4
Hospitalized	ENSG00000107175	CREB3	9	35732598	Hospitalized.M4.MAF_1.perc	reference	0	0.5986	0.46603290000000003	0.1257837	2.114e-4	0	?++-++	12031	111	1	582939	4311	3	4430	9.184054219695093e-4
Severe	ENSG00000102313	ITIH6	23	54748918	Severe.M1.MAF_0.1.perc	reference	0	0.801	1.0762678	0.2905036	2.115e-4	0	?++?+-	3701	5	4	525400	222	148	531	4.1663064613673686e-4
Severe	ENSG00000137288	UQCC2	6	33694293	Severe.M1.MAF_0.1.perc	reference	0	0.4814	2.7192699	0.734144	2.122e-4	0	?++??-	3472	5	0	560415	97	0	102	5.807668274315213e-4
Severe	ENSG00000137288	UQCC2	6	33694293	Severe.M1.MAF_1.perc	reference	0	0.4814	2.7192699	0.734144	2.122e-4	0	?++??-	3472	5	0	560415	97	0	102	5.807668274315213e-4
Susceptibility	ENSG00000054179	ENTPD2	9	137048107	Susceptibility.M1.MAF_1.perc	reference	0	0.4923	0.4681508	0.1264476	2.136e-4	0	+?++++	26718	98	0	589962	1184	1	1284	7.25122949344685e-4
Hospitalized	ENSG00000107105	ELAVL2	9	23690104	Hospitalized.M1.MAF_0.1.perc	reference	0	0.6446	3.9287071	1.0630347	2.192e-4	0	?+?-?-	5383	2	0	511091	8	0	10	6.562936344416095e-4
Hospitalized	ENSG00000107105	ELAVL2	9	23690104	Hospitalized.M1.MAF_1.perc	reference	0	0.6446	3.9287071	1.0630347	2.192e-4	0	?+?-?-	5383	2	0	511091	8	0	10	6.562936344416095e-4
Severe	ENSG00000023734	STRAP	12	15882387	Severe.M3.MAF_0.1.perc	reference	0	0.4155	1.6292327	0.4409664	2.202e-4	0	?++--+	4325	11	0	565788	347	0	358	0.0011630578106992708
Hospitalized	ENSG00000131781	FMO5	1	147175351	Hospitalized.M3.MAF_0.1.perc	reference	0	0.9764	-0.8340986	0.2258852	2.22e-4	0	?-----	12060	21	0	583203	1829	1	1852	2.938306330976251e-4
Severe	ENSG00000180440	SERTM1	13	36674020	Severe.M4.MAF_1.perc	reference	0	0.7019	2.4797948	0.6716447	2.224e-4	0	?++?+-	3732	6	0	561136	127	1	135	3.631549760322568e-4
Hospitalized	ENSG00000080031	PTPRH	19	55181247	Hospitalized.M1.MAF_0.1.perc	reference	0	0.7325	0.733866	0.1989053	2.247e-4	0	+++++-	12077	51	0	587945	1369	1	1422	0.0010959818499960217
Hospitalized	ENSG00000106336	FBXO24	7	100583982	Hospitalized.M3.MAF_1.perc	reference	0	0.563	0.6857678	0.1859065	2.253e-4	0	-++---	11808	53	0	587165	1455	0	1508	8.630605940677357e-4
Susceptibility	ENSG00000204889	KRT40	17	40977716	Susceptibility.M3.MAF_1.perc	reference	0	0.6327	0.5919429	0.1604755	2.254e-4	0	+?++-+	26742	60	0	590419	795	0	855	6.01848137970749e-4
Susceptibility	ENSG00000204889	KRT40	17	40977716	Susceptibility.M1.MAF_1.perc	reference	0	0.6324	0.5921854	0.1606127	2.269e-4	0	+?++-+	25554	58	0	590176	794	0	852	6.01848137970749e-4
Severe	ENSG00000261787	TCF24	8	66946501	Severe.M4.MAF_1.perc	reference	0	0.4831	1.2379901	0.3360514	2.297e-4	0	?++--+	3657	16	0	454875	800	0	816	0.0013657318562135092
Hospitalized	ENSG00000115977	AAK1	2	69457997	Hospitalized.M3.MAF_1.perc	reference	0	0.6543	0.8305465	0.2256422	2.325e-4	0	?++++-	10736	41	0	569540	1114	1	1157	2.2371377267173161e-4
Susceptibility	ENSG00000083814	ZNF671	19	57719751	Susceptibility.M1.MAF_0.1.perc	reference	6	0.3629	0.9421752	0.2563645	2.377e-4	0.0244143	+?+++?	23859	31	0	574890	414	0	445	2.487165680691764e-4
Susceptibility	ENSG00000083814	ZNF671	19	57719751	Susceptibility.M1.MAF_1.perc	reference	6	0.3629	0.9421752	0.2563645	2.377e-4	0.0244143	+?+++?	23859	31	0	574890	414	0	445	2.487165680691764e-4
Susceptibility	ENSG00000072041	SLC6A15	12	84859491	Susceptibility.M4.MAF_1.perc	reference	0	0.7501	0.2053777	0.0559341	2.409e-4	0	+?++-+	26578	399	0	589971	7897	4	8304	3.61179286258599e-4
Severe	ENSG00000102313	ITIH6	23	54748918	Severe.M1.MAF_1.perc	reference	0	0.8192	1.0392241	0.2833196	2.444e-4	0	?++?+-	4035	7	5	526567	255	155	582	4.1663064613673686e-4
Hospitalized	ENSG00000169181	GSG1L	16	27787528	Hospitalized.M3.MAF_0.1.perc	reference	0	0.4752	1.3729096	0.37432	2.447e-4	0	?++--+	6675	13	0	562354	399	0	412	0.0013762596838109784
Severe	ENSG00000103495	MAZ	16	29806106	Severe.M1.MAF_0.1.perc	reference	0	0.6821	1.4327897	0.3909323	2.473e-4	0	?++??-	3111	13	0	559274	852	0	865	0.00148634475035874
Hospitalized	ENSG00000033178	UBA6	4	67612652	Hospitalized.M3.MAF_0.1.perc	reference	0	0.7128	0.5783024	0.1578419	2.485e-4	0	?+++++	11348	58	0	570012	2558	0	2616	2.4196870076837541e-4
Susceptibility	ENSG00000286140	DERPC	16	69118010	Susceptibility.M4.MAF_0.1.perc	reference	0	0.8456	-1.3002887	0.3551054	2.505e-4	0	??---?	4594	13	0	61231	120	0	133	0.0014402793985727861
Severe	ENSG00000151079	KCNA6	12	4809176	Severe.M1.MAF_0.1.perc	reference	0	0.75	2.7104081	0.7408372	2.536e-4	0	?+-??-	3184	4	0	513797	59	0	63	6.722066015923676e-4
Severe	ENSG00000151079	KCNA6	12	4809176	Severe.M1.MAF_1.perc	reference	0	0.75	2.7104081	0.7408372	2.536e-4	0	?+-??-	3184	4	0	513797	59	0	63	6.722066015923676e-4
Severe	ENSG00000008118	CAMK1G	1	209583714	Severe.M1.MAF_0.1.perc	reference	0	0.7768	2.5904952	0.7082853	2.548e-4	0	?+???-	3034	4	0	542462	116	0	120	7.631615456625154e-4
Severe	ENSG00000008118	CAMK1G	1	209583714	Severe.M1.MAF_1.perc	reference	0	0.9598	2.589152	0.7080714	2.556e-4	0	?+?+?-	3151	5	0	542963	117	0	122	7.631615456625154e-4
Severe	ENSG00000159388	BTG2	1	203305491	Severe.M3.MAF_0.1.perc	reference	0	0.7316	1.6866872	0.4620537	2.618e-4	0	?++??-	3073	8	0	528994	400	0	408	5.609722843743272e-4
Severe	ENSG00000159388	BTG2	1	203305491	Severe.M3.MAF_1.perc	reference	0	0.7317	1.6855596	0.4619117	2.632e-4	0	?++??-	3111	8	0	559274	401	0	409	5.609722843743272e-4
Hospitalized	ENSG00000083814	ZNF671	19	57719751	Hospitalized.M1.MAF_0.1.perc	reference	0	0.8682	1.1166324	0.3062867	2.667e-4	0	?++-?+	8667	15	0	565902	409	0	424	5.727440417533376e-4
Hospitalized	ENSG00000083814	ZNF671	19	57719751	Hospitalized.M1.MAF_1.perc	reference	0	0.8682	1.1166324	0.3062867	2.667e-4	0	?++-?+	8667	15	0	565902	409	0	424	5.727440417533376e-4
Hospitalized	ENSG00000132478	UNK	17	75784806	Hospitalized.M1.MAF_0.1.perc	reference	0	0.6731	2.312815	0.6344625	2.671e-4	0	?+-+??	5843	5	0	531289	56	0	61	6.808535181487076e-4
Hospitalized	ENSG00000132478	UNK	17	75784806	Hospitalized.M1.MAF_1.perc	reference	0	0.6731	2.312815	0.6344625	2.671e-4	0	?+-+??	5843	5	0	531289	56	0	61	6.808535181487076e-4
Hospitalized	ENSG00000244462	RBM12	20	35648925	Hospitalized.M1.MAF_0.1.perc	reference	0	0.4986	2.1822693	0.5992467	2.709e-4	0	?+-++-	7203	5	0	555995	72	0	77	8.129845688359755e-4
Hospitalized	ENSG00000244462	RBM12	20	35648925	Hospitalized.M1.MAF_1.perc	reference	0	0.4943	2.1740509	0.5971837	2.721e-4	0	?+-++-	7203	10	0	555996	72	0	82	8.129845688359755e-4
Severe	ENSG00000132535	DLG4	17	7187187	Severe.M1.MAF_1.perc	reference	0	0.8394	2.5759729	0.7087009	2.782e-4	0	?+++-+	2281	6	0	562566	104	0	110	7.256963149623895e-4
Hospitalized	ENSG00000127054	INTS11	1	1311585	Hospitalized.M4.MAF_1.perc	reference	0	0.8841	0.2717457	0.0747648	2.783e-4	0	++++++	12184	285	0	588228	12508	6	12805	4.6719037195763835e-5
Severe	ENSG00000127124	HIVEP3	1	41506365	Severe.M1.MAF_0.1.perc	reference	0	0.8136	2.0791195	0.5720272	2.784e-4	0	?++??-	1948	6	0	559061	284	0	290	0.0010239185481666037
Hospitalized	ENSG00000169641	LUZP1	1	23084023	Hospitalized.M1.MAF_0.1.perc	reference	0	0.769	1.7469221	0.4811271	2.824e-4	0	?+----	8674	9	0	575690	228	0	237	0.0016938476586159023
Severe	ENSG00000155495	MAGEC1	23	141903894	Severe.M1.MAF_0.1.perc	reference	0	0.4624	1.0851567	0.2989317	2.833e-4	0	?+-?+-	4244	17	6	527117	207	107	450	0.0016179717690150445
Severe	ENSG00000132535	DLG4	17	7187187	Severe.M1.MAF_0.1.perc	reference	0	0.7013	2.5820972	0.7114368	2.841e-4	0	?++?-+	2158	4	0	562074	104	0	108	7.256963149623895e-4
Susceptibility	ENSG00000054179	ENTPD2	9	137048107	Susceptibility.M1.MAF_0.1.perc	reference	0	0.7068	0.4746161	0.1307699	2.841e-4	0	+?++-+	26576	82	0	589951	1147	1	1231	7.25122949344685e-4
Susceptibility	ENSG00000121753	ADGRB2	1	31727117	Susceptibility.M3.MAF_1.perc	reference	0	0.7141	-0.4138324	0.1140681	2.857e-4	0	+?----	25847	74	0	591259	2468	2	2546	0.0016529133076734974
Susceptibility	ENSG00000106105	GARS1	7	30580533	Susceptibility.M4.MAF_1.perc	reference	0	0.4828	0.2569855	0.0708528	2.867e-4	0	+?++++	26599	263	0	590058	4625	4	4896	0.0016663935371962698
Severe	ENSG00000102313	ITIH6	23	54748918	Severe.M3.MAF_0.1.perc	reference	0	0.7197	1.1028355	0.3044191	2.915e-4	0	?++?+-	3701	5	4	525400	223	148	532	4.1663064613673686e-4
Hospitalized	ENSG00000100749	VRK1	14	96797304	Hospitalized.M1.MAF_1.perc	reference	0	0.7922	2.0164389	0.5581572	3.031e-4	0	?+--+-	9296	12	0	578342	201	0	213	0.0011676937008279263
Severe	ENSG00000259803	SLC22A31	16	89195761	Severe.M3.MAF_0.1.perc	reference	0	0.799	1.6748517	0.4641425	3.08e-4	0	?++?+-	4006	13	0	458798	428	0	441	0.0012549543799106149
Severe	ENSG00000172464	OR5AP2	11	56641466	Severe.M3.MAF_1.perc	reference	0	0.4888	1.3847914	0.383787	3.083e-4	0	-++?--	4629	17	0	569289	670	0	687	5.273717449410442e-4
Hospitalized	ENSG00000228607	CLDN25	11	113779747	Hospitalized.M4.MAF_1.perc	reference	0	0.722	0.735491	0.2039984	3.117e-4	0	?++---	10930	48	1	568306	1458	2	1512	0.0017337412750833483
Hospitalized	ENSG00000197893	NRAP	10	113588714	Hospitalized.M4.MAF_1.perc	reference	0	0.4061	0.1526444	0.0424914	3.277e-4	0	?+++-+	12124	845	2	583311	47203	115	48282	0.0019193020165440733
Susceptibility	ENSG00000174586	ZNF497	19	58354357	Susceptibility.M1.MAF_0.1.perc	reference	0	0.9843	0.7594591	0.2115332	3.303e-4	0	+?++--	24000	32	0	574479	398	0	430	8.90245414864263e-4
Susceptibility	ENSG00000187764	SEMA4D	9	89360787	Susceptibility.M3.MAF_0.1.perc	reference	0	0.5937	-0.5399186	0.1503936	3.306e-4	0	-?--+-	26405	38	0	580140	1354	0	1392	0.0015267573003062119
Hospitalized	ENSG00000101180	HRH3	20	62214960	Hospitalized.M1.MAF_0.1.perc	reference	0	0.8617	2.2780127	0.6349648	3.337e-4	0	?+-+??	6031	7	0	553886	108	0	115	9.922855317351664e-4
Hospitalized	ENSG00000101180	HRH3	20	62214960	Hospitalized.M1.MAF_1.perc	reference	0	0.8617	2.2780127	0.6349648	3.337e-4	0	?+-+??	6031	7	0	553886	108	0	115	9.922855317351664e-4
Hospitalized	ENSG00000083814	ZNF671	19	57719751	Hospitalized.M3.MAF_0.1.perc	reference	0	0.8798	1.0911305	0.3042075	3.348e-4	0	?++-?+	8667	16	0	565902	411	0	427	5.727440417533376e-4
Severe	ENSG00000188026	RILPL1	12	123470054	Severe.M4.MAF_0.1.perc	reference	0	0.4422	0.9324702	0.2603249	3.41e-4	0	-+++--	4101	28	0	562658	1920	1	1950	8.273891872769987e-6
Hospitalized	ENSG00000159023	EPB41	1	28887091	Hospitalized.M4.MAF_1.perc	reference	0	0.66	0.342942	0.0957607	3.42e-4	0	++++++	12184	194	0	588227	7849	6	8055	0.0013327349763593904
Hospitalized	ENSG00000112335	SNX3	6	108211222	Hospitalized.M1.MAF_0.1.perc	reference	0	0.8196	3.1871239	0.8899962	3.422e-4	0	?+-???	5438	3	0	541066	38	0	41	0.0010103497616987048
Hospitalized	ENSG00000112335	SNX3	6	108211222	Hospitalized.M1.MAF_1.perc	reference	0	0.8196	3.1871239	0.8899962	3.422e-4	0	?+-???	5438	3	0	541066	38	0	41	0.0010103497616987048
Hospitalized	ENSG00000102241	HTATSF1	23	136497079	Hospitalized.M3.MAF_0.1.perc	reference	0	0.9731	1.5186962	0.424328	3.448e-4	0	?+?-?+	8054	3	4	511903	42	15	83	0.0010079833145011099
Hospitalized	ENSG00000102241	HTATSF1	23	136497079	Hospitalized.M3.MAF_1.perc	reference	0	0.9731	1.5186962	0.424328	3.448e-4	0	?+?-?+	8054	3	4	511903	42	15	83	0.0010079833145011099
Susceptibility	ENSG00000178105	DDX10	11	108665069	Susceptibility.M1.MAF_0.1.perc	reference	0	0.932	0.6975633	0.1949036	3.449e-4	0	-?+++-	25123	38	0	588673	515	0	553	0.002032784500804621
Susceptibility	ENSG00000137273	FOXF2	6	1389576	Susceptibility.M3.MAF_1.perc	reference	0	0.8661	0.5056518	0.1413191	3.461e-4	0	-?++--	24378	71	0	584570	1120	3	1197	0.0016664717722576048
Hospitalized	ENSG00000197381	ADARB1	21	45073853	Hospitalized.M3.MAF_1.perc	reference	0	0.5973	0.9991511	0.2793116	3.473e-4	0	?+-+-+	10386	25	0	564357	645	0	670	0.0010419091724415848
Hospitalized	ENSG00000197381	ADARB1	21	45073853	Hospitalized.M3.MAF_0.1.perc	reference	0	0.4352	1.0040395	0.2808063	3.495e-4	0	?+-+?+	8944	21	0	563120	637	0	658	0.0010419091724415848
Severe	ENSG00000174021	GNG5	1	84498325	Severe.M4.MAF_0.1.perc	reference	0	0.7441	2.1809996	0.6106147	3.545e-4	0	?++??-	3275	4	0	563045	223	0	227	0.001769849340212333
Susceptibility	ENSG00000129654	FOXJ1	17	76136333	Susceptibility.M1.MAF_0.1.perc	reference	0	0.7718	2.5712273	0.7207848	3.607e-4	0	??+-+?	19912	6	0	503385	20	0	26	0.001086412911529406
Susceptibility	ENSG00000129654	FOXJ1	17	76136333	Susceptibility.M1.MAF_1.perc	reference	0	0.7718	2.5712273	0.7207848	3.607e-4	0	??+-+?	19912	6	0	503385	20	0	26	0.001086412911529406
Hospitalized	ENSG00000162889	MAPKAPK2	1	206684905	Hospitalized.M1.MAF_0.1.perc	reference	0	0.4757	2.0756883	0.5824846	3.659e-4	0	?+++?-	7372	6	0	552266	109	0	115	9.996162863366354e-4
Hospitalized	ENSG00000162889	MAPKAPK2	1	206684905	Hospitalized.M1.MAF_1.perc	reference	0	0.4757	2.0756883	0.5824846	3.659e-4	0	?+++?-	7372	6	0	552266	109	0	115	9.996162863366354e-4
Severe	ENSG00000063978	RNF4	4	2462220	Severe.M3.MAF_0.1.perc	reference	0	0.9087	2.3635639	0.6636757	3.69e-4	0	?+-?--	2446	3	0	552094	166	0	169	0.00185009226789581
Hospitalized	ENSG00000186564	FOXD2	1	47438044	Hospitalized.M1.MAF_1.perc	reference	0	0.7231	1.5164563	0.4268604	3.815e-4	0	?++??-	7214	10	0	558756	244	1	256	0.0011844325146429505
Severe	ENSG00000156006	NAT2	8	18391282	Severe.M1.MAF_0.1.perc	reference	0	0.9737	1.7133792	0.4824028	3.827e-4	0	?++??-	2136	6	0	560736	289	0	295	0.0018624467685885602
Susceptibility	ENSG00000174500	GCSAM	3	112120839	Susceptibility.M3.MAF_1.perc	reference	0	0.7042	1.3997362	0.3943622	3.862e-4	0	-?++-+	25558	14	0	574332	107	0	121	0.0011949943983705627
Hospitalized	ENSG00000185963	BICD2	9	92711363	Hospitalized.M3.MAF_1.perc	reference	0	0.6913	0.6270558	0.1767221	3.878e-4	0	?++++-	10524	54	0	564452	2014	0	2068	0.0015286795971055608
Hospitalized	ENSG00000103707	MTFMT	15	65001512	Hospitalized.M3.MAF_0.1.perc	reference	0	0.8479	1.0124989	0.2854137	3.889e-4	0	?++--+	9527	23	0	566559	724	1	749	4.558024370103345e-4
Susceptibility	ENSG00000143452	HORMAD1	1	150698060	Susceptibility.M3.MAF_1.perc	reference	0	0.6143	0.6199109	0.174784	3.9e-4	0	-?++--	24339	49	0	579892	535	0	584	0.001999728548643546
Hospitalized	ENSG00000196664	TLR7	23	12867072	Hospitalized.M1.MAF_0.1.perc	reference	0	0.7134	1.9039938	0.5368816	3.905e-4	0	?+???-	5355	0	2	509011	13	11	39	6.377943958785072e-4
Hospitalized	ENSG00000196664	TLR7	23	12867072	Hospitalized.M1.MAF_1.perc	reference	0	0.7134	1.9039938	0.5368816	3.905e-4	0	?+???-	5355	0	2	509011	13	11	39	6.377943958785072e-4
Susceptibility	ENSG00000148346	LCN2	9	128149071	Susceptibility.M3.MAF_0.1.perc	reference	0	0.6545	1.0989436	0.3102379	3.967e-4	0	-?++-+	23921	17	0	570939	126	0	143	0.0015958086515703216
Severe	ENSG00000130305	NSUN5	7	73302516	Severe.M3.MAF_0.1.perc	reference	0	0.4626	0.861676	0.2433117	3.979e-4	0	?++-+-	4629	25	0	569843	2365	1	2392	0.0023449420588151438
Hospitalized	ENSG00000266967	AARSD1	17	42950526	Hospitalized.M3.MAF_0.1.perc	reference	0	0.6397	1.0286213	0.2907426	4.033e-4	0	?++---	11030	25	0	582025	510	0	535	0.0013918408168924175
Severe	ENSG00000126562	WNK4	17	42780610	Severe.M3.MAF_0.1.perc	reference	0	0.5808	-1.034706	0.2925683	4.053e-4	0	----+-	4814	16	0	569968	3874	2	3894	0.002395490011269765
Severe	ENSG00000172464	OR5AP2	11	56641466	Severe.M1.MAF_0.1.perc	reference	0	0.8339	1.5315058	0.4330575	4.055e-4	0	?++?--	2750	7	0	566474	469	0	476	5.273717449410442e-4
Hospitalized	ENSG00000185038	MROH2A	2	233775679	Hospitalized.M3.MAF_0.1.perc	reference	0	0.4215	0.6961647	0.1968911	4.066e-4	0	?++--+	11887	49	0	580742	1441	0	1490	0.002295050385379405
Hospitalized	ENSG00000186564	FOXD2	1	47438044	Hospitalized.M1.MAF_0.1.perc	reference	0	0.7227	1.5232708	0.4309475	4.082e-4	0	?++??-	7179	9	0	558745	244	1	255	0.0011844325146429505
Susceptibility	ENSG00000165879	FRAT1	10	97319271	Susceptibility.M4.MAF_1.perc	reference	0	0.9973	0.4274079	0.1209599	4.101e-4	0	+?++++	24068	92	0	574062	1423	0	1515	7.45379767287263e-4
Susceptibility	ENSG00000213214	ARHGEF35	7	144186083	Susceptibility.M4.MAF_1.perc	reference	0	0.5011	0.2317848	0.0656099	4.112e-4	0	+?++--	23910	254	7	572220	4865	195	5523	0.0024698733221459497
Susceptibility	ENSG00000174586	ZNF497	19	58354357	Susceptibility.M4.MAF_0.1.perc	reference	0	0.8592	0.2507723	0.0710461	4.16e-4	0	-?+++-	25407	246	0	571598	4865	2	5115	8.90245414864263e-4
Hospitalized	ENSG00000125434	SLC25A35	17	8287763	Hospitalized.M3.MAF_0.1.perc	reference	0	0.6184	0.7197579	0.2041172	4.216e-4	0	?++-?-	8402	31	0	566309	1409	0	1440	0.0022367503881701336
Hospitalized	ENSG00000142235	LMTK3	19	48485271	Hospitalized.M3.MAF_0.1.perc	reference	0	0.9038	0.8611239	0.244292	4.235e-4	0	?++-++	9972	34	0	567965	860	0	894	0.0023899012754291017
Severe	ENSG00000170946	DNAJC24	11	31369840	Severe.M1.MAF_0.1.perc	reference	0	0.736	2.7165724	0.7712578	4.279e-4	0	?+-??-	2120	4	0	549801	82	0	86	8.820308798319962e-4
Susceptibility	ENSG00000189233	NUGGC	8	28021964	Susceptibility.M4.MAF_1.perc	reference	0	0.6135	-0.2222067	0.0630928	4.285e-4	0	-?----	27340	261	0	591878	7171	12	7456	0.002175629013084338
Severe	ENSG00000181751	MACIR	5	103258763	Severe.M1.MAF_0.1.perc	reference	0	1	5.627895	1.5979975	4.286e-4	0	?+????	1524	1	0	499833	9	0	10	0.001284698975373583
Severe	ENSG00000181751	MACIR	5	103258763	Severe.M1.MAF_1.perc	reference	0	1	5.627895	1.5979975	4.286e-4	0	?+????	1524	1	0	499833	9	0	10	0.001284698975373583
Hospitalized	ENSG00000089041	P2RX7	12	121132819	Hospitalized.M3.MAF_0.1.perc	reference	0	0.5561	1.0187313	0.289558	4.344e-4	0	?++-++	11649	29	0	582599	468	0	497	0.002512020281787874
Severe	ENSG00000127124	HIVEP3	1	41506365	Severe.M1.MAF_1.perc	reference	0	0.8325	1.8490742	0.5255951	4.347e-4	0	?++??-	2309	7	0	560204	332	0	339	0.0010239185481666037
Hospitalized	ENSG00000106336	FBXO24	7	100583982	Hospitalized.M3.MAF_0.1.perc	reference	0	0.42	0.690924	0.1964885	4.375e-4	0	?++---	10530	42	0	568145	1418	0	1460	8.630605940677357e-4
Severe	ENSG00000170946	DNAJC24	11	31369840	Severe.M1.MAF_1.perc	reference	0	0.7371	2.7082764	0.7702825	4.382e-4	0	?+-??-	2120	4	0	549801	85	0	89	8.820308798319962e-4
Susceptibility	ENSG00000159023	EPB41	1	28887091	Susceptibility.M1.MAF_1.perc	reference	0	0.4863	0.9015499	0.2566254	4.429e-4	0	+?++-?	24282	23	0	567989	242	0	265	0.0022403633060877398
Hospitalized	ENSG00000161920	MED11	17	4731428	Hospitalized.M1.MAF_0.1.perc	reference	0	0.6987	1.6350001	0.4656023	4.454e-4	0	?++++-	8511	11	0	576418	136	0	147	0.0012797069606420995
Hospitalized	ENSG00000161920	MED11	17	4731428	Hospitalized.M1.MAF_1.perc	reference	0	0.6987	1.6350001	0.4656023	4.454e-4	0	?++++-	8511	11	0	576418	136	0	147	0.0012797069606420995
Severe	ENSG00000182199	SHMT2	12	57229573	Severe.M1.MAF_0.1.perc	reference	0	0.926	2.6838654	0.764404	4.463e-4	0	?++??-	2035	3	0	560666	133	0	136	0.0013297909286749258
Severe	ENSG00000160752	FDPS	1	155308748	Severe.M1.MAF_0.1.perc	reference	0	0.7251	1.8400468	0.5240808	4.464e-4	0	?+++-?	3788	6	0	554652	187	0	193	8.852453053892194e-4
Severe	ENSG00000160752	FDPS	1	155308748	Severe.M1.MAF_1.perc	reference	0	0.7251	1.8400468	0.5240808	4.464e-4	0	?+++-?	3788	6	0	554652	187	0	193	8.852453053892194e-4
Hospitalized	ENSG00000143633	C1orf131	1	231223763	Hospitalized.M3.MAF_1.perc	reference	0	0.4768	1.3215588	0.376491	4.478e-4	0	?+++--	8786	15	0	564415	343	0	358	0.0014128183998138662
Hospitalized	ENSG00000174514	MFSD4A	1	205568885	Hospitalized.M1.MAF_1.perc	reference	0	0.4966	1.7428344	0.4969719	4.533e-4	0	?+---+	7500	7	0	562399	132	0	139	0.002040103549339528
Severe	ENSG00000257923	CUX1	7	101815904	Severe.M1.MAF_0.1.perc	reference	0	0.6732	1.3326214	0.3800176	4.536e-4	0	?++??-	2219	10	0	561015	998	0	1008	0.0026245371954775124
Severe	ENSG00000182199	SHMT2	12	57229573	Severe.M1.MAF_1.perc	reference	0	0.925	2.6774469	0.7637353	4.554e-4	0	?++??-	2035	3	0	560666	134	0	137	0.0013297909286749258
Hospitalized	ENSG00000275793	RIMBP3	22	18605815	Hospitalized.M3.MAF_1.perc	reference	0	0.531	0.4334646	0.1237533	4.607e-4	0	?++++-	8712	39	29	563498	1702	249	2297	0.0028784302835087165
Severe	ENSG00000114573	ATP6V1A	3	113747033	Severe.M3.MAF_0.1.perc	reference	0	0.7708	1.4190605	0.4052107	4.617e-4	0	?++??-	4035	11	0	563376	915	0	926	1.929537426983396e-4
Severe	ENSG00000114279	FGF12	3	192139390	Severe.M4.MAF_1.perc	reference	0	0.4998	1.494602	0.4267942	4.619e-4	0	?++??+	3957	10	0	563067	672	0	682	0.002031908814518056
Hospitalized	ENSG00000205693	MANSC4	12	27762427	Hospitalized.M1.MAF_1.perc	reference	0	0.8499	1.4237354	0.4066371	4.631e-4	0	?+++?+	10033	15	0	575136	379	2	398	0.0019206291026081833
Severe	ENSG00000189319	FAM53B	10	124619292	Severe.M1.MAF_0.1.perc	reference	0	1	3.1014439	0.8859798	4.642e-4	0	?+????	1562	2	0	530113	44	0	46	0.0013803175633477266
Severe	ENSG00000189319	FAM53B	10	124619292	Severe.M1.MAF_1.perc	reference	0	1	3.1014439	0.8859798	4.642e-4	0	?+????	1562	2	0	530113	44	0	46	0.0013803175633477266
Hospitalized	ENSG00000182585	EPGN	4	74308470	Hospitalized.M1.MAF_0.1.perc	reference	0	0.8888	1.2583584	0.3597347	4.687e-4	0	?++-?-	9373	12	0	576963	353	0	365	0.0013461814393538037
Susceptibility	ENSG00000116141	MARK1	1	220528136	Susceptibility.M1.MAF_0.1.perc	reference	0	0.5157	1.2775692	0.3653535	4.709e-4	0	-?+-??	21919	11	0	550682	93	0	104	0.0014142375218036882
Susceptibility	ENSG00000116141	MARK1	1	220528136	Susceptibility.M1.MAF_1.perc	reference	0	0.5157	1.2775692	0.3653535	4.709e-4	0	-?+-??	21919	11	0	550682	93	0	104	0.0014142375218036882
Hospitalized	ENSG00000067596	DHX8	17	43483865	Hospitalized.M3.MAF_0.1.perc	reference	0	0.9031	0.5996118	0.1716155	4.76e-4	0	?+++--	11307	51	0	581770	2137	0	2188	0.002185104183783001
Severe	ENSG00000145979	TBC1D7	6	13266542	Severe.M1.MAF_0.1.perc	reference	0	0.6824	1.8419405	0.5273111	4.775e-4	0	?++??-	2191	5	0	563203	314	0	319	0.0014494229982243761
Severe	ENSG00000145979	TBC1D7	6	13266542	Severe.M1.MAF_1.perc	reference	0	0.6824	1.8419405	0.5273111	4.775e-4	0	?++??-	2191	5	0	563203	314	0	319	0.0014494229982243761
Susceptibility	ENSG00000186399	GOLGA8R	15	30403740	Susceptibility.M4.MAF_1.perc	reference	0	0.4126	0.5007654	0.143494	4.834e-4	0	??+--+	3005	101	26	21187	157	70	450	0.002849041366684865
Severe	ENSG00000180425	C11orf71	11	114391443	Severe.M4.MAF_0.1.perc	reference	0	0.8299	1.3578886	0.38926	4.859e-4	0	?++---	4396	12	0	565872	968	0	980	0.0015257045179585408
Susceptibility	ENSG00000108669	CYTH1	17	78674048	Susceptibility.M1.MAF_1.perc	reference	0	0.6392	1.4764788	0.4233655	4.876e-4	0	+?+-+-	23562	11	0	561670	59	0	70	0.0014884670249889907
Hospitalized	ENSG00000115468	EFHD1	2	232606057	Hospitalized.M4.MAF_1.perc	reference	0	0.6143	0.5018682	0.1439191	4.882e-4	0	?++-+-	11572	89	0	581596	2974	2	3067	0.0017542348728060077
Hospitalized	ENSG00000143627	PKLR	1	155289293	Hospitalized.M4.MAF_1.perc	reference	0	0.762	0.2185458	0.0626884	4.899e-4	0	++++--	11987	423	0	588041	21298	44	21809	0.003060872464805147
Severe	ENSG00000102313	ITIH6	23	54748918	Severe.M4.MAF_0.1.perc	reference	0	0.8458	0.6238829	0.1789655	4.902e-4	0	?++?++	4365	17	14	527809	1138	531	2245	4.1663064613673686e-4
Severe	ENSG00000088986	DYNLL1	12	120469850	Severe.M1.MAF_0.1.perc	reference	0	0.8845	2.8117683	0.8066338	4.907e-4	0	?+-??-	1638	3	0	517166	68	0	71	8.066555835898555e-4
Severe	ENSG00000088986	DYNLL1	12	120469850	Severe.M1.MAF_1.perc	reference	0	0.8845	2.8117683	0.8066338	4.907e-4	0	?+-??-	1638	3	0	517166	68	0	71	8.066555835898555e-4
Severe	ENSG00000162851	TFB2M	1	246540561	Severe.M1.MAF_0.1.perc	reference	0	0.6846	1.7851779	0.512243	4.921e-4	0	?+----	4172	9	0	555496	264	0	273	0.0013838996470682907
Severe	ENSG00000162851	TFB2M	1	246540561	Severe.M1.MAF_1.perc	reference	0	0.6846	1.7851779	0.512243	4.921e-4	0	?+----	4172	9	0	555496	264	0	273	0.0013838996470682907
Susceptibility	ENSG00000108669	CYTH1	17	78674048	Susceptibility.M1.MAF_0.1.perc	reference	0	0.4705	1.478347	0.4243974	4.951e-4	0	+?+-?-	23198	9	0	561173	59	0	68	0.0014884670249889907
Severe	ENSG00000183060	LYSMD4	15	99715697	Severe.M1.MAF_1.perc	reference	0	0.9406	1.9111827	0.5486672	4.952e-4	0	?+++--	4127	9	0	566975	248	0	257	0.0028473449023914224
Severe	ENSG00000186687	LYRM7	5	131170944	Severe.M3.MAF_0.1.perc	reference	0	0.7345	2.0940097	0.6011991	4.957e-4	0	?++-+-	2223	4	0	556904	206	0	210	0.0014125009773763035
Severe	ENSG00000186687	LYRM7	5	131170944	Severe.M3.MAF_1.perc	reference	0	0.7345	2.0940097	0.6011991	4.957e-4	0	?++-+-	2223	4	0	556904	206	0	210	0.0014125009773763035
Hospitalized	ENSG00000232653	GOLGA8N	15	32593456	Hospitalized.M3.MAF_1.perc	reference	0	0.8721	1.3585822	0.390109	4.966e-4	0	?+--?+	7291	13	0	458343	335	0	348	2.126567563510334e-4
Hospitalized	ENSG00000132141	CCT6B	17	34927859	Hospitalized.M1.MAF_1.perc	reference	0	0.9286	0.2758748	0.0793265	5.057e-4	0	?+++-+	11006	226	0	582860	13196	39	13500	0.002426820608301686
Severe	ENSG00000168412	MTNR1A	4	186533655	Severe.M1.MAF_0.1.perc	reference	0	0.9246	1.5925223	0.4579584	5.062e-4	0	?+-??-	3379	7	0	552714	435	0	442	0.002290050374578551
Severe	ENSG00000169504	CLIC4	1	24745382	Severe.M1.MAF_0.1.perc	reference	0	0.8858	3.0243411	0.8700633	5.09e-4	0	?++???	1635	2	0	541236	47	0	49	0.0015179396753835152
Severe	ENSG00000169504	CLIC4	1	24745382	Severe.M1.MAF_1.perc	reference	0	0.8858	3.0243411	0.8700633	5.09e-4	0	?++???	1635	2	0	541236	47	0	49	0.0015179396753835152
Hospitalized	ENSG00000196368	NUDT11	23	51490011	Hospitalized.M4.MAF_0.1.perc	reference	0	0.868	1.4038478	0.4039018	5.095e-4	0	?+-??-	6568	3	2	518311	52	20	99	0.0012017089952856073
Hospitalized	ENSG00000196368	NUDT11	23	51490011	Hospitalized.M4.MAF_1.perc	reference	0	0.868	1.4038478	0.4039018	5.095e-4	0	?+-??-	6568	3	2	518311	52	20	99	0.0012017089952856073
Hospitalized	ENSG00000164542	KIAA0895	7	36324152	Hospitalized.M4.MAF_0.1.perc	reference	0	0.9105	0.5272128	0.1517355	5.117e-4	0	?+++++	11880	79	0	580737	2627	0	2706	0.002881593035558155
Hospitalized	ENSG00000143633	C1orf131	1	231223763	Hospitalized.M3.MAF_0.1.perc	reference	0	0.475	1.319361	0.3801721	5.196e-4	0	?+++--	8786	14	0	564414	343	0	357	0.0014128183998138662
Susceptibility	ENSG00000153721	CNKSR3	6	154387515	Susceptibility.M3.MAF_1.perc	reference	0	0.4919	0.3657499	0.105527	5.284e-4	0	+?++-+	26043	135	0	578823	2091	1	2228	0.0031696762683512424
Susceptibility	ENSG00000164588	HCN1	5	45254948	Susceptibility.M3.MAF_1.perc	reference	0	0.7051	0.618462	0.1784753	5.297e-4	0	-?++-+	24916	52	0	578841	731	3	789	0.0020637373372510994
Susceptibility	ENSG00000198892	SHISA4	1	201888680	Susceptibility.M1.MAF_0.1.perc	reference	0	0.7685	1.3103695	0.3782685	5.32e-4	0	??++?-	22195	13	0	571134	86	0	99	0.0012984918318353336
Hospitalized	ENSG00000151849	CENPJ	13	24882279	Hospitalized.M4.MAF_0.1.perc	reference	1.9	0.3954	0.3865931	0.1116213	5.333e-4	0.0032012	?++++-	12124	156	0	583311	6534	1	6692	0.0027627171961340244
Severe	ENSG00000159388	BTG2	1	203305491	Severe.M4.MAF_0.1.perc	reference	0	0.8674	1.2144865	0.3507825	5.357e-4	0	?++---	3605	13	0	561808	971	0	984	5.609722843743272e-4
Hospitalized	ENSG00000172260	NEGR1	1	71395943	Hospitalized.M3.MAF_0.1.perc	reference	0	0.7692	1.069501	0.3090051	5.38e-4	0	?+--?-	8945	16	0	564259	534	0	550	0.0016222707544930048
Hospitalized	ENSG00000172260	NEGR1	1	71395943	Hospitalized.M3.MAF_1.perc	reference	0	0.7692	1.069501	0.3090051	5.38e-4	0	?+--?-	8945	16	0	564259	534	0	550	0.0016222707544930048
Susceptibility	ENSG00000137210	TMEM14B	6	10747759	Susceptibility.M1.MAF_1.perc	reference	0	0.6857	0.8196706	0.2369017	5.403e-4	0	+?++--	22379	29	0	568539	266	0	295	0.0031825323395639734
Hospitalized	ENSG00000185264	TEX33	22	36991120	Hospitalized.M3.MAF_1.perc	reference	0	0.4288	0.5865703	0.1695636	5.416e-4	0	?++--+	11305	49	1	582544	2117	2	2172	0.003095775985210641
Hospitalized	ENSG00000164463	CREBRF	5	173056352	Hospitalized.M3.MAF_0.1.perc	reference	0	0.9478	0.8706096	0.251677	5.417e-4	0	?++--+	9260	24	0	578344	786	0	810	0.0031397976036600193
Susceptibility	ENSG00000156042	CFAP70	10	73253759	Susceptibility.M4.MAF_1.perc	reference	0	0.9506	0.1634735	0.0472637	5.427e-4	0	+?++++	27126	549	1	591861	11227	21	11820	0.0031698429061068983
Hospitalized	ENSG00000162623	TYW3	1	74733152	Hospitalized.M1.MAF_0.1.perc	reference	0	0.9115	1.5069084	0.4357637	5.44e-4	0	?+--?-	7803	8	0	574229	166	0	174	0.0015911892917505636
Hospitalized	ENSG00000162623	TYW3	1	74733152	Hospitalized.M1.MAF_1.perc	reference	0	0.9115	1.5069084	0.4357637	5.44e-4	0	?+--?-	7803	8	0	574229	166	0	174	0.0015911892917505636
Severe	ENSG00000162576	MXRA8	1	1352689	Severe.M1.MAF_0.1.perc	reference	0	0.8618	2.0102131	0.5817711	5.496e-4	0	?++??-	3342	6	0	562531	288	0	294	0.0016805439365822651
Susceptibility	ENSG00000164081	TEX264	3	51662693	Susceptibility.M1.MAF_1.perc	reference	0	0.5699	1.2138573	0.3513164	5.499e-4	0	??+-++	22207	15	0	555906	92	0	107	0.0013820910671793875
Severe	ENSG00000182108	DEXI	16	10928891	Severe.M1.MAF_0.1.perc	reference	0	1	3.5250639	1.0206292	5.527e-4	0	?+????	2921	2	0	530818	22	0	24	0.0015332980868596026
Severe	ENSG00000182108	DEXI	16	10928891	Severe.M1.MAF_1.perc	reference	0	1	3.5250639	1.0206292	5.527e-4	0	?+????	2921	2	0	530818	22	0	24	0.0015332980868596026
Susceptibility	ENSG00000164081	TEX264	3	51662693	Susceptibility.M1.MAF_0.1.perc	reference	0	0.57	1.2140729	0.3515185	5.528e-4	0	??+-++	22207	14	0	555906	92	0	106	0.0013820910671793875
Severe	ENSG00000085872	CHERP	19	16517894	Severe.M3.MAF_0.1.perc	reference	0	0.8209	1.8309489	0.5301747	5.534e-4	0	?++-?-	4210	11	0	559492	81	0	92	0.002987330151571686
Severe	ENSG00000162576	MXRA8	1	1352689	Severe.M1.MAF_1.perc	reference	0	0.86240000000000006	2.0080832	0.5815241	5.541e-4	0	?++??-	3342	6	0	562531	290	0	296	0.0016805439365822651
Severe	ENSG00000123136	DDX39A	19	14408798	Severe.M3.MAF_0.1.perc	reference	0	0.7221	1.7111473	0.4956744	5.561e-4	0	+++?+-	4134	9	0	566627	515	0	524	0.0024335473673270567
Hospitalized	ENSG00000020633	RUNX3	1	24899511	Hospitalized.M3.MAF_1.perc	reference	0	0.7254	0.9869182	0.2861025	5.616e-4	0	?+++-+	10192	22	0	564970	699	0	721	0.0024418488964664856
Susceptibility	ENSG00000179921	GPBAR1	2	218259496	Susceptibility.M1.MAF_0.1.perc	reference	0	0.6982	0.6464415	0.1874622	5.64e-4	0	-?+---	23406	39	0	564314	462	1	503	0.0021009697359545124
Susceptibility	ENSG00000170615	SLC26A5	7	103352730	Susceptibility.M4.MAF_0.1.perc	reference	0	0.9119	0.2547409	0.0739095	5.676e-4	0	+?+++-	26492	229	0	587780	4097	5	4336	0.00335218531529141
Susceptibility	ENSG00000198892	SHISA4	1	201888680	Susceptibility.M3.MAF_0.1.perc	reference	0	0.8529	1.0038523	0.2913108	5.69e-4	0	-?++-+	24687	22	0	584430	187	0	209	0.0012984918318353336
Hospitalized	ENSG00000196664	TLR7	23	12867072	Hospitalized.M3.MAF_1.perc	reference	0	0.7544	0.9986022	0.2899561	5.732e-4	0	?+--?-	8586	4	7	520869	86	46	196	6.377943958785072e-4
Susceptibility	ENSG00000205531	NAP1L4	11	2944431	Susceptibility.M3.MAF_1.perc	reference	0	0.9151	-0.7991179	0.2320996	5.753e-4	0	-?----	24587	13	0	589799	675	1	690	0.003596782943406501
Susceptibility	ENSG00000205693	MANSC4	12	27762427	Susceptibility.M1.MAF_0.1.perc	reference	0	0.8307	0.7802449	0.2266968	5.779e-4	0	-?+++?	25446	28	0	583149	306	1	336	0.002474017019236517
Severe	ENSG00000120885	CLU	8	27596917	Severe.M1.MAF_0.1.perc	reference	0	0.879	2.773543	0.8059479	5.788e-4	0	?+-??-	3052	3	0	551119	83	0	86	0.0017314076982242763
Severe	ENSG00000120885	CLU	8	27596917	Severe.M1.MAF_1.perc	reference	0	0.879	2.773543	0.8059479	5.788e-4	0	?+-??-	3052	3	0	551119	83	0	86	0.0017314076982242763
Susceptibility	ENSG00000159455	LCE2B	1	152686123	Susceptibility.M4.MAF_1.perc	reference	0	0.755	-0.3288354	0.0956417	5.856e-4	0	-?----	25036	104	0	576251	3446	1	3552	0.002611095843541221
Hospitalized	ENSG00000175344	CHRNA7	15	31923438	Hospitalized.M1.MAF_0.1.perc	reference	0	0.6924	1.1447105	0.3333554	5.95e-4	0	?++-?+	7008	14	0	573473	442	0	456	0.001761792097526061
Susceptibility	ENSG00000074603	DPP8	15	65442463	Susceptibility.M1.MAF_0.1.perc	reference	0	0.9112	0.9437602	0.2748985	5.967e-4	0	-?++??	22300	18	0	570685	190	0	208	0.0017893983884940002
Susceptibility	ENSG00000074603	DPP8	15	65442463	Susceptibility.M1.MAF_1.perc	reference	0	0.9112	0.9437602	0.2748985	5.967e-4	0	-?++??	22300	18	0	570685	190	0	208	0.0017893983884940002
Susceptibility	ENSG00000185753	CXorf38	23	40626921	Susceptibility.M3.MAF_0.1.perc	reference	0	0.8348	0.7550495	0.2199511	5.974e-4	0	+?+--+	24517	12	6	532229	81	35	175	0.001167715749559562
Hospitalized	ENSG00000175344	CHRNA7	15	31923438	Hospitalized.M1.MAF_1.perc	reference	0	0.6919	1.1439491	0.3333042	5.988e-4	0	?++-?+	7008	14	0	573473	443	0	457	0.001761792097526061
Hospitalized	ENSG00000215704	CELA2B	1	15465909	Hospitalized.M1.MAF_0.1.perc	reference	0	0.5072	1.309593	0.381689	6.013e-4	0	?++++-	9302	12	0	565737	248	1	262	0.003118241845766989
Hospitalized	ENSG00000204930	FAM221B	9	35816391	Hospitalized.M3.MAF_1.perc	reference	0	0.6754	0.961599	0.280278	6.016e-4	0	?+-+++	11456	35	0	582843	842	0	877	0.0029710587000512686
Severe	ENSG00000177535	OR2B11	1	247449118	Severe.M1.MAF_0.1.perc	reference	0	0.6873	2.0290386	0.59176	6.062e-4	0	?++?--	3870	6	0	564712	164	0	170	0.003946688207677627
Hospitalized	ENSG00000180425	C11orf71	11	114391443	Hospitalized.M1.MAF_0.1.perc	reference	0	0.7952	1.3804232	0.4026709	6.077e-4	0	?+++?-	7751	11	0	563339	388	0	399	0.0025151434328937582
Susceptibility	ENSG00000170486	KRT72	12	52585589	Susceptibility.M4.MAF_0.1.perc	reference	0	0.5543	-0.281837	0.0822642	6.125e-4	0	-?--+-	26634	132	0	587791	3828	1	3962	0.0024585341809573737
Severe	ENSG00000241258	CRCP	7	66114604	Severe.M3.MAF_0.1.perc	reference	0	0.7323	1.2692141	0.3705596	6.145e-4	0	?+-??-	1786	10	0	548752	992	1	1004	0.0016788987424400665
Severe	ENSG00000241258	CRCP	7	66114604	Severe.M3.MAF_1.perc	reference	0	0.7323	1.2692141	0.3705596	6.145e-4	0	?+-??-	1786	10	0	548752	992	1	1004	0.0016788987424400665
Severe	ENSG00000254550	OMP	11	77102840	Severe.M1.MAF_1.perc	reference	0	0.9954	2.3128312	0.6752894	6.149e-4	0	?+++?-	3419	5	0	561385	125	0	130	0.0034138885078299672
Hospitalized	ENSG00000180999	C1orf105	1	172420685	Hospitalized.M4.MAF_1.perc	reference	0	0.4805	0.6082343	0.1775889	6.149e-4	0	-++--+	11463	55	0	584695	1708	4	1771	0.002550571058030778
Severe	ENSG00000149548	CCDC15	11	124954121	Severe.M1.MAF_0.1.perc	reference	0	0.5808	1.3095894	0.382399	6.156e-4	0	?++-+-	4438	17	0	569637	836	0	853	0.0031038828104501767
Susceptibility	ENSG00000107864	CPEB3	10	92046692	Susceptibility.M1.MAF_0.1.perc	reference	0	0.9908	1.8726906	0.5468462	6.159e-4	0	??+-+?	20624	8	0	538582	39	0	47	0.0018281208914611494
Susceptibility	ENSG00000107864	CPEB3	10	92046692	Susceptibility.M1.MAF_1.perc	reference	0	0.9908	1.8726906	0.5468462	6.159e-4	0	??+-+?	20624	8	0	538582	39	0	47	0.0018281208914611494
Severe	ENSG00000114853	ZBTB47	3	42653697	Severe.M3.MAF_1.perc	reference	0	0.811	0.8761949	0.2558601	6.159e-4	0	?+++--	4574	35	0	566548	1013	2	1052	0.0036407217577930613
Severe	ENSG00000135334	AKIRIN2	6	87674860	Severe.M4.MAF_0.1.perc	reference	0	0.8654	1.3239113	0.3867055	6.181e-4	0	?++?--	3842	13	0	562446	705	0	718	0.0035499944419567853
Severe	ENSG00000179144	GIMAP7	7	150514872	Severe.M3.MAF_0.1.perc	reference	0	0.9618	1.8664899	0.5453102	6.198e-4	0	-++??-	3825	6	0	563347	298	0	304	0.002501649620634755
Severe	ENSG00000111254	AKAP3	12	4615508	Severe.M4.MAF_1.perc	reference	0	0.499	-0.4202344	0.1227852	6.204e-4	0	------	4497	61	0	567114	16263	41	16406	0.0035659491254519463
Susceptibility	ENSG00000197238	H4C11	6	27824092	Susceptibility.M1.MAF_0.1.perc	reference	0	0.4379	1.0027068	0.2930202	6.217e-4	0	+?+-?-	21753	16	0	562750	195	1	213	8.98027181599983e-4
Susceptibility	ENSG00000197238	H4C11	6	27824092	Susceptibility.M1.MAF_1.perc	reference	0	0.4379	1.0027068	0.2930202	6.217e-4	0	+?+-?-	21753	16	0	562750	195	1	213	8.98027181599983e-4
Hospitalized	ENSG00000123405	NFE2	12	54292111	Hospitalized.M1.MAF_0.1.perc	reference	0	0.6924	2.824471	0.825522	6.229e-4	0	?+--?-	5948	6	0	549982	69	0	75	0.0018896488440377664
Hospitalized	ENSG00000123405	NFE2	12	54292111	Hospitalized.M1.MAF_1.perc	reference	0	0.6924	2.824471	0.825522	6.229e-4	0	?+--?-	5948	6	0	549982	69	0	75	0.0018896488440377664
Susceptibility	ENSG00000185753	CXorf38	23	40626921	Susceptibility.M4.MAF_1.perc	reference	0	0.5203	0.5155415	0.1507869	6.285e-4	0	+?++-+	25234	28	12	538216	215	98	463	0.001167715749559562
Susceptibility	ENSG00000130227	XPO7	8	21919662	Susceptibility.M1.MAF_0.1.perc	reference	0	0.6192	1.9025192	0.55688	6.346e-4	0	??+--?	20780	7	0	518248	34	0	41	0.0018444531137779155
Susceptibility	ENSG00000130227	XPO7	8	21919662	Susceptibility.M1.MAF_1.perc	reference	0	0.6192	1.9025192	0.55688	6.346e-4	0	??+--?	20780	7	0	518248	34	0	41	0.0018444531137779155
Severe	ENSG00000171133	OR2K2	9	111327483	Severe.M1.MAF_0.1.perc	reference	0	0.5791	2.3072867	0.6757133	6.388e-4	0	?++??-	3648	5	0	561207	121	0	126	0.0018490012896430828
Severe	ENSG00000171133	OR2K2	9	111327483	Severe.M3.MAF_0.1.perc	reference	0	0.5791	2.3072867	0.6757133	6.388e-4	0	?++??-	3648	5	0	561207	121	0	126	0.0018490012896430828
Hospitalized	ENSG00000165359	INTS6L	23	135520659	Hospitalized.M3.MAF_1.perc	reference	0	0.4576	1.0216926	0.2993426	6.422e-4	0	?++-?+	9541	7	8	521898	159	85	352	9.283781193090605e-4
Hospitalized	ENSG00000170275	CRTAP	3	33114014	Hospitalized.M1.MAF_0.1.perc	reference	0	0.9742	1.2038941	0.352761	6.43e-4	0	?++++-	9383	17	0	564127	349	0	366	0.0018960644961584915
Hospitalized	ENSG00000170275	CRTAP	3	33114014	Hospitalized.M1.MAF_1.perc	reference	0	0.9742	1.2038941	0.352761	6.43e-4	0	?++++-	9383	17	0	564127	349	0	366	0.0018960644961584915
Hospitalized	ENSG00000155816	FMN2	1	240014348	Hospitalized.M4.MAF_0.1.perc	reference	0	0.5639	0.285252	0.0836606	6.505e-4	0	?+++--	12034	227	1	571426	10302	17	10565	0.00390351962336201
Hospitalized	ENSG00000129691	ASH2L	8	38105493	Hospitalized.M3.MAF_1.perc	reference	0	0.5988	1.0745968	0.315212	6.517e-4	0	?+++-+	9085	23	0	554336	601	0	624	0.003798034901861213
Susceptibility	ENSG00000276085	CCL3L3	17	36194869	Susceptibility.M4.MAF_0.1.perc	reference	0	0.7818	0.5838174	0.1712503	6.517e-4	0	-?++--	23082	32	2	575125	420	37	530	0.00278883712475246
Hospitalized	ENSG00000125691	RPL23	17	38847860	Hospitalized.M1.MAF_0.1.perc	reference	0	0.4769	2.0903856	0.613371	6.543e-4	0	?+--?-	5566	4	0	519246	84	0	88	0.0016066943043180684
Hospitalized	ENSG00000125691	RPL23	17	38847860	Hospitalized.M1.MAF_1.perc	reference	0	0.4769	2.0903856	0.613371	6.543e-4	0	?+--?-	5566	4	0	519246	84	0	88	0.0016066943043180684
Hospitalized	ENSG00000196664	TLR7	23	12867072	Hospitalized.M3.MAF_0.1.perc	reference	0	0.7528	1.0030261	0.2945153	6.6e-4	0	?+--?-	8235	3	6	520058	85	46	192	6.377943958785072e-4
Susceptibility	ENSG00000185753	CXorf38	23	40626921	Susceptibility.M3.MAF_1.perc	reference	0	0.9248	0.7358348	0.2160631	6.601e-4	0	+?++-+	24997	13	6	533844	86	37	185	0.001167715749559562
Severe	ENSG00000188807	TMEM201	1	9588911	Severe.M1.MAF_0.1.perc	reference	0	0.9088	2.2610905	0.6639523	6.604e-4	0	?+-+-+	2021	6	0	549844	167	0	173	0.001984711325598229
Severe	ENSG00000188807	TMEM201	1	9588911	Severe.M1.MAF_1.perc	reference	0	0.9088	2.2610905	0.6639523	6.604e-4	0	?+-+-+	2021	6	0	549844	167	0	173	0.001984711325598229
Hospitalized	ENSG00000183246	RIMBP3C	22	21545678	Hospitalized.M1.MAF_0.1.perc	reference	0	1	5.061007	1.4881762	6.719e-4	0	?+????	735	1	0	103211	3	0	4	0.001468950311368625
Hospitalized	ENSG00000183246	RIMBP3C	22	21545678	Hospitalized.M1.MAF_1.perc	reference	0	1	5.061007	1.4881762	6.719e-4	0	?+????	735	1	0	103211	3	0	4	0.001468950311368625
Hospitalized	ENSG00000270379	HEATR9	17	35854946	Hospitalized.M4.MAF_1.perc	reference	0	0.6204	-0.4442636	0.1306525	6.73e-4	0	?-----	11927	64	0	583124	4240	5	4314	0.0031679889352629405
Hospitalized	ENSG00000100749	VRK1	14	96797304	Hospitalized.M1.MAF_0.1.perc	reference	0	0.792	1.9950016	0.5869207	6.761e-4	0	?+--+-	7683	10	0	577888	188	0	198	0.0011676937008279263
Hospitalized	ENSG00000163161	ERCC3	2	127257290	Hospitalized.M1.MAF_1.perc	reference	0	0.8224	0.6784137	0.1996187	6.774e-4	0	?+++--	11978	44	0	583016	1392	0	1436	0.0037344322316674263
Hospitalized	ENSG00000259803	SLC22A31	16	89195761	Hospitalized.M1.MAF_0.1.perc	reference	0	0.6003	1.2988422	0.382208	6.782e-4	0	?++-+-	9430	17	0	469987	404	0	421	0.003029000895838271
Severe	ENSG00000176410	DNAJC30	7	73680918	Severe.M3.MAF_0.1.perc	reference	0	0.8732	1.5456606	0.4549029	6.793e-4	0	?+++--	4065	9	0	564600	444	0	453	0.003819205299102942
Hospitalized	ENSG00000185100	ADSS1	14	104724229	Hospitalized.M4.MAF_0.1.perc	reference	0	0.7391	0.3497903	0.1030343	6.866e-4	0	?++--+	12124	161	0	583311	6642	2	6807	0.003077761237484451
Severe	ENSG00000178934	LGALS7B	19	38789200	Severe.M1.MAF_0.1.perc	reference	0	0.4639	3.4149199	1.0060376	6.877e-4	0	?++??-	2098	2	0	559617	47	0	49	0.0020706986934567163
Severe	ENSG00000178934	LGALS7B	19	38789200	Severe.M1.MAF_1.perc	reference	0	0.4639	3.4149199	1.0060376	6.877e-4	0	?++??-	2098	2	0	559617	47	0	49	0.0020706986934567163
Hospitalized	ENSG00000110917	MLEC	12	120687149	Hospitalized.M4.MAF_0.1.perc	reference	0	0.9785	0.9102873	0.2682062	6.888e-4	0	?+++++	10071	28	0	564013	915	0	943	0.0032341284735306597
Hospitalized	ENSG00000188026	RILPL1	12	123470054	Hospitalized.M4.MAF_0.1.perc	reference	0	0.5273	0.612313	0.1804201	6.893e-4	0	?+-++-	9865	54	0	566518	1929	1	1985	2.536692640378413e-4
Hospitalized	ENSG00000229314	ORM1	9	114323056	Hospitalized.M4.MAF_0.1.perc	reference	0	0.7415	0.7006852	0.2064798	6.901e-4	0	?++-+-	10103	36	0	580862	1353	1	1391	0.004006644723960152
Hospitalized	ENSG00000178105	DDX10	11	108665069	Hospitalized.M1.MAF_0.1.perc	reference	0	0.6438	1.0473716	0.3086794	6.911e-4	0	?++++-	10217	22	0	579900	501	0	523	0.003590397885692589
Hospitalized	ENSG00000126251	GPR42	19	35370929	Hospitalized.M4.MAF_1.perc	reference	0	0.8756	0.3380384	0.0996382	6.922e-4	0	?++?+?	1991	35	80	2264	30	59	343	0.0024036061543591322
Susceptibility	ENSG00000197238	H4C11	6	27824092	Susceptibility.M3.MAF_0.1.perc	reference	0	0.4378	0.990199	0.2921433	7.004e-4	0	+?+-?-	21907	16	0	565216	196	1	214	8.98027181599983e-4
Susceptibility	ENSG00000197238	H4C11	6	27824092	Susceptibility.M3.MAF_1.perc	reference	0	0.4378	0.990199	0.2921433	7.004e-4	0	+?+-?-	21907	16	0	565216	196	1	214	8.98027181599983e-4
Susceptibility	ENSG00000215375	MYL5	4	673580	Susceptibility.M1.MAF_0.1.perc	reference	0	0.9767	-1.0363461	0.3058833	7.039e-4	0	------	24221	4	0	591172	440	1	446	0.002080481614852174
Severe	ENSG00000088986	DYNLL1	12	120469850	Severe.M3.MAF_0.1.perc	reference	0	0.8915	2.688885	0.7942927	7.111e-4	0	?+-??-	1638	3	0	517166	76	0	79	8.066555835898555e-4
Severe	ENSG00000088986	DYNLL1	12	120469850	Severe.M3.MAF_1.perc	reference	0	0.8915	2.688885	0.7942927	7.111e-4	0	?+-??-	1638	3	0	517166	76	0	79	8.066555835898555e-4
Susceptibility	ENSG00000215375	MYL5	4	673580	Susceptibility.M3.MAF_0.1.perc	reference	0	0.9827	-0.9748637	0.2882164	7.186e-4	0	------	25763	5	0	593571	463	1	470	0.002080481614852174
Hospitalized	ENSG00000186306	OR10T2	1	158398522	Hospitalized.M3.MAF_0.1.perc	reference	0	0.7395	1.3494715	0.3992135	7.24e-4	0	?+++--	9699	13	0	564768	296	0	309	0.002751759665974664
Susceptibility	ENSG00000008118	CAMK1G	1	209583714	Susceptibility.M1.MAF_0.1.perc	reference	0	0.5316	1.2282525	0.3634682	7.268e-4	0	+?+-??	22291	12	0	573754	120	0	132	0.0021534657973849088
Susceptibility	ENSG00000008118	CAMK1G	1	209583714	Susceptibility.M1.MAF_1.perc	reference	0	0.7375	1.2275529	0.3633923	7.301e-4	0	+?+--?	22655	14	0	574255	121	0	135	0.0021534657973849088
Hospitalized	ENSG00000242802	AP5Z1	7	4775615	Hospitalized.M4.MAF_1.perc	reference	0	0.6627	0.1835743	0.054351	7.313e-4	0	-+++-+	12184	543	2	588227	30241	39	30866	0.004484233759547945
Hospitalized	ENSG00000182585	EPGN	4	74308470	Hospitalized.M1.MAF_1.perc	reference	0	0.7645	1.1890023	0.352032	7.314e-4	0	?++-?-	9376	13	0	576973	359	0	372	0.0013461814393538037
Susceptibility	ENSG00000151414	NEK7	1	198156994	Susceptibility.M3.MAF_0.1.perc	reference	0	0.9993	-1.221836	0.3617536	7.314e-4	0	-?----	23793	3	0	573731	341	0	344	0.0016522427171497427
Susceptibility	ENSG00000151414	NEK7	1	198156994	Susceptibility.M3.MAF_1.perc	reference	0	0.9993	-1.221836	0.3617536	7.314e-4	0	-?----	23793	3	0	573731	341	0	344	0.0016522427171497427
Severe	ENSG00000160752	FDPS	1	155308748	Severe.M3.MAF_0.1.perc	reference	0	0.7194	1.6851646	0.4989572	7.318e-4	0	?++++-	4204	10	0	564973	266	0	276	8.852453053892194e-4
Severe	ENSG00000165359	INTS6L	23	135520659	Severe.M3.MAF_0.1.perc	reference	0	0.8589	1.2205376	0.3616623	7.387e-4	0	?+-??+	2248	2	3	520005	152	83	326	0.003490631179177633
Susceptibility	ENSG00000128951	DUT	15	48331011	Susceptibility.M1.MAF_0.1.perc	reference	0	0.7141	0.7412676	0.219792	7.447e-4	0	+?++-?	23586	29	0	586101	404	0	433	0.0014351329672002487
Susceptibility	ENSG00000128951	DUT	15	48331011	Susceptibility.M1.MAF_1.perc	reference	0	0.7141	0.7412605	0.2197914	7.447e-4	0	+?++-?	23953	31	0	586605	404	0	435	0.0014351329672002487
Susceptibility	ENSG00000164434	FABP7	6	122779716	Susceptibility.M4.MAF_1.perc	reference	0	0.8424	-0.2310545	0.0685143	7.453e-4	0	-?----	26134	210	0	589178	6425	7	6649	0.0027168641465988323
Severe	ENSG00000197532	OR6Y1	1	158544550	Severe.M1.MAF_0.1.perc	reference	0	0.9643	2.2404383	0.6644627	7.468e-4	0	?+++?-	2113	5	0	563125	224	2	233	0.004423327853587699
Susceptibility	ENSG00000140986	RPL3L	16	1943974	Susceptibility.M3.MAF_1.perc	reference	0	0.435	0.1241237	0.0368137	7.471e-4	0	+?++-+	26529	861	2	580636	18629	48	19590	0.0032632090205280194
Susceptibility	ENSG00000165879	FRAT1	10	97319271	Susceptibility.M1.MAF_0.1.perc	reference	0	0.5298	1.2738668	0.3781455	7.552e-4	0	-?+--?	22219	10	0	570104	87	0	97	7.45379767287263e-4
Susceptibility	ENSG00000165879	FRAT1	10	97319271	Susceptibility.M1.MAF_1.perc	reference	0	0.5298	1.2738668	0.3781455	7.552e-4	0	-?+--?	22219	10	0	570104	87	0	97	7.45379767287263e-4
Hospitalized	ENSG00000175164	ABO	9	133233278	Hospitalized.M1.MAF_0.1.perc	reference	0	0.5418	1.3297816	0.3947724	7.558e-4	0	?++-?+	7871	12	0	561933	291	0	303	0.0023417088528392546
Severe	ENSG00000184557	SOCS3	17	78356778	Severe.M3.MAF_0.1.perc	reference	0	0.6858	1.9812052	0.5882751	7.576e-4	0	?++??-	3221	5	0	560580	168	0	173	0.0028394962789808817
Hospitalized	ENSG00000171357	LURAP1	1	46203334	Hospitalized.M3.MAF_0.1.perc	reference	0	0.8514	1.6022867	0.4759029	7.604e-4	0	?+--++	7690	12	0	561399	349	0	361	0.0037655210286073526
Hospitalized	ENSG00000213347	MXD3	5	177301461	Hospitalized.M1.MAF_0.1.perc	reference	0	0.9509	1.5781348	0.4687745	7.613e-4	0	?++--+	6470	11	0	573313	298	0	309	0.0022749328481439937
Hospitalized	ENSG00000213347	MXD3	5	177301461	Hospitalized.M1.MAF_1.perc	reference	0	0.9509	1.5781348	0.4687745	7.613e-4	0	?++--+	6470	11	0	573313	298	0	309	0.0022749328481439937
Severe	ENSG00000137673	MMP7	11	102520508	Severe.M1.MAF_1.perc	reference	0	0.9966	1.7551911	0.5215462	7.644e-4	0	++++--	4444	9	0	567463	258	0	267	0.004215369190890576
Susceptibility	ENSG00000119383	PTPA	9	129110950	Susceptibility.M4.MAF_0.1.perc	reference	0	0.601	0.294918	0.0876578	7.67e-4	0	-?+++-	25944	163	0	585890	3064	1	3229	0.004735674314573382
Susceptibility	ENSG00000169306	IL1RAPL1	23	28587446	Susceptibility.M3.MAF_1.perc	reference	0	0.7959	0.7545679	0.2243328	7.693e-4	0	+?++-+	23201	2	11	533151	105	47	223	0.0031161853016389526
Severe	ENSG00000172380	GNG12	1	67701475	Severe.M3.MAF_0.1.perc	reference	0	0.8914	2.9041158	0.8642778	7.79e-4	0	?++??-	1676	2	0	547352	57	0	59	0.0021337805006650685
Severe	ENSG00000172380	GNG12	1	67701475	Severe.M3.MAF_1.perc	reference	0	0.8914	2.9041158	0.8642778	7.79e-4	0	?++??-	1676	2	0	547352	57	0	59	0.0021337805006650685
Hospitalized	ENSG00000265354	TIMM23	10	45972489	Hospitalized.M1.MAF_0.1.perc	reference	0	0.6217	1.950105	0.5803835	7.793e-4	0	?++?--	6793	5	0	561904	70	0	75	7.792999999999822e-4
Hospitalized	ENSG00000265354	TIMM23	10	45972489	Hospitalized.M1.MAF_1.perc	reference	0	0.6217	1.950105	0.5803835	7.793e-4	0	?++?--	6793	5	0	561904	70	0	75	7.792999999999822e-4
Hospitalized	ENSG00000265354	TIMM23	10	45972489	Hospitalized.M3.MAF_0.1.perc	reference	0	0.6217	1.950105	0.5803835	7.793e-4	0	?++?--	6793	5	0	561904	70	0	75	7.792999999999822e-4
Hospitalized	ENSG00000265354	TIMM23	10	45972489	Hospitalized.M3.MAF_1.perc	reference	0	0.6217	1.950105	0.5803835	7.793e-4	0	?++?--	6793	5	0	561904	70	0	75	7.792999999999822e-4
Hospitalized	ENSG00000265354	TIMM23	10	45972489	Hospitalized.M4.MAF_0.1.perc	reference	0	0.6217	1.950105	0.5803835	7.793e-4	0	?++?--	6793	5	0	561904	70	0	75	7.792999999999822e-4
Hospitalized	ENSG00000265354	TIMM23	10	45972489	Hospitalized.M4.MAF_1.perc	reference	0	0.6217	1.950105	0.5803835	7.793e-4	0	?++?--	6793	5	0	561904	70	0	75	7.792999999999822e-4
Hospitalized	ENSG00000157483	MYO1E	15	59132434	Hospitalized.M1.MAF_0.1.perc	reference	0	0.809	1.4626208	0.4353982	7.815e-4	0	?+--+-	6755	9	0	572961	188	0	197	0.002324897675000753
Hospitalized	ENSG00000157483	MYO1E	15	59132434	Hospitalized.M1.MAF_1.perc	reference	0	0.809	1.4626208	0.4353982	7.815e-4	0	?+--+-	6755	9	0	572961	188	0	197	0.002324897675000753
Severe	ENSG00000100902	PSMA6	14	35278633	Severe.M1.MAF_0.1.perc	reference	0	0.4341	2.5462601	0.7586438	7.898e-4	0	?++??-	1676	3	0	547446	120	0	123	0.00235939150689767
Severe	ENSG00000100902	PSMA6	14	35278633	Severe.M1.MAF_1.perc	reference	0	0.4341	2.5462601	0.7586438	7.898e-4	0	?++??-	1676	3	0	547446	120	0	123	0.00235939150689767
Hospitalized	ENSG00000147996	CBWD5	9	65668805	Hospitalized.M4.MAF_1.perc	reference	0	0.8703	0.2438476	0.0726654	7.915e-4	0	?++-++	9648	370	2	576694	12204	401	13380	0.004708946430867714
Hospitalized	ENSG00000266967	AARSD1	17	42950526	Hospitalized.M1.MAF_0.1.perc	reference	0	0.6293	1.0556005	0.3149746	8.041e-4	0	?+--+-	9300	18	0	577811	502	0	520	0.0013918408168924175
Hospitalized	ENSG00000115318	LOXL3	2	74532258	Hospitalized.M4.MAF_1.perc	reference	0	0.9145	0.2826395	0.0843819	8.095e-4	0	-++-++	11731	208	3	586613	9896	12	10134	0.0047171497277566235
Hospitalized	ENSG00000154118	JPH3	16	87601835	Hospitalized.M4.MAF_0.1.perc	reference	0	0.7023	-0.3739307	0.1117229	8.171e-4	0	?--++-	11328	101	0	578861	8095	4	8204	0.003914067617242974
Severe	ENSG00000114742	WDR48	3	39052013	Severe.M1.MAF_0.1.perc	reference	0	0.6186	3.326908	0.9947564	8.245e-4	0	?++?+-	1972	2	0	552474	69	0	71	0.0021903747732649895
Severe	ENSG00000114742	WDR48	3	39052013	Severe.M1.MAF_1.perc	reference	0	0.6186	3.326908	0.9947564	8.245e-4	0	?++?+-	1972	2	0	552474	69	0	71	0.0021903747732649895
Susceptibility	ENSG00000121988	ZRANB3	2	135136916	Susceptibility.M4.MAF_0.1.perc	reference	0	0.8469	0.2266667	0.0677773	8.249e-4	0	+?++-+	25981	268	2	578745	4860	4	5140	0.004707908423786541
Severe	ENSG00000159388	BTG2	1	203305491	Severe.M4.MAF_1.perc	reference	0	0.8809	1.1593704	0.3467683	8.277e-4	0	?++---	3605	14	0	561808	977	0	991	5.609722843743272e-4
Hospitalized	ENSG00000083067	TRPM3	9	70529060	Hospitalized.M3.MAF_1.perc	reference	0	0.8087	0.3164232	0.0946467	8.282e-4	0	?++-++	12019	158	0	571389	8131	3	8295	2.146631617463985e-5
Hospitalized	ENSG00000185963	BICD2	9	92711363	Hospitalized.M3.MAF_0.1.perc	reference	0	0.8473	0.6030755	0.1804206	8.299e-4	0	?++++-	10430	50	0	564079	2002	0	2052	0.0015286795971055608
Susceptibility	ENSG00000232653	GOLGA8N	15	32593456	Susceptibility.M4.MAF_1.perc	reference	0	0.8681	0.4083727	0.1221799	8.306e-4	0	+?++-+	18678	195	7	473094	757	39	1044	0.002915305878552024
Hospitalized	ENSG00000275111	ZNF2	2	95165432	Hospitalized.M1.MAF_0.1.perc	reference	0	0.7189	2.1020762	0.6289529	8.312e-4	0	?+--?-	6168	5	0	572771	152	0	157	0.0032477658907224525
Severe	ENSG00000131781	FMO5	1	147175351	Severe.M3.MAF_1.perc	reference	0	0.7856	-0.9779683	0.2926567	8.327e-4	0	?-----	4817	8	0	570379	2379	2	2391	0.0038020695570215564
Hospitalized	ENSG00000096395	MLN	6	33794673	Hospitalized.M1.MAF_1.perc	reference	0	0.7247	2.823559	0.8449832	8.331e-4	0	?+++??	6102	3	0	552916	28	0	31	5.116952041733447e-4
Susceptibility	ENSG00000180658	OR2A4	6	131699644	Susceptibility.M4.MAF_1.perc	reference	0	0.6292	0.3141203	0.0940181	8.346e-4	0	+++++-	24252	108	19	577462	2153	160	2619	0.004544768751657105
Hospitalized	ENSG00000135775	COG2	1	230642481	Hospitalized.M3.MAF_0.1.perc	reference	0	0.6393	0.5869809	0.1756886	8.347e-4	0	?++-+-	10934	47	0	569298	1958	0	2005	0.0035312133743610388
Susceptibility	ENSG00000133863	TEX15	8	30831544	Susceptibility.M1.MAF_0.1.perc	reference	0	0.7416	-0.3411298	0.1021501	8.393e-4	0	-?-+--	26603	99	0	580093	3166	2	3269	0.003021993132930966
Hospitalized	ENSG00000184459	BPIFC	22	32413847	Hospitalized.M3.MAF_1.perc	reference	0	0.4527	0.6090795	0.1824382	8.422e-4	0	?+++++	9616	40	0	569103	1919	2	1963	0.004840205824481612
Susceptibility	ENSG00000177303	CASKIN2	17	75500261	Susceptibility.M1.MAF_0.1.perc	reference	0	0.8892	0.7911921	0.2369942	8.425e-4	0	-?+---	24444	27	0	584607	289	0	316	0.002550808830050392
Susceptibility	ENSG00000177303	CASKIN2	17	75500261	Susceptibility.M1.MAF_1.perc	reference	0	0.8892	0.7911921	0.2369942	8.425e-4	0	-?+---	24444	27	0	584607	289	0	316	0.002550808830050392
Hospitalized	ENSG00000198892	SHISA4	1	201888680	Hospitalized.M1.MAF_0.1.perc	reference	0	0.6554	2.2470491	0.6732197	8.446e-4	0	?++?-?	7459	5	0	562333	85	0	90	0.004562415547302764
Hospitalized	ENSG00000135119	RNFT2	12	116738178	Hospitalized.M1.MAF_1.perc	reference	0	0.7854	1.0670432	0.3197006	8.45e-4	0	?++++-	9159	19	0	563138	413	1	434	0.004773154601587604
Susceptibility	ENSG00000214595	EML6	2	54723499	Susceptibility.M4.MAF_0.1.perc	reference	0	0.9944	-0.1432481	0.0429251	8.464e-4	0	-?----	27126	593	0	591861	15696	7	16303	0.005047661042469097
Hospitalized	ENSG00000115468	EFHD1	2	232606057	Hospitalized.M4.MAF_0.1.perc	reference	0	0.785	0.5382849	0.1613279	8.481e-4	0	?++-+-	11542	65	0	569804	2529	0	2594	0.0017542348728060077
Susceptibility	ENSG00000174500	GCSAM	3	112120839	Susceptibility.M3.MAF_0.1.perc	reference	0	0.7247	1.3736034	0.4118081	8.513e-4	0	-?++-+	25558	12	0	574332	103	0	115	0.0011949943983705627
Hospitalized	ENSG00000170011	MYRIP	3	39808914	Hospitalized.M4.MAF_0.1.perc	reference	0	0.9913	-0.3798495	0.1138835	8.517e-4	0	?-----	11671	113	0	581696	7820	4	7941	0.004897438458879605
Hospitalized	ENSG00000271321	CTAGE6	7	143755089	Hospitalized.M4.MAF_1.perc	reference	0	0.9174	0.3325545	0.0997042	8.517e-4	0	-+++++	9656	160	32	568228	6186	115	6640	0.0054578910011986595
Hospitalized	ENSG00000123684	LPGAT1	1	211743457	Hospitalized.M1.MAF_0.1.perc	reference	0	1	2.3612282000000002	0.7084423	8.592e-4	0	?+????	5247	3	0	530061	51	0	54	0.005083764684336452
Severe	ENSG00000206418	RAB12	18	8609437	Severe.M1.MAF_0.1.perc	reference	0	0.52	3.1301732	0.9395234	8.633e-4	0	?++??-	3111	3	0	559274	65	0	68	0.0021748166691304993
Severe	ENSG00000206418	RAB12	18	8609437	Severe.M1.MAF_1.perc	reference	0	0.52	3.1301732	0.9395234	8.633e-4	0	?++??-	3111	3	0	559274	65	0	68	0.0021748166691304993
Susceptibility	ENSG00000096088	PGC	6	41736711	Susceptibility.M3.MAF_0.1.perc	reference	0	0.9226	-0.4876007	0.1463613	8.638e-4	0	-?----	26798	42	0	588706	1424	1	1468	0.005185548240294749
Susceptibility	ENSG00000110321	EIF4G2	11	10797050	Susceptibility.M3.MAF_0.1.perc	reference	0	0.8908	1.7564579	0.5272944	8.651e-4	0	??++++	4097	11	0	55208	26	0	37	0.002822735732996853
Hospitalized	ENSG00000177374	HIC1	17	2054154	Hospitalized.M4.MAF_0.1.perc	reference	0	0.4887	0.3956134	0.118821	8.7e-4	0	?++--+	12074	130	0	583123	4811	2	4945	0.006225783286692391
Severe	ENSG00000184148	SPRR4	1	152970648	Severe.M1.MAF_1.perc	reference	0	0.6261	2.1208143	0.6370464	8.712e-4	0	?++?--	2288	6	0	564599	209	0	215	0.0034530109025488202
Severe	ENSG00000253293	HOXA10	7	27170592	Severe.M1.MAF_0.1.perc	reference	0	0.8485	1.9961342	0.5996583	8.723e-4	0	?+-??+	1731	6	0	549912	504	0	510	1.8791725876560165e-4
Severe	ENSG00000253293	HOXA10	7	27170592	Severe.M1.MAF_1.perc	reference	0	0.8485	1.9961342	0.5996583	8.723e-4	0	?+-??+	1731	6	0	549912	504	0	510	1.8791725876560165e-4
Hospitalized	ENSG00000170748	RBMXL2	11	7088998	Hospitalized.M1.MAF_0.1.perc	reference	0	0.8807	2.6135305	0.7851546	8.726e-4	0	?+-??-	5636	3	0	550244	42	0	45	0.001679182134891421
Hospitalized	ENSG00000170748	RBMXL2	11	7088998	Hospitalized.M1.MAF_1.perc	reference	0	0.8807	2.6135305	0.7851546	8.726e-4	0	?+-??-	5636	3	0	550244	42	0	45	0.001679182134891421
Severe	ENSG00000167136	ENDOG	9	128818500	Severe.M1.MAF_0.1.perc	reference	0	0.9479	1.492507	0.4484266	8.737e-4	0	?++??-	3287	7	0	560065	493	0	500	0.0052282815399823926
Susceptibility	ENSG00000148346	LCN2	9	128149071	Susceptibility.M3.MAF_1.perc	reference	0	0.5993	0.8317627	0.2499884	8.772e-4	0	-?++-+	24014	26	0	571311	246	1	274	0.0015958086515703216
Severe	ENSG00000114698	PLSCR4	3	146192335	Severe.M1.MAF_0.1.perc	reference	0	0.8041	1.7337833	0.5213704	8.828e-4	0	?++?--	3936	7	0	566387	218	1	227	0.002767483684294768
Hospitalized	ENSG00000235194	PPP1R3E	14	23295652	Hospitalized.M4.MAF_1.perc	reference	0	0.9918	0.4653463	0.1399681	8.853e-4	0	?+++++	10242	102	0	469762	3002	2	3108	0.0031312847008230825
Susceptibility	ENSG00000132780	NASP	1	45583846	Susceptibility.M4.MAF_1.perc	reference	0	0.9262	-0.1857407	0.055887	8.889e-4	0	----+-	28017	328	0	596178	8990	7	9332	0.005299914828457684
Hospitalized	ENSG00000087303	NID2	14	52004803	Hospitalized.M1.MAF_1.perc	reference	0	0.7866	0.7492526	0.2255309	8.932e-4	0	?++++-	10892	56	0	580585	1306	1	1364	0.005394914003690171
Severe	ENSG00000114698	PLSCR4	3	146192335	Severe.M1.MAF_1.perc	reference	0	0.804	1.7270683	0.5206868	9.102e-4	0	?++?--	3936	7	0	566387	220	1	229	0.002767483684294768
Hospitalized	ENSG00000113643	RARS1	5	168486451	Hospitalized.M4.MAF_0.1.perc	reference	0	0.5025	0.4571112	0.1378198	9.108e-4	0	?+-+++	11644	87	1	582406	3592	3	3687	0.002676909435994446
Hospitalized	ENSG00000126251	GPR42	19	35370929	Hospitalized.M4.MAF_0.1.perc	reference	0	0.8826	0.3307472	0.0997224	9.109e-4	0	?++?+?	1807	34	80	1768	29	59	341	0.0024036061543591322
Susceptibility	ENSG00000165879	FRAT1	10	97319271	Susceptibility.M3.MAF_0.1.perc	reference	0	0.49370000000000003	1.2454028	0.3756908	9.165e-4	0	-?+--?	22343	10	0	570600	92	0	102	7.45379767287263e-4
Susceptibility	ENSG00000165879	FRAT1	10	97319271	Susceptibility.M3.MAF_1.perc	reference	0	0.49370000000000003	1.2454028	0.3756908	9.165e-4	0	-?+--?	22343	10	0	570600	92	0	102	7.45379767287263e-4
Hospitalized	ENSG00000095932	SMIM24	19	3473986	Hospitalized.M4.MAF_1.perc	reference	0	0.8827	0.6231986	0.1879991	9.168e-4	0	?+++++	8490	44	0	569314	1484	1	1530	0.003807327496321393
Severe	ENSG00000102078	SLC25A14	23	130339888	Severe.M1.MAF_0.1.perc	reference	0	1	2.8168626	0.8502963	9.237e-4	0	?+????	1524	0	1	499833	5	4	15	0.005038614710075537
Susceptibility	ENSG00000179921	GPBAR1	2	218259496	Susceptibility.M1.MAF_1.perc	reference	0	0.6452	0.6012698	0.181552	9.269e-4	0	-?+-+-	25357	44	0	567196	486	1	532	0.0021009697359545124
Susceptibility	ENSG00000174586	ZNF497	19	58354357	Susceptibility.M3.MAF_0.1.perc	reference	0	0.9793	0.677291	0.2045371	9.285e-4	0	+?++--	24418	33	0	578001	438	0	471	8.90245414864263e-4
Hospitalized	ENSG00000164733	CTSB	8	11842524	Hospitalized.M3.MAF_0.1.perc	reference	0	0.9116	0.6354022	0.191944	9.318e-4	0	?++++-	11401	44	0	582142	1735	1	1781	0.005218925007737275
Susceptibility	ENSG00000175164	ABO	9	133233278	Susceptibility.M3.MAF_0.1.perc	reference	0	0.5122	0.7361227	0.2224256	9.345e-4	0	+?++--	23808	29	0	573119	320	0	349	3.3147837548295117e-4
Susceptibility	ENSG00000162729	IGSF8	1	160091340	Susceptibility.M1.MAF_1.perc	reference	0	0.7527	0.6181157	0.1868351	9.385e-4	0	-?++-+	24467	38	0	589307	552	0	590	0.0030582978736136456
Severe	ENSG00000170946	DNAJC24	11	31369840	Severe.M4.MAF_0.1.perc	reference	0	0.767	1.5213004	0.4599527	9.413e-4	0	?++??-	3777	7	0	562312	471	1	480	8.820308798319962e-4
Severe	ENSG00000129951	PLPPR3	19	812488	Severe.M1.MAF_0.1.perc	reference	0	0.9527	2.7466499	0.8305873	9.434e-4	0	?+++?-	2579	5	0	169170	114	0	119	0.0055545045366286626
Susceptibility	ENSG00000178690	DYNAP	18	54587757	Susceptibility.M1.MAF_0.1.perc	reference	0	0.9149	0.9982945	0.3019158	9.446e-4	0	-?++++	24351	16	0	584195	134	0	150	0.003944609630508556
Susceptibility	ENSG00000111077	TNS2	12	53046969	Susceptibility.M3.MAF_0.1.perc	reference	0	0.8614	-0.4064065	0.1229393	9.472e-4	0	-?---+	26309	62	0	588915	2049	0	2111	0.0035608779892512877
Susceptibility	ENSG00000137948	BRDT	1	91949343	Susceptibility.M1.MAF_0.1.perc	reference	0	0.7052	0.7445223	0.2252792	9.501e-4	0	+?++-+	24718	31	0	569043	432	0	463	0.0028805329039084575
Susceptibility	ENSG00000171208	NETO2	16	47077703	Susceptibility.M3.MAF_1.perc	reference	0	0.9498	0.3614014	0.1094044	9.554e-4	0	+?++--	26282	112	0	577798	1772	1	1886	0.004725939228711057
Severe	ENSG00000152527	PLEKHH2	2	43637260	Severe.M4.MAF_1.perc	reference	0	0.9626	-0.3644722	0.1103928	9.614e-4	0	----+-	4906	107	0	570620	20769	53	20982	0.0056088419230601065
Susceptibility	ENSG00000149243	KLHL35	11	75422394	Susceptibility.M1.MAF_0.1.perc	reference	0	0.5197	0.5313008	0.1609328	9.621e-4	0	-?++++	25291	61	0	586433	876	2	941	0.006219392431265464
Severe	ENSG00000204616	TRIM31	6	30102897	Severe.M1.MAF_0.1.perc	reference	0	0.9667	2.4341724	0.7374293	9.638e-4	0	?+++--	3765	6	0	565822	186	0	192	0.003858145365394992
Susceptibility	ENSG00000137948	BRDT	1	91949343	Susceptibility.M1.MAF_1.perc	reference	0	0.7103	0.7432606	0.2251977	9.652e-4	0	+?++-+	24811	31	0	569415	434	0	465	0.0028805329039084575
Hospitalized	ENSG00000170385	SLC30A1	1	211571568	Hospitalized.M1.MAF_0.1.perc	reference	0	0.9655	2.5555878	0.7743456	9.657e-4	0	?+++?-	6367	4	0	549515	24	0	28	0.0029220458379761527
Hospitalized	ENSG00000170385	SLC30A1	1	211571568	Hospitalized.M1.MAF_1.perc	reference	0	0.9655	2.5555878	0.7743456	9.657e-4	0	?+++?-	6367	4	0	549515	24	0	28	0.0029220458379761527
Hospitalized	ENSG00000105171	POP4	19	29606283	Hospitalized.M4.MAF_0.1.perc	reference	0	0.5267	0.635738	0.1926719	9.683e-4	0	?+++++	11896	61	0	568960	2027	2	2092	0.005694789122785371
Susceptibility	ENSG00000119943	PYROXD2	10	98383565	Susceptibility.M1.MAF_1.perc	reference	0	0.4932	-0.4533843	0.1376329	9.872e-4	0	-?--+-	25728	57	0	590876	1447	6	1516	0.003416527461971394
Hospitalized	ENSG00000188909	BSX	11	122977570	Hospitalized.M3.MAF_0.1.perc	reference	0	0.4513	1.6172109	0.4909989	9.887e-4	0	?++?-+	7045	7	0	562619	194	0	201	0.0029247773356883533
Hospitalized	ENSG00000188909	BSX	11	122977570	Hospitalized.M3.MAF_1.perc	reference	0	0.4513	1.6172109	0.4909989	9.887e-4	0	?++?-+	7045	7	0	562619	194	0	201	0.0029247773356883533
Hospitalized	ENSG00000143001	TMEM61	1	54980628	Hospitalized.M1.MAF_0.1.perc	reference	0	0.8801	2.2326253	0.6779156	9.899e-4	0	?+--?-	8199	7	0	557030	71	0	78	0.0049175089751109504
Hospitalized	ENSG00000003393	ALS2	2	201700267	Hospitalized.M3.MAF_1.perc	reference	0	0.862	0.3459512	0.1050449	9.9e-4	0	?+++++	11932	155	0	582839	7940	2	8099	0.005849258937112578
Susceptibility	ENSG00000168899	VAMP5	2	85584431	Susceptibility.M3.MAF_0.1.perc	reference	0	0.612	0.9635875	0.2926332	9.919e-4	0	+?+--+	23965	22	0	572419	245	0	267	0.0045892274542195435
Susceptibility	ENSG00000048405	ZNF800	7	127346790	Susceptibility.M4.MAF_1.perc	reference	0	0.8081	-0.1874278	0.0569355	9.95e-4	0	---++-	26504	339	0	580579	9466	14	9833	0.005960580765566532
Severe	ENSG00000180974	OR52E4	11	5880629	Severe.M4.MAF_0.1.perc	reference	0	0.5225	0.8922609	0.271055	9.955e-4	0	-++--+	4759	26	0	567486	1825	0	1851	0.0032322050181751347
Susceptibility	ENSG00000135482	ZC3H10	12	56118260	Susceptibility.M1.MAF_0.1.perc	reference	0	0.7631	1.5360681	0.4666458	9.958e-4	0	??+-?-	21921	9	0	549373	55	0	64	0.002815379475144419
Susceptibility	ENSG00000135482	ZC3H10	12	56118260	Susceptibility.M1.MAF_1.perc	reference	0	0.7631	1.5360681	0.4666458	9.958e-4	0	??+-?-	21921	9	0	549373	55	0	64	0.002815379475144419
Hospitalized	ENSG00000132912	DCTN4	5	150708440	Hospitalized.M1.MAF_1.perc	reference	0	0.4889	2.2361384	0.679538	9.995e-4	0	?++-?-	6248	9	0	561363	128	0	137	0.004977229457660333
Severe	ENSG00000189159	JPT1	17	75135248	Severe.M1.MAF_0.1.perc	reference	0	0.6521	2.2751724	0.6917508	0.001005	0	?+-??-	1749	3	0	558568	167	0	170	0.00304550580877666
Susceptibility	ENSG00000106336	FBXO24	7	100583982	Susceptibility.M3.MAF_1.perc	reference	0	0.6954	0.3844727	0.116942	0.00101	0	++++--	27585	99	0	595292	1471	0	1570	0.0031598263180029544
Severe	ENSG00000106617	PRKAG2	7	151556124	Severe.M1.MAF_0.1.perc	reference	0	0.5339	2.6121112	0.7946415	0.001012	0	?++???	3358	3	0	543084	144	0	147	0.0030478098371246607
Severe	ENSG00000106617	PRKAG2	7	151556124	Severe.M1.MAF_1.perc	reference	0	0.5339	2.6121112	0.7946415	0.001012	0	?++???	3358	3	0	543084	144	0	147	0.0030478098371246607
Hospitalized	ENSG00000114062	UBE3A	15	25333728	Hospitalized.M3.MAF_0.1.perc	reference	0	0.8272	2.0383156	0.6201725	0.001014	0	?+--?-	5956	7	0	552832	171	0	178	0.00310171635674059
Hospitalized	ENSG00000114062	UBE3A	15	25333728	Hospitalized.M3.MAF_1.perc	reference	0	0.8272	2.0383156	0.6201725	0.001014	0	?+--?-	5956	7	0	552832	171	0	178	0.00310171635674059
Hospitalized	ENSG00000145920	CPLX2	5	175796310	Hospitalized.M1.MAF_0.1.perc	reference	0	1	3.2906671	1.001312	0.001015	0	?+????	5157	2	0	499833	9	0	11	0.0025421559782567013
Hospitalized	ENSG00000145920	CPLX2	5	175796310	Hospitalized.M1.MAF_1.perc	reference	0	1	3.2906671	1.001312	0.001015	0	?+????	5157	2	0	499833	9	0	11	0.0025421559782567013
Severe	ENSG00000174177	CTU2	16	88706483	Severe.M4.MAF_1.perc	reference	0	0.6371	-0.3268321	0.0994708	0.001017	0	+-----	4782	114	1	570112	17838	20	17994	0.0051718990556485
Hospitalized	ENSG00000205693	MANSC4	12	27762427	Hospitalized.M1.MAF_0.1.perc	reference	0	0.8614	1.5077074	0.4591814	0.001025	0	?+++?-	10033	12	0	575136	299	1	313	0.0019206291026081833
Severe	ENSG00000164707	SLC13A4	7	135681237	Severe.M1.MAF_1.perc	reference	0	0.7232	2.0774409	0.6328351	0.001028	0	?++-?-	3517	5	0	556180	136	0	141	0.005967426670228016
Hospitalized	ENSG00000158806	NPM2	8	22024125	Hospitalized.M1.MAF_0.1.perc	reference	0	0.7325	1.1029386	0.3359968	0.001029	0	?++-?-	8753	14	0	578812	407	0	421	0.007204845634935927
Severe	ENSG00000153037	SRP19	5	112861188	Severe.M1.MAF_0.1.perc	reference	0	0.9547	3.2242497	0.9829177	0.001037	0	?+-+??	3103	3	0	539476	38	0	41	0.003064143748422344
Severe	ENSG00000153037	SRP19	5	112861188	Severe.M1.MAF_1.perc	reference	0	0.9547	3.2242497	0.9829177	0.001037	0	?+-+??	3103	3	0	539476	38	0	41	0.003064143748422344
Susceptibility	ENSG00000102313	ITIH6	23	54748918	Susceptibility.M4.MAF_1.perc	reference	0	0.5923	0.2572568	0.0784303	0.001038	0	+?++++	25376	106	50	538228	1402	613	2834	0.005439473875738292
Hospitalized	ENSG00000109736	MFSD10	4	2930561	Hospitalized.M3.MAF_1.perc	reference	0	0.7459	0.5046024	0.1538663	0.00104	0	++++--	11764	73	0	587439	2806	2	2883	0.005675315217798343
Severe	ENSG00000177047	IFNW1	9	21140214	Severe.M1.MAF_0.1.perc	reference	0	0.6937	2.4216634	0.7385242	0.001042	0	?++??-	3298	3	0	560889	104	0	107	0.0022378078070270685
Susceptibility	ENSG00000189159	JPT1	17	75135248	Susceptibility.M1.MAF_0.1.perc	reference	0	0.3968	1.0467328	0.3192398	0.001042	0	-?+--?	22103	15	0	567248	169	0	184	0.006124182444017349
Severe	ENSG00000164307	ERAP1	5	96760810	Severe.M4.MAF_0.1.perc	reference	0	0.8839	-0.6190253	0.1887874	0.001042	0	-----+	4883	29	0	570490	4793	2	4826	0.006141252869774816
Hospitalized	ENSG00000080031	PTPRH	19	55181247	Hospitalized.M3.MAF_0.1.perc	reference	0	0.7302	0.6144112	0.1874507	0.001046	0	+++++-	12137	58	0	588038	1497	1	1557	0.0010959818499960217
Severe	ENSG00000189159	JPT1	17	75135248	Severe.M1.MAF_1.perc	reference	0	0.5681	2.1685358	0.6619863	0.001054	0	?+-??-	2110	4	0	559711	168	0	172	0.00304550580877666
Hospitalized	ENSG00000107175	CREB3	9	35732598	Hospitalized.M1.MAF_1.perc	reference	2.9	0.3902	1.2281421	0.3749312	0.001054	0.0430775	?++-+-	9810	16	1	579140	385	0	403	9.184054219695093e-4
Severe	ENSG00000072182	ASIC4	2	219514170	Severe.M3.MAF_1.perc	reference	0	0.7738	0.7253455	0.2215247	0.001059	0	?+++--	4614	33	1	570068	2636	4	2679	9.402115180050608e-5
Severe	ENSG00000186474	KLK12	19	51029092	Severe.M1.MAF_0.1.perc	reference	0	0.9911	2.2601118	0.6905408	0.001064	0	?++-+-	2337	6	0	565048	314	0	320	0.00349034387287639
Severe	ENSG00000160752	FDPS	1	155308748	Severe.M3.MAF_1.perc	reference	0	0.639	1.5187222	0.4639961	0.001064	0	?++++-	4204	11	0	564973	301	0	312	8.852453053892194e-4
Severe	ENSG00000215475	SIAH3	13	45777242	Severe.M3.MAF_0.1.perc	reference	0	0.3986	3.5974096	1.0994656	0.001068	0	?+-?-?	2301	2	0	553446	84	0	86	0.003184596380619989
Severe	ENSG00000215475	SIAH3	13	45777242	Severe.M3.MAF_1.perc	reference	0	0.3986	3.5974096	1.0994656	0.001068	0	?+-?-?	2301	2	0	553446	84	0	86	0.003184596380619989
Hospitalized	ENSG00000165204	OR1K1	9	122800123	Hospitalized.M1.MAF_1.perc	reference	0	0.8484	0.9580851	0.2929141	0.001072	0	?+--??	8586	22	0	555490	682	2	708	0.0032319851802064
Severe	ENSG00000169641	LUZP1	1	23084023	Severe.M1.MAF_0.1.perc	reference	0	0.7826	2.0225087	0.6183935	0.001073	0	?++?--	3332	4	0	561164	225	0	229	0.006257757299638959
Severe	ENSG00000130957	FBP2	9	94558720	Severe.M1.MAF_0.1.perc	reference	0	0.9525	2.206269	0.6745813	0.001073	0	?++?--	2201	4	0	563715	142	0	146	0.005385886967901
Hospitalized	ENSG00000189159	JPT1	17	75135248	Hospitalized.M1.MAF_1.perc	reference	0	0.5755	2.1589772	0.6602894	0.001076	0	?++-?-	6463	6	0	561366	167	0	173	0.005848500805566761
Hospitalized	ENSG00000165046	LETM2	8	38386207	Hospitalized.M3.MAF_0.1.perc	reference	0	0.4721	0.7278206	0.2225855	0.001076	0	?+-+?+	10444	35	0	579578	1029	1	1066	0.005793154226553482
Susceptibility	ENSG00000105486	LIG1	19	48115445	Susceptibility.M3.MAF_0.1.perc	reference	0	0.5943	-0.3378018	0.1033646	0.001083	0	+?---+	27004	91	0	590816	2725	1	2818	0.006113641470764777
Susceptibility	ENSG00000130254	SAFB2	19	5586999	Susceptibility.M1.MAF_0.1.perc	reference	0	0.8879	1.1922836	0.364871	0.001084	0	-?+-?-	21500	11	0	558321	115	0	126	0.0064308847933532256
Hospitalized	ENSG00000165204	OR1K1	9	122800123	Hospitalized.M3.MAF_1.perc	reference	0	0.8485	0.9568785	0.2928553	0.001085	0	?+--??	8586	22	0	555490	684	2	710	0.0032319851802064
Susceptibility	ENSG00000059769	DNAJC25	9	111631334	Susceptibility.M1.MAF_0.1.perc	reference	0	0.7007	1.3584548	0.4157778	0.001086	0	-?+-??	21412	9	0	557014	76	0	85	0.0032471570775364066
Susceptibility	ENSG00000059769	DNAJC25	9	111631334	Susceptibility.M1.MAF_1.perc	reference	0	0.7007	1.3584548	0.4157778	0.001086	0	-?+-??	21412	9	0	557014	76	0	85	0.0032471570775364066
Hospitalized	ENSG00000115902	SLC1A4	2	64988477	Hospitalized.M4.MAF_1.perc	reference	0	0.5944	0.3280907	0.1004149	0.001086	0	-+++-+	12184	167	1	588186	5977	6	6158	0.0062930235022933285
Severe	ENSG00000004399	PLXND1	3	129555214	Severe.M1.MAF_0.1.perc	reference	0	0.9762	1.667027	0.5102646	0.001087	0	+++--?	3779	6	0	553498	301	0	307	0.0033033216615775485
Severe	ENSG00000004399	PLXND1	3	129555214	Severe.M1.MAF_1.perc	reference	0	0.9762	1.667027	0.5102646	0.001087	0	+++--?	3779	6	0	553498	301	0	307	0.0033033216615775485
Severe	ENSG00000275111	ZNF2	2	95165432	Severe.M1.MAF_0.1.perc	reference	0	0.868	2.2941761	0.702286	0.001088	0	?+--?-	1873	3	0	559069	149	0	152	0.009305135593455792
Hospitalized	ENSG00000113643	RARS1	5	168486451	Hospitalized.M3.MAF_0.1.perc	reference	0	0.9212	0.7246182	0.2219366	0.001095	0	?+++++	10266	40	0	568843	1638	0	1678	0.002676909435994446
Severe	ENSG00000059758	CDK17	12	96278261	Severe.M1.MAF_0.1.perc	reference	0	0.9235	2.0471246	0.6271376	0.001098	0	?+++??	2177	4	0	551037	209	0	213	0.0032893168397660497
Severe	ENSG00000059758	CDK17	12	96278261	Severe.M1.MAF_1.perc	reference	0	0.9235	2.0471246	0.6271376	0.001098	0	?+++??	2177	4	0	551037	209	0	213	0.0032893168397660497
Severe	ENSG00000172464	OR5AP2	11	56641466	Severe.M3.MAF_0.1.perc	reference	0	0.4883	1.3771304	0.4218879	0.001098	0	-++?--	4317	10	0	567431	669	0	679	5.273717449410442e-4
Susceptibility	ENSG00000106336	FBXO24	7	100583982	Susceptibility.M3.MAF_0.1.perc	reference	0	0.6254	0.3919991	0.1201194	0.001101	0	+?++--	25059	92	0	578315	1439	0	1531	0.0031598263180029544
Susceptibility	ENSG00000125817	CENPB	20	3783851	Susceptibility.M3.MAF_0.1.perc	reference	0	0.9363	-0.8841888	0.271149	0.001111	0	-?--?-	22858	3	0	564037	329	0	332	0.0026857645483694295
Susceptibility	ENSG00000110321	EIF4G2	11	10797050	Susceptibility.M3.MAF_1.perc	reference	0	0.7552	1.3608316	0.4174076	0.001113	0	??++++	5303	19	0	56470	50	0	69	0.002822735732996853
Hospitalized	ENSG00000074964	ARHGEF10L	1	17539698	Hospitalized.M1.MAF_1.perc	reference	0	0.4574	1.2413458	0.3811185	0.001126	0	?+++--	8309	18	0	567316	295	0	313	0.0028953351393427276
Susceptibility	ENSG00000140455	USP3	15	63504511	Susceptibility.M3.MAF_1.perc	reference	0	0.9369	-0.6353085	0.1950626	0.001126	0	+?----	23297	19	0	563915	980	0	999	0.00373984693260062
Hospitalized	ENSG00000074964	ARHGEF10L	1	17539698	Hospitalized.M1.MAF_0.1.perc	reference	0	0.4528	1.2416663	0.3813031	0.001128	0	?+++--	8309	12	0	567316	295	0	307	0.0028953351393427276
Susceptibility	ENSG00000105402	NAPA	19	47487637	Susceptibility.M1.MAF_1.perc	reference	0	0.9799	-1.0928915	0.3355965	0.001128	0	??--+-	24086	5	0	561284	177	0	182	0.005281048351340562
Susceptibility	ENSG00000092051	JPH4	14	23568035	Susceptibility.M4.MAF_1.perc	reference	0	0.6658	0.2611742	0.080221	0.001131	0	+?++-+	26098	204	0	588356	3570	2	3778	0.004206617787459821
Severe	ENSG00000148399	DPH7	9	137554444	Severe.M1.MAF_0.1.perc	reference	0	0.5998	1.7839716	0.5479791	0.001132	0	?++-+-	4060	8	0	566886	396	0	404	0.003364142270052347
Severe	ENSG00000148399	DPH7	9	137554444	Severe.M1.MAF_1.perc	reference	0	0.5998	1.7839716	0.5479791	0.001132	0	?++-+-	4060	8	0	566886	396	0	404	0.003364142270052347
Susceptibility	ENSG00000115607	IL18RAP	2	102418689	Susceptibility.M3.MAF_0.1.perc	reference	4.1	0.3833	0.6866255	0.2111117	0.001144	0.0211036	+?+++-	25143	45	0	587555	608	0	653	0.0052422137961597145
Severe	ENSG00000100983	GSS	20	34928432	Severe.M3.MAF_0.1.perc	reference	0	0.6811	2.100501	0.6459241	0.001146	0	?++?--	2231	6	0	168863	318	0	324	0.006593123558004827
Hospitalized	ENSG00000077522	ACTN2	1	236664141	Hospitalized.M1.MAF_1.perc	reference	0	0.4499	1.6164496	0.497146	0.001148	0	?+-+?+	5656	5	0	549474	162	0	167	0.006752526508837135
Hospitalized	ENSG00000203666	EFCAB2	1	244969705	Hospitalized.M4.MAF_1.perc	reference	0	0.9414	0.4303734	0.1324039	0.001152	0	-+++++	11948	86	0	588003	3963	1	4051	0.004303453848332882
Severe	ENSG00000176884	GRIN1	9	137139154	Severe.M3.MAF_0.1.perc	reference	1.8	0.3833	1.7916057	0.5512557	0.001154	0.0442027	?+-?+-	3678	8	0	554913	366	0	374	0.004358227084628653
Severe	ENSG00000166881	NEMP1	12	57055643	Severe.M1.MAF_0.1.perc	reference	0	0.8107	2.874747	0.8846623	0.001156	0	?+-?+-	1737	3	0	547616	100	0	103	0.007242297259432144
Susceptibility	ENSG00000198205	ZXDA	23	57905430	Susceptibility.M1.MAF_1.perc	reference	2.4	0.3804	0.8648455	0.2661658	0.001157	0.011108700000000001	+?+--?	22258	4	5	531794	57	23	117	0.006818774023623682
Susceptibility	ENSG00000126251	GPR42	19	35370929	Susceptibility.M4.MAF_0.1.perc	reference	0	0.8877	0.3243802	0.0998403	0.001158	0	??++?+	1157	34	79	1693	30	59	340	0.003902968403329156
Severe	ENSG00000198822	GRM3	7	86643914	Severe.M1.MAF_0.1.perc	reference	0	0.932	2.0221679	0.6225634	0.001162	0	?+-??-	3038	4	0	548151	250	0	254	0.005475546830277122
Susceptibility	ENSG00000120733	KDM3B	5	138352685	Susceptibility.M3.MAF_1.perc	reference	0	0.4852	-0.5119127	0.1576879	0.001169	0	-?--++	25543	41	0	575240	1249	0	1290	0.007333405621835828
Hospitalized	ENSG00000167005	NUDT21	16	56429133	Hospitalized.M4.MAF_0.1.perc	reference	0	0.9194	1.5159742	0.4669653	0.001169	0	?+--?-	8076	9	0	561821	171	0	180	0.0015136596967548265
Hospitalized	ENSG00000167005	NUDT21	16	56429133	Hospitalized.M4.MAF_1.perc	reference	0	0.9194	1.5159742	0.4669653	0.001169	0	?+--?-	8076	9	0	561821	171	0	180	0.0015136596967548265
Hospitalized	ENSG00000174469	CNTNAP2	7	146116002	Hospitalized.M1.MAF_0.1.perc	reference	0	0.4848	1.1920883	0.3673812	0.001175	0	?++++-	10776	17	0	567403	357	0	374	0.0035053523070827223
Hospitalized	ENSG00000174469	CNTNAP2	7	146116002	Hospitalized.M1.MAF_1.perc	reference	0	0.4848	1.1920883	0.3673812	0.001175	0	?++++-	10776	17	0	567403	357	0	374	0.0035053523070827223
Severe	ENSG00000205903	ZNF316	7	6637318	Severe.M3.MAF_1.perc	reference	0	0.8035	1.238267	0.3815932	0.001175	0	?++---	1818	10	0	444086	1129	0	1139	0.0039061179023166326
Hospitalized	ENSG00000129534	MIS18BP1	14	45203190	Hospitalized.M4.MAF_0.1.perc	reference	0	0.5417	0.4438102	0.1368323	0.001181	0	?+++++	12064	87	0	583217	3652	1	3741	0.007446229468439812
Hospitalized	ENSG00000137273	FOXF2	6	1389576	Hospitalized.M1.MAF_0.1.perc	reference	0	0.5768	1.3245728	0.4084363	0.001183	0	?++-?-	6391	8	0	569112	199	0	207	0.002789518275069022
Hospitalized	ENSG00000137273	FOXF2	6	1389576	Hospitalized.M1.MAF_1.perc	reference	0	0.5768	1.3245728	0.4084363	0.001183	0	?++-?-	6391	8	0	569112	199	0	207	0.002789518275069022
Susceptibility	ENSG00000197584	KCNMB2	3	178272932	Susceptibility.M3.MAF_0.1.perc	reference	0	0.9641	-0.6572684	0.2027724	0.001189	0	-?---?	23501	17	0	575388	835	1	854	0.006734279391864498
Severe	ENSG00000172667	ZMAT3	3	178960121	Severe.M1.MAF_0.1.perc	reference	0	0.4458	3.0574802	0.9432723	0.00119	0	?++-??	1763	1	0	549913	53	0	54	0.003587613828594208
Severe	ENSG00000172667	ZMAT3	3	178960121	Severe.M1.MAF_1.perc	reference	0	0.4454	3.0565307	0.9430786	0.001191	0	?++-??	1887	2	0	550421	53	0	55	0.003587613828594208
Hospitalized	ENSG00000131096	PYY	17	43952738	Hospitalized.M3.MAF_0.1.perc	reference	0	0.4509	1.7440668	0.5381973	0.001193	0	?+--+-	9149	8	0	578844	68	0	76	0.0027464319260547864
Hospitalized	ENSG00000182156	ENPP7	17	79730943	Hospitalized.M4.MAF_0.1.perc	reference	0	0.5579	-0.4971168	0.1534219	0.001194	0	---+++	11253	58	0	585721	4786	2	4848	0.004935691880588764
Susceptibility	ENSG00000110848	CD69	12	9752486	Susceptibility.M4.MAF_0.1.perc	reference	0	0.9088	0.6367811	0.1965454	0.001196	0	-?++--	25069	40	0	573597	518	0	558	0.006976424448226682
Severe	ENSG00000159176	CSRP1	1	201483530	Severe.M1.MAF_0.1.perc	reference	0	0.9182	3.7302655	1.1517173	0.0012	0	?++??-	1749	1	0	558569	60	0	61	0.005007919482164751
Susceptibility	ENSG00000125285	SOX21	13	94709622	Susceptibility.M3.MAF_1.perc	reference	0	0.6417	1.065178	0.3289346	0.001203	0	??+++?	21564	24	0	544743	294	0	318	0.005466526555918085
Severe	ENSG00000139163	ETNK1	12	22625075	Severe.M3.MAF_1.perc	reference	0	0.9017	1.886725	0.5827133	0.001204	0	?+++?-	2233	5	0	560210	317	0	322	0.005147701710909295
Hospitalized	ENSG00000167005	NUDT21	16	56429133	Hospitalized.M1.MAF_0.1.perc	reference	0	0.6853	3.178955	0.9818338	0.001205	0	?+-???	5345	2	0	510701	14	0	16	0.0015136596967548265
Hospitalized	ENSG00000167005	NUDT21	16	56429133	Hospitalized.M1.MAF_1.perc	reference	0	0.6853	3.178955	0.9818338	0.001205	0	?+-???	5345	2	0	510701	14	0	16	0.0015136596967548265
Hospitalized	ENSG00000248771	SMIM31	4	164754064	Hospitalized.M4.MAF_1.perc	reference	0	0.9608	-2.183228	0.6743082	0.001205	0	?----?	2013	3	0	3555	29	0	32	0.007814911403190874
Hospitalized	ENSG00000188770	OPTC	1	203494153	Hospitalized.M1.MAF_1.perc	reference	0	0.5454	1.654131	0.5109562	0.001207	0	++--?-	8336	5	1	579212	116	1	125	0.005874245567120398
Hospitalized	ENSG00000196935	SRGAP1	12	63844700	Hospitalized.M3.MAF_0.1.perc	reference	0	0.7997	1.5533062	0.4799358	0.00121	0	?++++-	9242	13	0	555229	156	0	169	0.005759929310865495
Hospitalized	ENSG00000175164	ABO	9	133233278	Hospitalized.M3.MAF_0.1.perc	reference	0	0.4998	1.2545231	0.3876625	0.001212	0	?++-?+	8487	14	0	562820	305	0	319	0.0023417088528392546
Hospitalized	ENSG00000166913	YWHAB	20	44885702	Hospitalized.M4.MAF_1.perc	reference	0	0.4623	0.5830365	0.1801758	0.001212	0	?+--++	10349	62	0	578581	2134	3	2202	0.007354750850706302
Hospitalized	ENSG00000164713	BRI3	7	98252379	Hospitalized.M1.MAF_0.1.perc	reference	0	0.878	1.767613	0.5462809	0.001213	0	?+--?-	6493	6	0	573155	92	0	98	0.0068298191721356954
Susceptibility	ENSG00000117308	GALE	1	23795599	Susceptibility.M4.MAF_0.1.perc	reference	0	0.7953	0.265551	0.082117	0.001221	0	+?++-+	26972	195	1	589395	3470	1	3669	0.007178469900221125
Susceptibility	ENSG00000171136	RLN3	19	14028148	Susceptibility.M3.MAF_0.1.perc	reference	0	0.6658	-0.7246751	0.2241442	0.001225	0	-?----	24816	13	0	577431	677	1	692	0.0060971945880240325
Susceptibility	ENSG00000164434	FABP7	6	122779716	Susceptibility.M3.MAF_1.perc	reference	0	0.8091	-0.6250608	0.1933324	0.001225	0	-?----	25791	21	0	587927	896	0	917	0.0027168641465988323
Susceptibility	ENSG00000162729	IGSF8	1	160091340	Susceptibility.M1.MAF_0.1.perc	reference	0	0.7504	0.6329666	0.1958349	0.001229	0	-?++-+	24467	35	0	589307	501	0	536	0.0030582978736136456
Severe	ENSG00000283473	FAM240A	3	46612435	Severe.M4.MAF_0.1.perc	reference	0	0.9782	1.8766598	0.580723	0.001231	0	?++??-	3116	8	0	444814	99	0	107	0.0036089590448106232
Hospitalized	ENSG00000179564	LSMEM2	3	50279087	Hospitalized.M1.MAF_1.perc	reference	0	0.9988	-0.9921905	0.3071411	0.001236	0	?-----	11206	7	0	580451	890	0	897	0.005254653999854706
Hospitalized	ENSG00000050130	JKAMP	14	59484443	Hospitalized.M1.MAF_0.1.perc	reference	0	0.4843	2.1081554	0.6528688	0.001242	0	?++-?-	8215	7	0	561707	111	0	118	0.003886953006455346
Hospitalized	ENSG00000050130	JKAMP	14	59484443	Hospitalized.M1.MAF_1.perc	reference	0	0.4843	2.1081554	0.6528688	0.001242	0	?++-?-	8215	7	0	561707	111	0	118	0.003886953006455346
Severe	ENSG00000184575	XPOT	12	64404392	Severe.M1.MAF_0.1.perc	reference	0	0.9636	2.4488029	0.7585848	0.001246	0	?+++--	3572	4	0	564207	117	0	121	0.003760788495523984
Severe	ENSG00000184575	XPOT	12	64404392	Severe.M1.MAF_1.perc	reference	0	0.9636	2.4488029	0.7585848	0.001246	0	?+++--	3572	4	0	564207	117	0	121	0.003760788495523984
Severe	ENSG00000177047	IFNW1	9	21140214	Severe.M1.MAF_1.perc	reference	0	0.8267	2.3019661	0.7132277	0.001249	0	?+++?-	3782	9	0	562526	106	0	115	0.0022378078070270685
Hospitalized	ENSG00000110367	DDX6	11	118747763	Hospitalized.M3.MAF_0.1.perc	reference	0	0.9331	-1.7089976	0.5295347	0.001249	0	?---+-	6998	1	0	561209	803	0	804	0.004991122173385122
Susceptibility	ENSG00000121895	TMEM156	4	38966744	Susceptibility.M3.MAF_0.1.perc	reference	0	0.9705	-1.4049957	0.4353909	0.001251	0	-?--??	23140	1	0	568729	246	0	247	0.003480949314791796
Susceptibility	ENSG00000121895	TMEM156	4	38966744	Susceptibility.M3.MAF_1.perc	reference	0	0.9705	-1.4049957	0.4353909	0.001251	0	-?--??	23140	1	0	568729	246	0	247	0.003480949314791796
Severe	ENSG00000164168	TMEM184C	4	147617386	Severe.M1.MAF_0.1.perc	reference	0	0.8361	2.2955179	0.7115505	0.001255	0	?+-??-	3111	6	0	559274	168	0	174	0.003636148305199129
Severe	ENSG00000164168	TMEM184C	4	147617386	Severe.M1.MAF_1.perc	reference	0	0.8361	2.2955179	0.7115505	0.001255	0	?+-??-	3111	6	0	559274	168	0	174	0.003636148305199129
Severe	ENSG00000230062	ANKRD66	6	46746917	Severe.M3.MAF_0.1.perc	reference	0	0.6536	1.7696227	0.5487394	0.00126	0	?+-?--	4420	11	0	569038	283	0	294	0.0054293156587302835
Susceptibility	ENSG00000187764	SEMA4D	9	89360787	Susceptibility.M3.MAF_1.perc	reference	0	0.5877	-0.436884	0.1355084	0.001264	0	-?--+-	26405	54	0	580140	1659	1	1715	0.0015267573003062119
Severe	ENSG00000179144	GIMAP7	7	150514872	Severe.M1.MAF_0.1.perc	reference	0	0.9491	2.3819656	0.7391371	0.00127	0	?++??-	1894	3	0	561247	120	0	123	0.002501649620634755
Severe	ENSG00000009307	CSDE1	1	114716913	Severe.M3.MAF_0.1.perc	reference	0	0.468	1.2371572	0.3839387	0.001272	0	?++-?-	1982	9	0	560374	879	0	888	0.004305653688733491
Severe	ENSG00000176871	WSB2	12	118032687	Severe.M1.MAF_0.1.perc	reference	0	0.8431	3.6453327	1.1314955	0.001274	0	?+-??-	1676	1	0	547446	34	0	35	0.00382432214800063
Severe	ENSG00000176871	WSB2	12	118032687	Severe.M1.MAF_1.perc	reference	0	0.8431	3.6453327	1.1314955	0.001274	0	?+-??-	1676	1	0	547446	34	0	35	0.00382432214800063
Hospitalized	ENSG00000186575	NF2	22	29603556	Hospitalized.M3.MAF_1.perc	reference	0	0.7431	0.5675922	0.1761899	0.001275	0	?++--+	11136	47	0	569241	1951	1	2000	9.077051792237039e-4
Susceptibility	ENSG00000165879	FRAT1	10	97319271	Susceptibility.M4.MAF_0.1.perc	reference	0	0.8575	0.4098832	0.1272839	0.001281	0	+?+--+	24068	77	0	574062	1286	0	1363	7.45379767287263e-4
Hospitalized	ENSG00000164867	NOS3	7	150991017	Hospitalized.M4.MAF_1.perc	reference	0	0.7247	0.1886979	0.0586037	0.001282	0	+++--+	12184	416	1	588228	24634	38	25128	0.006756631881201113
Severe	ENSG00000146858	ZC3HAV1L	7	139025706	Severe.M4.MAF_0.1.perc	reference	0	0.9241	0.9566021	0.2971307	0.001284	0	+++?-+	4260	23	0	564437	1172	1	1197	0.005152939528641582
Severe	ENSG00000114279	FGF12	3	192139390	Severe.M4.MAF_0.1.perc	reference	0	0.458	1.4550811	0.4520031	0.001286	0	?++??+	3596	8	0	561924	653	0	661	0.002031908814518056
Susceptibility	ENSG00000164588	HCN1	5	45254948	Susceptibility.M3.MAF_0.1.perc	reference	0	0.802	0.7133033	0.2216525	0.00129	0	-?++-+	24702	33	0	578824	389	0	422	0.0020637373372510994
Severe	ENSG00000146963	LUC7L2	7	139340359	Severe.M1.MAF_0.1.perc	reference	0	0.9685	1.9571586	0.6082969	0.001293	0	?++-+-	3851	6	0	562965	169	0	175	0.002676519734831229
Severe	ENSG00000146963	LUC7L2	7	139340359	Severe.M1.MAF_1.perc	reference	0	0.9685	1.9571586	0.6082969	0.001293	0	?++-+-	3851	6	0	562965	169	0	175	0.002676519734831229
Severe	ENSG00000132535	DLG4	17	7187187	Severe.M3.MAF_1.perc	reference	0	0.5263	1.8977425	0.5901262	0.001301	0	?+++-+	2446	7	0	566338	108	1	117	7.256963149623895e-4
Severe	ENSG00000100614	PPM1A	14	60245752	Severe.M1.MAF_0.1.perc	reference	0	0.409	2.1643031	0.6730636	0.001302	0	?+-?-?	3510	3	0	556064	91	0	94	0.003597625473481646
Hospitalized	ENSG00000185303	SFTPA2	10	79555852	Hospitalized.M3.MAF_1.perc	reference	0	0.5349	0.9820148	0.3053984	0.001302	0	?++--+	10549	25	0	580464	638	0	663	0.004538719152615218
Susceptibility	ENSG00000198892	SHISA4	1	201888680	Susceptibility.M3.MAF_1.perc	reference	0	0.8149	0.8478432	0.2636652	0.001302	0	-?++-+	26917	28	0	589198	203	0	231	0.0012984918318353336
Hospitalized	ENSG00000172464	OR5AP2	11	56641466	Hospitalized.M1.MAF_1.perc	reference	0	0.5099	1.0573046	0.3288359	0.001303	0	?+-?--	9412	20	0	566427	466	0	486	0.00287294304010757
Severe	ENSG00000189079	ARID2	12	45729706	Severe.M1.MAF_0.1.perc	reference	0	0.9091	2.348462	0.7305532	0.001306	0	?++-?-	3302	7	0	559851	94	0	101	0.003924045795412835
Severe	ENSG00000189079	ARID2	12	45729706	Severe.M1.MAF_1.perc	reference	0	0.9091	2.348462	0.7305532	0.001306	0	?++-?-	3302	7	0	559851	94	0	101	0.003924045795412835
Severe	ENSG00000150261	OR8K1	11	56345945	Severe.M3.MAF_0.1.perc	reference	0	0.824	1.5627158	0.4861352	0.001306	0	?++?--	3575	5	0	565245	300	0	305	0.004979867026654238
Hospitalized	ENSG00000173452	TMEM196	7	19719315	Hospitalized.M3.MAF_0.1.perc	reference	0	0.6118	1.2119754	0.3770213	0.001306	0	?+++--	10460	19	0	567596	383	0	402	0.0075142826502086904
Severe	ENSG00000116991	SIPA1L2	1	232397965	Severe.M1.MAF_1.perc	reference	0	0.8598	2.9559994	0.9197411	0.001309	0	?+++?-	3362	4	0	553233	102	0	106	0.004240476944218238
Susceptibility	ENSG00000117569	PTBP2	1	96721665	Susceptibility.M4.MAF_0.1.perc	reference	0	0.5713	0.428864	0.1334644	0.001312	0	+?+--+	26614	79	0	590793	1134	0	1213	0.004398055958475697
Hospitalized	ENSG00000112280	COL9A1	6	70216040	Hospitalized.M4.MAF_1.perc	reference	0	0.5125	0.2022683	0.0629463	0.001312	0	?++++-	12124	412	0	583311	22069	36	22553	0.007410360547910471
Severe	ENSG00000100614	PPM1A	14	60245752	Severe.M1.MAF_1.perc	reference	0	0.4097	2.161247	0.6726347	0.001313	0	?+-?-?	3510	3	0	556064	93	0	96	0.003597625473481646
Susceptibility	ENSG00000101342	TLDC2	20	36876121	Susceptibility.M4.MAF_0.1.perc	reference	0	0.4676	0.412883	0.1285297	0.001317	0	+?++-+	25739	86	0	588977	1430	0	1516	0.007848710508622197
Hospitalized	ENSG00000171759	PAH	12	102836889	Hospitalized.M1.MAF_0.1.perc	reference	0	0.446	0.8095603	0.2522203	0.001329	0	?+----	9717	27	0	567552	885	0	912	0.007806634411357188
Hospitalized	ENSG00000118473	SGIP1	1	66533383	Hospitalized.M1.MAF_1.perc	reference	0	0.5563	1.458168	0.45434	0.00133	0	?++-?-	6117	8	0	553939	161	1	171	0.004004925576623401
Susceptibility	ENSG00000140455	USP3	15	63504511	Susceptibility.M3.MAF_0.1.perc	reference	0	0.8701	-0.628992	0.1961005	0.001339	0	+?---?	22656	19	0	561653	975	0	994	0.00373984693260062
Hospitalized	ENSG00000118473	SGIP1	1	66533383	Hospitalized.M1.MAF_0.1.perc	reference	0	0.5556	1.4662726	0.4572779	0.001343	0	?++-?-	6117	7	0	553939	159	1	168	0.004004925576623401
Hospitalized	ENSG00000119946	CNNM1	10	99329356	Hospitalized.M1.MAF_0.1.perc	reference	0	0.4848	1.1809031	0.3683604	0.001347	0	?+-+-+	9065	11	0	575267	237	0	248	0.006418879540154368
Hospitalized	ENSG00000119946	CNNM1	10	99329356	Hospitalized.M1.MAF_1.perc	reference	0	0.4848	1.1809031	0.3683604	0.001347	0	?+-+-+	9065	11	0	575267	237	0	248	0.006418879540154368
Susceptibility	ENSG00000133863	TEX15	8	30831544	Susceptibility.M3.MAF_0.1.perc	reference	0	0.7632	-0.2982512	0.0930503	0.001349	0	-?-+--	26838	129	0	580476	3749	2	3882	0.003021993132930966
Severe	ENSG00000176928	GCNT4	5	75025346	Severe.M4.MAF_0.1.perc	reference	0	0.9849	-0.9987379	0.3117417	0.001357	0	------	4577	5	0	566235	1594	1	1601	0.007229923393127813
Severe	ENSG00000259803	SLC22A31	16	89195761	Severe.M3.MAF_1.perc	reference	0	0.4533	1.1738927	0.3666499	0.001366	0	?++?+-	3983	17	0	458670	460	0	477	0.0012549543799106149
Hospitalized	ENSG00000182566	CLEC4G	19	7728958	Hospitalized.M1.MAF_0.1.perc	reference	0	0.5344	1.6773428	0.5240258	0.00137	0	?+-??-	8490	8	0	559211	97	0	105	0.004121164360337856
Hospitalized	ENSG00000182566	CLEC4G	19	7728958	Hospitalized.M1.MAF_1.perc	reference	0	0.5344	1.6773428	0.5240258	0.00137	0	?+-??-	8490	8	0	559211	97	0	105	0.004121164360337856
Hospitalized	ENSG00000125945	ZNF436	1	23359448	Hospitalized.M3.MAF_0.1.perc	reference	0	0.6007	1.228233	0.3838027	0.001373	0	?+----	9129	12	0	562132	328	0	340	0.008246514853185435
Hospitalized	ENSG00000128655	PDE11A	2	177623244	Hospitalized.M1.MAF_1.perc	reference	0	0.834	0.2743675	0.0857387	0.001374	0	?+++++	12001	206	1	571144	11425	23	11679	0.008152574441847532
Hospitalized	ENSG00000174514	MFSD4A	1	205568885	Hospitalized.M1.MAF_0.1.perc	reference	0	0.4787	1.6299759	0.5093821	0.001375	0	?+---+	7248	6	0	561684	131	0	137	0.002040103549339528
Severe	ENSG00000121671	CRY2	11	45847118	Severe.M1.MAF_1.perc	reference	0	0.407	1.7956582	0.5611698	0.001375	0	?+++?-	1818	4	0	559091	144	0	148	0.005057816381955634
Hospitalized	ENSG00000196664	TLR7	23	12867072	Hospitalized.M4.MAF_1.perc	reference	0	0.5701	0.6497201	0.2030435	0.001375	0	?+--++	9400	10	12	521946	226	143	546	6.377943958785072e-4
Severe	ENSG00000259803	SLC22A31	16	89195761	Severe.M1.MAF_0.1.perc	reference	0	0.6078	1.5940909	0.4982745	0.001378	0	?++?+-	3769	11	0	457835	402	0	413	0.0012549543799106149
Susceptibility	ENSG00000177034	MTX3	5	79976716	Susceptibility.M4.MAF_1.perc	reference	1.3	0.399	-0.3255624	0.1017952	0.001383	0.0019212	-?--+-	27126	111	0	591861	3170	1	3283	0.004372289944099247
Susceptibility	ENSG00000126251	GPR42	19	35370929	Susceptibility.M4.MAF_1.perc	reference	0	0.8913	0.3187891	0.0997171	0.001389	0	??++?+	1177	34	79	1751	31	59	341	0.003902968403329156
Severe	ENSG00000101493	ZNF516	18	76357682	Severe.M1.MAF_0.1.perc	reference	0	0.9971	2.9637018	0.9272562	0.001392	0	?+-+??	1741	3	0	538771	153	0	156	0.004173212785373864
Severe	ENSG00000101493	ZNF516	18	76357682	Severe.M1.MAF_1.perc	reference	0	0.9971	2.9637018	0.9272562	0.001392	0	?+-+??	1741	3	0	538771	153	0	156	0.004173212785373864
Hospitalized	ENSG00000232653	GOLGA8N	15	32593456	Hospitalized.M1.MAF_1.perc	reference	0	0.8712	1.2674585	0.3965435	0.001392	0	?+--?+	7261	12	0	446551	270	0	282	2.126567563510334e-4
Hospitalized	ENSG00000129159	KCNC1	11	17734774	Hospitalized.M3.MAF_0.1.perc	reference	0	0.7232	1.401133	0.4384194	0.001394	0	?+-+--	7053	8	0	560896	168	0	176	0.004855792352459596
Susceptibility	ENSG00000170486	KRT72	12	52585589	Susceptibility.M4.MAF_1.perc	reference	0	0.8699	-0.1930502	0.0604057	0.001394	0	-?----	27126	280	0	591861	7295	3	7581	0.0024585341809573737
Hospitalized	ENSG00000184575	XPOT	12	64404392	Hospitalized.M1.MAF_0.1.perc	reference	0	0.8093	1.6948557	0.5305077	0.001399	0	?++---	8961	9	0	567511	117	0	126	0.0042015697226983895
Hospitalized	ENSG00000184575	XPOT	12	64404392	Hospitalized.M1.MAF_1.perc	reference	0	0.8093	1.6948557	0.5305077	0.001399	0	?++---	8961	9	0	567511	117	0	126	0.0042015697226983895
Hospitalized	ENSG00000198133	TMEM229B	14	67447084	Hospitalized.M4.MAF_0.1.perc	reference	0	0.4024	1.1271417	0.3528819	0.001403	0	?+-??-	9482	17	0	561310	427	0	444	0.004254783714672766
Hospitalized	ENSG00000198133	TMEM229B	14	67447084	Hospitalized.M4.MAF_1.perc	reference	0	0.4024	1.1271417	0.3528819	0.001403	0	?+-??-	9482	17	0	561310	427	0	444	0.004254783714672766
Severe	ENSG00000181218	H2AW	1	228456979	Severe.M3.MAF_1.perc	reference	0	0.566	1.263256	0.3958123	0.001415	0	?++??+	3472	10	0	560417	792	0	802	0.003706873621206271
Severe	ENSG00000166855	CLPX	15	65148219	Severe.M1.MAF_0.1.perc	reference	0	0.7967	2.7691535	0.8677679	0.001417	0	?+-???	1676	2	0	540734	107	0	109	0.004232564671858217
Severe	ENSG00000166855	CLPX	15	65148219	Severe.M1.MAF_1.perc	reference	0	0.7967	2.7691535	0.8677679	0.001417	0	?+-???	1676	2	0	540734	107	0	109	0.004232564671858217
Susceptibility	ENSG00000154889	MPPE1	18	11882622	Susceptibility.M3.MAF_1.perc	reference	0	0.7176	0.229817	0.0720376	0.001422	0	+?++--	25216	227	0	589808	4161	5	4398	0.008149898056093428
Hospitalized	ENSG00000140995	DEF8	16	89948697	Hospitalized.M1.MAF_0.1.perc	reference	0	0.9433	-1.3275505	0.4161737	0.001423	0	?-----	8114	2	0	565170	395	0	397	0.0041899967876140205
Hospitalized	ENSG00000140995	DEF8	16	89948697	Hospitalized.M1.MAF_1.perc	reference	0	0.9433	-1.3275505	0.4161737	0.001423	0	?-----	8114	2	0	565170	395	0	397	0.0041899967876140205
Severe	ENSG00000111145	ELK3	12	96194375	Severe.M1.MAF_0.1.perc	reference	0	0.8357	3.6615683	1.1480293	0.001425	0	?+??--	1838	1	0	541181	18	0	19	0.00425620798477708
Severe	ENSG00000111145	ELK3	12	96194375	Severe.M1.MAF_1.perc	reference	0	0.8357	3.6615683	1.1480293	0.001425	0	?+??--	1838	1	0	541181	18	0	19	0.00425620798477708
Hospitalized	ENSG00000132478	UNK	17	75784806	Hospitalized.M3.MAF_0.1.perc	reference	0	0.6178	1.5345916	0.4814831	0.001436	0	?+--+?	10676	16	0	568826	68	0	84	6.808535181487076e-4
Hospitalized	ENSG00000100401	RANGAP1	22	41244779	Hospitalized.M4.MAF_0.1.perc	reference	0	0.4637	0.4223797	0.1325256	0.001437	0	?++--+	12016	84	0	583030	3780	2	3868	0.006772071742411273
Susceptibility	ENSG00000137273	FOXF2	6	1389576	Susceptibility.M3.MAF_0.1.perc	reference	0	0.8681	0.5822997	0.1827147	0.001438	0	-?++--	24034	41	0	583836	599	0	640	0.0016664717722576048
Severe	ENSG00000109390	NDUFC1	4	139266880	Severe.M1.MAF_0.1.perc	reference	0	0.7944	2.8820759	0.9045864	0.001442	0	?+???-	1695	3	0	541887	109	0	112	0.0030189462362412173
Severe	ENSG00000109390	NDUFC1	4	139266880	Severe.M1.MAF_1.perc	reference	0	0.7944	2.8820759	0.9045864	0.001442	0	?+???-	1695	3	0	541887	109	0	112	0.0030189462362412173
Severe	ENSG00000180425	C11orf71	11	114391443	Severe.M3.MAF_1.perc	reference	0	0.5478	1.5559005	0.4883303	0.001442	0	?++?-+	4062	8	0	566765	558	2	570	0.0015257045179585408
Hospitalized	ENSG00000066827	ZFAT	8	134477788	Hospitalized.M1.MAF_0.1.perc	reference	0	0.8409	1.4767294	0.463622	0.001447	0	?+-+--	6637	11	0	566130	270	0	281	0.0033664535613930546
Hospitalized	ENSG00000066827	ZFAT	8	134477788	Hospitalized.M1.MAF_1.perc	reference	0	0.8409	1.4767294	0.463622	0.001447	0	?+-+--	6637	12	0	566130	270	0	282	0.0033664535613930546
Susceptibility	ENSG00000089199	CHGB	20	5911510	Susceptibility.M1.MAF_0.1.perc	reference	0	0.4086	0.6979841	0.2191869	0.00145	0	+?++--	26650	34	0	590050	350	0	384	0.0030306359789630797
Hospitalized	ENSG00000141934	PLPP2	19	281040	Hospitalized.M3.MAF_1.perc	reference	0	0.4793	0.4901676	0.1539953	0.001458	0	?+--++	11160	57	0	581222	3038	3	3101	0.004610778392689886
Severe	ENSG00000186474	KLK12	19	51029092	Severe.M1.MAF_1.perc	reference	0	0.8886	2.0372052	0.6402067	0.001462	0	?++-+-	3768	7	0	566275	318	0	325	0.00349034387287639
Susceptibility	ENSG00000204564	C6orf136	6	30647039	Susceptibility.M4.MAF_1.perc	reference	0	0.9342	0.2211537	0.0695121	0.001465	0	+-++++	27803	271	0	596159	4653	6	4936	0.00613775929586191
Hospitalized	ENSG00000119655	NPC2	14	74476192	Hospitalized.M3.MAF_1.perc	reference	0	0.4961	0.8812246	0.2770035	0.001466	0	?++-?-	9106	24	0	576961	703	0	727	0.004437306688107387
Susceptibility	ENSG00000196470	SIAH1	16	48356364	Susceptibility.M4.MAF_1.perc	reference	1.2	0.3993	0.5986344	0.1881808	0.001467	0.0041734	+?+++-	24912	44	0	575755	578	0	622	0.008393622289483827
Hospitalized	ENSG00000284662	OR4F16	1	685679	Hospitalized.M1.MAF_1.perc	reference	3.1	0.3097	2.3100075	0.726478	0.001474	0.0685848	?+??+?	172	8	0	298	0	1	10	0.004377533310652046
Susceptibility	ENSG00000284662	OR4F16	1	685679	Susceptibility.M1.MAF_1.perc	reference	3.1	0.3097	2.3100075	0.726478	0.001474	0.0685848	??+??+	172	8	0	298	0	1	10	0.004377533310652046
Susceptibility	ENSG00000186471	AKAP14	23	119895837	Susceptibility.M3.MAF_0.1.perc	reference	0	0.9492	1.1511738	0.3620295	0.001474	0	??+?-+	20047	2	3	503803	16	8	40	0.005029629234033693
Severe	ENSG00000158869	FCER1G	1	161215234	Severe.M3.MAF_0.1.perc	reference	0	0.9364	2.7519565	0.8658172	0.001481	0	?++?--	2169	3	0	561012	100	0	103	0.004132181061536937
Severe	ENSG00000158869	FCER1G	1	161215234	Severe.M3.MAF_1.perc	reference	0	0.9364	2.7519565	0.8658172	0.001481	0	?++?--	2169	3	0	561012	100	0	103	0.004132181061536937
Susceptibility	ENSG00000038274	MAT2B	5	163503114	Susceptibility.M4.MAF_1.perc	reference	0	0.5926	0.2958835	0.0930921	0.001481	0	+?+++-	26158	156	0	585906	2672	5	2838	0.008838154051751604
Hospitalized	ENSG00000131096	PYY	17	43952738	Hospitalized.M1.MAF_0.1.perc	reference	4.7	0.3797	2.0075224	0.6316431	0.001482	0.1504125	?+--+-	8628	7	0	576954	65	0	72	0.0027464319260547864
Hospitalized	ENSG00000130035	GALNT8	12	4720400	Hospitalized.M1.MAF_1.perc	reference	0	0.5713	0.5575121	0.1754225	0.001482	0	?+-+++	12025	56	1	583211	1917	0	1975	0.005141021101353772
Hospitalized	ENSG00000131096	PYY	17	43952738	Hospitalized.M1.MAF_1.perc	reference	4.7	0.3797	2.0075224	0.6316431	0.001482	0.1504125	?+--+-	8628	7	0	576954	65	0	72	0.0027464319260547864
Hospitalized	ENSG00000004487	KDM1A	1	23019443	Hospitalized.M1.MAF_0.1.perc	reference	0	0.9114	1.5270865	0.4805161	0.001483	0	?+-?+?	7709	7	0	545876	125	0	132	0.004187093673921012
Hospitalized	ENSG00000186723	OR10H1	19	15804549	Hospitalized.M1.MAF_0.1.perc	reference	0	0.7196	1.7779367	0.5597565	0.001492	0	?+--?+	8765	8	0	563345	58	0	66	0.003682115243883143
Hospitalized	ENSG00000186723	OR10H1	19	15804549	Hospitalized.M1.MAF_1.perc	reference	0	0.7196	1.7779367	0.5597565	0.001492	0	?+--?+	8765	8	0	563345	58	0	66	0.003682115243883143
Severe	ENSG00000132434	LANCL2	7	55365337	Severe.M3.MAF_0.1.perc	reference	0	0.803	1.1572941	0.3643524	0.001492	0	?++-?-	3960	14	0	565250	1210	1	1226	0.004751905552481894
Severe	ENSG00000266338	NBPF15	1	144421386	Severe.M3.MAF_0.1.perc	reference	0	0.5252	1.8792252	0.5917725	0.001495	0	?++-?+	4042	7	0	555703	40	2	51	0.007745932729005295
Susceptibility	ENSG00000128951	DUT	15	48331011	Susceptibility.M3.MAF_0.1.perc	reference	0	0.5335	0.5081098	0.1600268	0.001498	0	+?+--+	24046	56	0	587916	898	0	954	0.0014351329672002487
Susceptibility	ENSG00000128951	DUT	15	48331011	Susceptibility.M3.MAF_1.perc	reference	0	0.5336	0.5081112	0.1600266	0.001498	0	+?+--+	24046	58	0	587916	898	0	956	0.0014351329672002487
Hospitalized	ENSG00000145675	PIK3R1	5	68215756	Hospitalized.M4.MAF_1.perc	reference	0	0.6038	0.4705646	0.1482108	0.001499	0	?+++++	11624	73	0	581508	2905	1	2980	0.006185875190473574
Severe	ENSG00000123136	DDX39A	19	14408798	Severe.M3.MAF_1.perc	reference	0	0.7544	1.4134315	0.4452413	0.001501	0	+++?+-	4140	10	0	566632	516	0	526	0.0024335473673270567
Severe	ENSG00000116785	CFHR3	1	196774813	Severe.M4.MAF_0.1.perc	reference	0	0.5712	0.8757635	0.2759231	0.001504	0	?++?--	3816	7	4	544853	699	113	940	0.005802882909063462
Susceptibility	ENSG00000089199	CHGB	20	5911510	Susceptibility.M1.MAF_1.perc	reference	0	0.4148	0.6950557	0.2190043	0.001505	0	+?++--	26650	34	0	590050	351	0	385	0.0030306359789630797
Severe	ENSG00000116991	SIPA1L2	1	232397965	Severe.M1.MAF_0.1.perc	reference	0	0.6868	2.9686216	0.9359542	0.001515	0	?++??-	3239	3	0	552734	102	0	105	0.004240476944218238
Susceptibility	ENSG00000250722	SELENOP	5	42799880	Susceptibility.M4.MAF_1.perc	reference	0	0.6504	-0.1889694	0.0595874	0.001518	0	-?----	27079	299	0	591673	8196	8	8511	0.008132435864526139
Hospitalized	ENSG00000068305	MEF2A	15	99565417	Hospitalized.M1.MAF_0.1.perc	reference	0	0.793	2.2631363	0.7137696	0.001521	0	?++-??	8399	6	0	534568	51	0	57	0.004555246723294255
Hospitalized	ENSG00000068305	MEF2A	15	99565417	Hospitalized.M1.MAF_1.perc	reference	0	0.793	2.2631363	0.7137696	0.001521	0	?++-??	8399	6	0	534568	51	0	57	0.004555246723294255
Susceptibility	ENSG00000176194	CIDEA	18	12254361	Susceptibility.M1.MAF_0.1.perc	reference	0	0.855	-1.0505276	0.3314179	0.001525	0	-?----	22779	5	0	572189	436	0	441	0.005787588218166605
Susceptibility	ENSG00000176194	CIDEA	18	12254361	Susceptibility.M1.MAF_1.perc	reference	0	0.855	-1.0505276	0.3314179	0.001525	0	-?----	22779	5	0	572189	436	0	441	0.005787588218166605
Hospitalized	ENSG00000088876	ZNF343	20	2481817	Hospitalized.M1.MAF_0.1.perc	reference	0	0.679	0.8620085	0.2719749	0.001527	0	?+-++-	11415	23	0	570250	533	0	556	0.004637921383958871
Hospitalized	ENSG00000186575	NF2	22	29603556	Hospitalized.M3.MAF_0.1.perc	reference	0	0.7461	0.5600638	0.1767882	0.001535	0	?++--+	11136	46	0	569241	1951	1	1999	9.077051792237039e-4
Hospitalized	ENSG00000096395	MLN	6	33794673	Hospitalized.M3.MAF_0.1.perc	reference	0	0.6368	3.3028573	1.0429379	0.001541	0	?++??-	6089	3	0	551859	37	0	40	5.116952041733447e-4
Hospitalized	ENSG00000100764	PSMC1	14	90256527	Hospitalized.M3.MAF_0.1.perc	reference	0	0.488	1.283837	0.4054264	0.001542	0	?+-??-	6231	9	0	551021	293	0	302	0.004093543431980178
Hospitalized	ENSG00000100764	PSMC1	14	90256527	Hospitalized.M3.MAF_1.perc	reference	0	0.488	1.283837	0.4054264	0.001542	0	?+-??-	6231	9	0	551021	293	0	302	0.004093543431980178
Susceptibility	ENSG00000145907	G3BP1	5	151771045	Susceptibility.M1.MAF_0.1.perc	reference	0	0.8708	1.1787443	0.3722562	0.001543	0	??++??	20929	12	0	553352	117	0	129	0.004345761119727705
Susceptibility	ENSG00000145907	G3BP1	5	151771045	Susceptibility.M1.MAF_1.perc	reference	0	0.8708	1.1787443	0.3722562	0.001543	0	??++??	20929	12	0	553352	117	0	129	0.004345761119727705
Severe	ENSG00000177047	IFNW1	9	21140214	Severe.M3.MAF_1.perc	reference	0	0.8957	2.0673647	0.6529303	0.001544	0	?+++?-	3782	10	0	562526	151	0	161	0.0022378078070270685
Susceptibility	ENSG00000125817	CENPB	20	3783851	Susceptibility.M1.MAF_1.perc	reference	0	0.9808	-0.9820882	0.3101961	0.001545	0	-?--?-	21676	1	0	558066	233	0	234	0.0026857645483694295
Hospitalized	ENSG00000067596	DHX8	17	43483865	Hospitalized.M3.MAF_1.perc	reference	0	0.9242	0.5134946	0.1622187	0.001548	0	?+++--	11307	56	0	581770	2611	0	2667	0.002185104183783001
Hospitalized	ENSG00000232653	GOLGA8N	15	32593456	Hospitalized.M4.MAF_0.1.perc	reference	0	0.8816	0.4345434	0.1372716	0.001548	0	?++-++	7818	178	1	467106	556	17	770	2.126567563510334e-4
Susceptibility	ENSG00000180318	ALX1	12	85280220	Susceptibility.M3.MAF_0.1.perc	reference	0	0.9726	-0.8713598	0.2752939	0.00155	0	-?----	23684	8	0	572611	474	0	482	0.005923954839467189
Hospitalized	ENSG00000020633	RUNX3	1	24899511	Hospitalized.M3.MAF_0.1.perc	reference	0	0.632	0.9956387	0.3145792	0.001551	0	?+++-+	8857	15	0	560088	562	0	577	0.0024418488964664856
Hospitalized	ENSG00000275111	ZNF2	2	95165432	Hospitalized.M3.MAF_0.1.perc	reference	0	0.5487	1.7402952	0.5499649	0.001554	0	?++---	7142	7	0	576276	157	0	164	0.0032477658907224525
Hospitalized	ENSG00000070190	DAPP1	4	99816827	Hospitalized.M4.MAF_1.perc	reference	0	0.9275	0.6884699	0.2175708	0.001554	0	?+++++	10935	35	0	580000	1063	1	1100	0.007201818006704931
Susceptibility	ENSG00000169018	FEM1B	15	68277745	Susceptibility.M3.MAF_0.1.perc	reference	0	0.7378	0.70758	0.2236974	0.001561	0	-?+--?	23163	26	0	541179	339	0	365	0.0047218171768708276
Susceptibility	ENSG00000169018	FEM1B	15	68277745	Susceptibility.M3.MAF_1.perc	reference	0	0.7378	0.70758	0.2236974	0.001561	0	-?+--?	23163	26	0	541179	339	0	365	0.0047218171768708276
Susceptibility	ENSG00000158092	NCK1	3	136862208	Susceptibility.M3.MAF_0.1.perc	reference	0	0.86240000000000006	0.7148934	0.2262067	0.001576	0	+?++--	22362	28	0	535107	391	0	419	0.004356291923326303
Susceptibility	ENSG00000158092	NCK1	3	136862208	Susceptibility.M3.MAF_1.perc	reference	0	0.86240000000000006	0.7148934	0.2262067	0.001576	0	+?++--	22362	28	0	535107	391	0	419	0.004356291923326303
Hospitalized	ENSG00000151327	FAM177A1	14	35044907	Hospitalized.M3.MAF_0.1.perc	reference	0	0.5212	0.9694514	0.3068667	0.001582	0	?++--+	11127	18	0	569509	516	1	536	7.774018883761869e-4
Hospitalized	ENSG00000082497	SERTAD4	1	210232796	Hospitalized.M1.MAF_0.1.perc	reference	0	0.9076	-2.3639155	0.7483491	0.001584	0	?--?--	7606	1	0	529681	94	0	95	0.004828790421260407
Hospitalized	ENSG00000082497	SERTAD4	1	210232796	Hospitalized.M1.MAF_1.perc	reference	0	0.9076	-2.3639155	0.7483491	0.001584	0	?--?--	7606	1	0	529681	94	0	95	0.004828790421260407
Severe	ENSG00000234545	FAM133B	7	92560758	Severe.M3.MAF_0.1.perc	reference	0	0.4547	2.2472005	0.7113968	0.001584	0	?++?--	3784	4	0	564832	205	0	209	0.004320989239563403
Severe	ENSG00000234545	FAM133B	7	92560758	Severe.M3.MAF_1.perc	reference	0	0.4547	2.2472005	0.7113968	0.001584	0	?++?--	3784	4	0	564832	205	0	209	0.004320989239563403
Susceptibility	ENSG00000111077	TNS2	12	53046969	Susceptibility.M3.MAF_1.perc	reference	0	0.4985	-0.3442028	0.1089707	0.001585	0	-?---+	26438	85	0	589411	2330	0	2415	0.0035608779892512877
Severe	ENSG00000205693	MANSC4	12	27762427	Severe.M1.MAF_1.perc	reference	0	0.9566	1.6259988	0.5148898	0.001589	0	?++??+	3835	7	0	564740	379	2	390	0.005621458137511283
Hospitalized	ENSG00000185385	OR7A17	19	14878203	Hospitalized.M1.MAF_0.1.perc	reference	0	0.4477	1.6341345	0.5176224	0.001594	0	?+-+++	7491	7	0	565390	118	0	125	0.002543943218178888
Hospitalized	ENSG00000185385	OR7A17	19	14878203	Hospitalized.M3.MAF_0.1.perc	reference	0	0.4477	1.6341345	0.5176224	0.001594	0	?+-+++	7491	7	0	565390	118	0	125	0.002543943218178888
Hospitalized	ENSG00000161896	IP6K3	6	33721662	Hospitalized.M4.MAF_1.perc	reference	0	0.7406	0.2949436	0.0934285	0.001595	0	+++-++	12184	205	3	588228	8298	12	8533	0.010274486934000761
Susceptibility	ENSG00000174500	GCSAM	3	112120839	Susceptibility.M1.MAF_0.1.perc	reference	0	0.9029	1.3359571	0.4232593	0.001598	0	-?++-+	25404	11	0	571866	94	0	105	0.0011949943983705627
Susceptibility	ENSG00000174500	GCSAM	3	112120839	Susceptibility.M1.MAF_1.perc	reference	0	0.9029	1.3359571	0.4232593	0.001598	0	-?++-+	25404	11	0	571866	94	0	105	0.0011949943983705627
Susceptibility	ENSG00000084710	EFR3B	2	25042076	Susceptibility.M1.MAF_1.perc	reference	0	0.5945	0.8049304	0.2550586	0.0016	0	-?+-++	24231	27	0	574513	227	0	254	0.004971758081334309
Susceptibility	ENSG00000226792	C13orf42	13	51082119	Susceptibility.M4.MAF_1.perc	reference	0	0.7822	2.34624	0.7436207	0.001604	0	??+??+	2470	6	0	20010	4	0	10	0.0087917647107304
Hospitalized	ENSG00000283434	CSNKA2IP	3	88338416	Hospitalized.M3.MAF_1.perc	reference	0	0.8065	1.2053586	0.382122	0.001608	0	?++-+-	6955	17	0	456288	261	0	278	0.0034416292189166286
Hospitalized	ENSG00000283434	CSNKA2IP	3	88338416	Hospitalized.M4.MAF_1.perc	reference	0	0.8065	1.2053586	0.382122	0.001608	0	?++-+-	6955	17	0	456288	261	0	278	0.0034416292189166286
Susceptibility	ENSG00000075651	PLD1	3	171600404	Susceptibility.M3.MAF_1.perc	reference	0	0.986	-0.1569966	0.0497721	0.001609	0	-?--++	27126	425	0	591861	11981	12	12430	0.00954013212102169
Hospitalized	ENSG00000117602	RCAN3	1	24502351	Hospitalized.M3.MAF_0.1.perc	reference	0	0.4682	0.7124484	0.225886	0.00161	0	?+---+	9928	26	0	564591	1081	0	1107	0.005518004348110283
Susceptibility	ENSG00000169306	IL1RAPL1	23	28587446	Susceptibility.M3.MAF_0.1.perc	reference	0	0.7437	0.727677	0.2307141	0.00161	0	+?+--+	23113	2	10	531844	102	43	210	0.0031161853016389526
Hospitalized	ENSG00000152583	SPARCL1	4	87473335	Hospitalized.M3.MAF_0.1.perc	reference	0	0.592	0.706467	0.2240179	0.001613	0	?++-+-	10145	28	0	580662	1147	0	1175	0.007655694922264742
Susceptibility	ENSG00000125817	CENPB	20	3783851	Susceptibility.M1.MAF_0.1.perc	reference	0	0.9804	-0.9819956	0.3114214	0.001615	0	-?--?-	21676	1	0	558066	230	0	231	0.0026857645483694295
Hospitalized	ENSG00000170748	RBMXL2	11	7088998	Hospitalized.M3.MAF_0.1.perc	reference	0	0.445	2.1557361	0.6839167	0.001621	0	?++??-	6089	5	0	551859	58	0	63	0.001679182134891421
Hospitalized	ENSG00000170748	RBMXL2	11	7088998	Hospitalized.M3.MAF_1.perc	reference	0	0.445	2.1557361	0.6839167	0.001621	0	?++??-	6089	5	0	551859	58	0	63	0.001679182134891421
Severe	ENSG00000137288	UQCC2	6	33694293	Severe.M3.MAF_0.1.perc	reference	0	0.6302	2.1164212	0.671656	0.001627	0	?++??-	3527	5	0	562881	143	0	148	5.807668274315213e-4
Severe	ENSG00000109133	TMEM33	4	41935129	Severe.M3.MAF_1.perc	reference	0	0.7416	1.2174125	0.38646	0.001632	0	?++-?-	3894	12	0	566326	598	2	614	0.006574256987303498
Susceptibility	ENSG00000197140	ADAM32	8	39106990	Susceptibility.M3.MAF_0.1.perc	reference	0	0.4166	0.4632777	0.1470733	0.001633	0	-?+---	26542	64	0	590598	832	0	896	0.004439484315510681
Severe	ENSG00000138398	PPIG	2	169584342	Severe.M3.MAF_0.1.perc	reference	0	0.6542	1.0911397	0.3464673	0.001636	0	?+--?+	3558	16	0	563312	1353	1	1371	0.007119977324448895
Susceptibility	ENSG00000136425	CIB2	15	78104606	Susceptibility.M3.MAF_1.perc	reference	0	0.4561	0.3894632	0.1236811	0.001639	0	+?++--	25711	84	0	578501	1472	0	1556	0.005405851364906437
Hospitalized	ENSG00000182585	EPGN	4	74308470	Hospitalized.M4.MAF_0.1.perc	reference	0	0.6543	0.7234005	0.2297879	0.001643	0	?++-++	11654	35	0	582329	1577	1	1614	0.0013461814393538037
Severe	ENSG00000128607	KLHDC10	7	130070534	Severe.M3.MAF_0.1.perc	reference	0	0.9512	1.8718211	0.5949609	0.001654	0	?++?--	2343	5	0	563439	292	0	297	0.010036235618884498
Hospitalized	ENSG00000197532	OR6Y1	1	158544550	Hospitalized.M1.MAF_0.1.perc	reference	0	0.9072	1.3807409	0.438965	0.001658	0	?+++?-	6749	9	0	563149	225	2	238	0.010091855634041458
Hospitalized	ENSG00000004487	KDM1A	1	23019443	Hospitalized.M1.MAF_1.perc	reference	0	0.8078	1.5040838	0.4782299	0.00166	0	?+-?+?	7709	7	0	545876	128	0	135	0.004187093673921012
Severe	ENSG00000023734	STRAP	12	15882387	Severe.M1.MAF_0.1.perc	reference	0	0.7079	2.2233125	0.7070604	0.001664	0	?+-??+	3399	5	0	549293	144	0	149	0.0011630578106992708
Susceptibility	ENSG00000232653	GOLGA8N	15	32593456	Susceptibility.M4.MAF_0.1.perc	reference	0	0.9424	0.4133689	0.1314571	0.001664	0	+?++-+	18475	182	0	472350	555	17	771	0.002915305878552024
Susceptibility	ENSG00000276085	CCL3L3	17	36194869	Susceptibility.M4.MAF_1.perc	reference	0	0.8573	0.3894795	0.1238833	0.001667	0	-?++--	23286	89	5	575864	604	46	795	0.00278883712475246
Severe	ENSG00000129691	ASH2L	8	38105493	Severe.M1.MAF_0.1.perc	reference	0	0.6906	2.4035286	0.7645271	0.001668	0	?+-?--	2096	3	0	549889	96	0	99	0.004572313062761709
Severe	ENSG00000129691	ASH2L	8	38105493	Severe.M1.MAF_1.perc	reference	0	0.6906	2.4035286	0.7645271	0.001668	0	?+-?--	2096	3	0	549889	96	0	99	0.004572313062761709
Hospitalized	ENSG00000088876	ZNF343	20	2481817	Hospitalized.M3.MAF_0.1.perc	reference	0	0.6416	0.8529617	0.2713606	0.001671	0	?+-++-	11415	23	0	570250	535	0	558	0.004637921383958871
Hospitalized	ENSG00000086065	CHMP5	9	33264879	Hospitalized.M1.MAF_0.1.perc	reference	0	0.6697	3.412639	1.0858236000000001	0.001673	0	?+?++?	5736	3	0	515595	32	0	35	0.0050095877580276825
Hospitalized	ENSG00000086065	CHMP5	9	33264879	Hospitalized.M1.MAF_1.perc	reference	0	0.6697	3.412639	1.0858236000000001	0.001673	0	?+?++?	5736	3	0	515595	32	0	35	0.0050095877580276825
Hospitalized	ENSG00000119599	DCAF4	14	72926377	Hospitalized.M4.MAF_1.perc	reference	0	0.9345	0.2728923	0.0868625	0.00168	0	?+++++	11603	222	3	581421	10973	10	11221	0.008174997116317416
Hospitalized	ENSG00000167216	KATNAL2	18	46917492	Hospitalized.M1.MAF_0.1.perc	reference	0	0.8688	0.9267481	0.2950439	0.001683	0	?++-+-	11344	19	0	581690	532	0	551	0.0057901803615798865
Severe	ENSG00000109390	NDUFC1	4	139266880	Severe.M3.MAF_0.1.perc	reference	0	0.7978	2.8174485	0.8970643	0.001685	0	?+???-	1695	3	0	541887	111	0	114	0.0030189462362412173
Susceptibility	ENSG00000185414	MRPL30	2	99181152	Susceptibility.M3.MAF_1.perc	reference	0	0.9777	0.4459913	0.1420333	0.001689	0	+?++--	23501	68	0	577577	932	1	1002	0.006045446224642434
Susceptibility	ENSG00000159455	LCE2B	1	152686123	Susceptibility.M4.MAF_0.1.perc	reference	0	0.7405	-0.5113422	0.1628475	0.001689	0	-?-+--	24824	36	0	575496	1366	0	1402	0.002611095843541221
Severe	ENSG00000009307	CSDE1	1	114716913	Severe.M3.MAF_1.perc	reference	0	0.4524	1.1943477	0.380473	0.001695	0	?++-?-	1982	9	0	560374	883	0	892	0.004305653688733491
Severe	ENSG00000196605	ZNF846	19	9751993	Severe.M1.MAF_0.1.perc	reference	0	0.423	1.0664777	0.3397665	0.001696	0	?++-+-	4512	14	0	569324	1312	4	1334	0.0059164586658475805
Severe	ENSG00000184076	UQCR10	22	29767369	Severe.M4.MAF_0.1.perc	reference	0	0.8653	1.9875669	0.6332437	0.001697	0	+++??-	2266	7	0	560679	307	1	316	0.010193312197546996
Hospitalized	ENSG00000182070	OR52A1	11	5146824	Hospitalized.M4.MAF_0.1.perc	reference	0	0.9965	-0.9250954	0.2947939	0.0017	0	?---?-	10432	13	0	566452	1361	0	1374	0.008059972619350715
Severe	ENSG00000075292	ZNF638	2	71276561	Severe.M1.MAF_0.1.perc	reference	0	0.6237	2.2478474	0.7163673	0.001702	0	?+-??-	3838	6	0	566004	206	0	212	0.0080878998908178
Susceptibility	ENSG00000084710	EFR3B	2	25042076	Susceptibility.M1.MAF_0.1.perc	reference	0	0.576	0.8026029	0.2557853	0.001702	0	-?+--+	24215	22	0	574512	227	0	249	0.004971758081334309
Hospitalized	ENSG00000104228	TRIM35	8	27284886	Hospitalized.M4.MAF_0.1.perc	reference	0	0.6642	0.4451923	0.141895	0.001704	0	?+++-+	11333	83	0	580637	3532	2	3619	0.009961434892623845
Severe	ENSG00000170381	SEMA3E	7	83363238	Severe.M1.MAF_1.perc	reference	0	0.8792	2.8015715	0.8929632	0.001705	0	?++?--	2025	3	0	562925	178	0	181	0.00838944708694998
Hospitalized	ENSG00000177465	ACOT4	14	73591873	Hospitalized.M1.MAF_0.1.perc	reference	0	0.8735	0.7924221	0.2525976	0.001706	0	?++-?-	9459	24	0	578480	885	2	913	0.004965313660406347
Hospitalized	ENSG00000177465	ACOT4	14	73591873	Hospitalized.M1.MAF_1.perc	reference	0	0.8735	0.7924221	0.2525976	0.001706	0	?++-?-	9459	24	0	578480	885	2	913	0.004965313660406347
Severe	ENSG00000156006	NAT2	8	18391282	Severe.M1.MAF_1.perc	reference	0	0.494	1.4297914	0.4558245	0.001709	0	-++??-	2495	8	0	561749	298	0	306	0.0018624467685885602
Severe	ENSG00000135108	FBXO21	12	117141991	Severe.M1.MAF_0.1.perc	reference	0	0.991	3.4273031	1.0927491	0.00171	0	?+-+?-	1799	2	0	547951	50	0	52	0.005064015261949064
Severe	ENSG00000135108	FBXO21	12	117141991	Severe.M1.MAF_1.perc	reference	0	0.991	3.4273031	1.0927491	0.00171	0	?+-+?-	1799	2	0	547951	50	0	52	0.005064015261949064
Susceptibility	ENSG00000143552	NUP210L	1	153992685	Susceptibility.M4.MAF_0.1.perc	reference	0	0.4793	-0.1973215	0.0629134	0.00171	0	------	27803	286	0	596161	7414	3	7706	0.008049630101228448
Hospitalized	ENSG00000096395	MLN	6	33794673	Hospitalized.M4.MAF_0.1.perc	reference	0	0.8546	0.9996884	0.3187504	0.001711	0	?++-?-	8906	16	0	575822	450	0	466	5.116952041733447e-4
Hospitalized	ENSG00000095951	HIVEP1	6	12008762	Hospitalized.M4.MAF_0.1.perc	reference	0	0.7192	0.2411006	0.0768955	0.001716	0	++++-+	12124	262	0	588135	13192	6	13466	0.0096817181003556
Susceptibility	ENSG00000139436	GIT2	12	109929802	Susceptibility.M4.MAF_0.1.perc	reference	0	0.4554	-0.2616642	0.0834715	0.00172	0	+?-+--	26233	143	0	586837	4419	1	4564	0.004894722463798395
Hospitalized	ENSG00000254636	ARMS2	10	122454653	Hospitalized.M1.MAF_0.1.perc	reference	0	0.9858	-2.6813372	0.8553876	0.001721	0	?--?--	8429	0	0	521696	44	0	44	0.005087440281977861
Hospitalized	ENSG00000254636	ARMS2	10	122454653	Hospitalized.M3.MAF_0.1.perc	reference	0	0.9858	-2.6813372	0.8553876	0.001721	0	?--?--	8429	0	0	521696	44	0	44	0.005087440281977861
Severe	ENSG00000184194	GPR173	23	53048789	Severe.M3.MAF_0.1.perc	reference	0	0.9734	1.6627553	0.5306321	0.001727	0	?+-??-	1748	1	1	518472	58	34	129	0.01008050158530693
Hospitalized	ENSG00000141934	PLPP2	19	281040	Hospitalized.M3.MAF_0.1.perc	reference	0	0.7427	1.0702085	0.3416496	0.001733	0	?+--++	11160	19	0	581222	520	0	539	0.004610778392689886
Hospitalized	ENSG00000003147	ICA1	7	8113184	Hospitalized.M3.MAF_0.1.perc	reference	0	0.5291	0.6245764	0.1994285	0.001737	0	?+++++	11077	48	0	568539	1596	1	1646	0.006578556538577165
Severe	ENSG00000106701	FSD1L	9	105447796	Severe.M3.MAF_0.1.perc	reference	0	0.886	1.2363359	0.3948602	0.001742	0	+++-?-	4113	10	0	565514	723	0	733	0.005169728896288284
Severe	ENSG00000106701	FSD1L	9	105447796	Severe.M3.MAF_1.perc	reference	0	0.886	1.2363359	0.3948602	0.001742	0	+++-?-	4113	10	0	565514	723	0	733	0.005169728896288284
Hospitalized	ENSG00000139636	LMBR1L	12	49097136	Hospitalized.M4.MAF_0.1.perc	reference	0	0.4289	0.412801	0.1318604	0.001745	0	?+-+++	11894	102	0	582845	4110	1	4214	0.00840601065991186
Severe	ENSG00000174021	GNG5	1	84498325	Severe.M3.MAF_0.1.perc	reference	0	0.9542	2.317234	0.7402745	0.001747	0	?+-??-	1693	3	0	519632	126	0	129	0.001769849340212333
Hospitalized	ENSG00000196557	CACNA1H	16	1153106	Hospitalized.M3.MAF_1.perc	reference	0	0.9497	-0.4074486	0.1301836	0.001749	0	?-----	12124	104	0	583311	5153	6	5269	0.00625029838506352
Severe	ENSG00000158941	CCAR2	8	22604632	Severe.M1.MAF_0.1.perc	reference	0	0.7623	2.2579762	0.7217678	0.001758	0	?++?--	3294	4	0	530884	104	0	108	0.010254751326576873
Hospitalized	ENSG00000197417	SHPK	17	3608240	Hospitalized.M3.MAF_0.1.perc	reference	0	0.5207	0.5153336	0.1647448	0.00176	0	-++-++	12137	74	0	588040	2603	2	2681	0.008342481201661972
Susceptibility	ENSG00000182938	OTOP3	17	74935898	Susceptibility.M3.MAF_0.1.perc	reference	0	0.9815	0.3314602	0.1060081	0.001768	0	+?++++	26867	132	0	590918	2142	0	2274	0.00963311747997076
Severe	ENSG00000170946	DNAJC24	11	31369840	Severe.M3.MAF_0.1.perc	reference	0	0.8206	1.7576624	0.5622821	0.001772	0	?+-??-	3681	6	0	551059	235	0	241	8.820308798319962e-4
Hospitalized	ENSG00000137634	NXPE4	11	114570591	Hospitalized.M3.MAF_0.1.perc	reference	0	0.7708	0.9235909	0.2955572	0.001779	0	?++-+-	10813	27	0	581520	746	0	773	0.008684717552169525
Hospitalized	ENSG00000134644	PUM1	1	30931506	Hospitalized.M1.MAF_1.perc	reference	0	0.8757	1.1873695	0.3799939	0.00178	0	?+-+?-	7987	13	0	559874	261	0	274	0.006620701516890814
Hospitalized	ENSG00000159023	EPB41	1	28887091	Hospitalized.M1.MAF_1.perc	reference	0	0.4995	1.3281345	0.4250812	0.001782	0	?++-?+	7620	9	0	561824	240	0	249	0.0013327349763593904
Hospitalized	ENSG00000170848	PSG6	19	42902086	Hospitalized.M4.MAF_1.perc	reference	0	0.888	-0.3427688	0.1097065	0.001782	0	?--+--	12061	119	2	583012	6397	164	6848	0.010574282516268085
Severe	ENSG00000172260	NEGR1	1	71395943	Severe.M3.MAF_0.1.perc	reference	0	0.7865	1.3390854	0.4286085	0.001783	0	?++-?-	3397	7	0	563548	535	0	542	0.005360188940973316
Severe	ENSG00000172260	NEGR1	1	71395943	Severe.M3.MAF_1.perc	reference	0	0.7865	1.3390854	0.4286085	0.001783	0	?++-?-	3397	7	0	563548	535	0	542	0.005360188940973316
Hospitalized	ENSG00000141750	STAC2	17	39210541	Hospitalized.M3.MAF_1.perc	reference	0	0.4904	0.6394936	0.2047392	0.001787	0	?+++++	9671	53	0	576293	1700	1	1755	0.009714205759720639
Hospitalized	ENSG00000017260	ATP2C1	3	130850595	Hospitalized.M4.MAF_1.perc	reference	0	0.6507	0.4354457	0.1394193	0.001788	0	?++-++	12064	103	0	583216	3261	6	3376	0.009379217438353179
Severe	ENSG00000170946	DNAJC24	11	31369840	Severe.M3.MAF_1.perc	reference	0	0.821	1.7545376	0.5619038	0.001793	0	?+-??-	3681	6	0	551059	238	0	244	8.820308798319962e-4
Susceptibility	ENSG00000234465	PINLYP	19	43575801	Susceptibility.M1.MAF_0.1.perc	reference	0	0.6543	1.0673506	0.3418346	0.001794	0	-?+-??	17765	13	0	458101	121	0	134	0.003988308953296201
Hospitalized	ENSG00000185385	OR7A17	19	14878203	Hospitalized.M1.MAF_1.perc	reference	0	0.4299	1.5958733	0.5110993	0.001794	0	?+-+++	7491	8	0	565390	119	0	127	0.002543943218178888
Susceptibility	ENSG00000234465	PINLYP	19	43575801	Susceptibility.M1.MAF_1.perc	reference	0	0.6543	1.0673506	0.3418346	0.001794	0	-?+-??	17765	13	0	458101	121	0	134	0.003988308953296201
Hospitalized	ENSG00000185385	OR7A17	19	14878203	Hospitalized.M3.MAF_1.perc	reference	0	0.4299	1.5958733	0.5110993	0.001794	0	?+-+++	7491	8	0	565390	119	0	127	0.002543943218178888
Susceptibility	ENSG00000183662	TAFA1	3	68004247	Susceptibility.M1.MAF_0.1.perc	reference	0	0.8746	2.3648356	0.7574972	0.001797	0	+?+?-?	20547	4	0	509503	12	0	16	0.005300668880760455
Susceptibility	ENSG00000183662	TAFA1	3	68004247	Susceptibility.M1.MAF_1.perc	reference	0	0.8746	2.3648356	0.7574972	0.001797	0	+?+?-?	20547	4	0	509503	12	0	16	0.005300668880760455
Hospitalized	ENSG00000127124	HIVEP3	1	41506365	Hospitalized.M1.MAF_0.1.perc	reference	0	0.9154	1.4316845	0.4586224	0.001798	0	?++-?-	6604	8	0	561202	285	0	293	0.01695969695658646
Susceptibility	ENSG00000204889	KRT40	17	40977716	Susceptibility.M3.MAF_0.1.perc	reference	0	0.7041	0.7756517	0.2484725	0.001798	0	+?++-+	25661	27	0	588604	267	0	294	6.01848137970749e-4
Susceptibility	ENSG00000204889	KRT40	17	40977716	Susceptibility.M1.MAF_0.1.perc	reference	0	0.7044	0.7770008	0.2489845	0.001804	0	+?++-+	24473	25	0	588361	266	0	291	6.01848137970749e-4
Hospitalized	ENSG00000106028	SSBP1	7	141738334	Hospitalized.M1.MAF_1.perc	reference	0	0.8601	2.1888174	0.7013696	0.001804	0	?++--?	7086	6	0	552524	115	0	121	0.011976883243767389
Susceptibility	ENSG00000115163	CENPA	2	26764289	Susceptibility.M3.MAF_0.1.perc	reference	0	0.9153	0.7318924	0.2345535	0.001806	0	+?++--	25270	30	0	579070	389	0	419	0.0057671721940512465
Susceptibility	ENSG00000117569	PTBP2	1	96721665	Susceptibility.M4.MAF_1.perc	reference	0	0.573	0.4146242	0.1328733	0.001806	0	+?+--+	26970	82	0	591292	1149	0	1231	0.004398055958475697
Susceptibility	ENSG00000155876	RRAGA	9	19049427	Susceptibility.M4.MAF_1.perc	reference	0	0.71	0.4069652	0.1304367	0.001808	0	-?+---	25300	81	0	574477	1319	1	1402	0.010524892515272832
Susceptibility	ENSG00000196557	CACNA1H	16	1153106	Susceptibility.M3.MAF_1.perc	reference	0	0.9354	-0.2283035	0.0732041	0.001816	0	-?----	27340	209	0	591878	5217	6	5438	0.005398087143397419
Hospitalized	ENSG00000180205	WFDC9	20	45607939	Hospitalized.M3.MAF_0.1.perc	reference	0	0.7519	2.0300873	0.650973	0.001817	0	?+-+?-	6911	6	0	542760	103	0	109	0.008748881674825635
Severe	ENSG00000033178	UBA6	4	67612652	Severe.M1.MAF_0.1.perc	reference	0	0.8299	1.5523792	0.4979185	0.001822	0	?+-?--	3924	8	0	565562	424	0	432	0.005697804191855631
Severe	ENSG00000088986	DYNLL1	12	120469850	Severe.M4.MAF_0.1.perc	reference	0	0.8406	1.8221751	0.5845115	0.001824	0	?+-??-	1676	4	0	547446	269	0	273	8.066555835898555e-4
Hospitalized	ENSG00000132305	IMMT	2	86143932	Hospitalized.M1.MAF_0.1.perc	reference	0	0.8325	1.572403	0.5047176	0.001837	0	?+-+?-	8277	8	0	562678	125	0	133	0.009186843021570813
Susceptibility	ENSG00000119943	PYROXD2	10	98383565	Susceptibility.M1.MAF_0.1.perc	reference	0	0.995	-0.6165013	0.197896	0.001838	0	-?----	25196	23	0	589073	957	1	982	0.003416527461971394
Severe	ENSG00000002330	BAD	11	64269830	Severe.M3.MAF_0.1.perc	reference	0	0.8274	1.4009575	0.4498119	0.001842	0	?++?--	3387	5	1	563630	610	0	617	0.01024938659864099
Hospitalized	ENSG00000155363	MOV10	1	112673141	Hospitalized.M1.MAF_1.perc	reference	0	0.9923	-1.1033163	0.3542625	0.001843	0	?--+?-	8235	5	0	574848	1177	0	1182	0.00839502509908751
Susceptibility	ENSG00000196923	PDLIM7	5	177483394	Susceptibility.M1.MAF_0.1.perc	reference	0	0.4418	0.9616717	0.3087951	0.001844	0	-?++--	23070	14	0	585296	149	0	163	0.005501312240013242
Susceptibility	ENSG00000196923	PDLIM7	5	177483394	Susceptibility.M1.MAF_1.perc	reference	0	0.4418	0.9616717	0.3087951	0.001844	0	-?++--	23070	14	0	585296	149	0	163	0.005501312240013242
Hospitalized	ENSG00000165501	LRR1	14	49598761	Hospitalized.M3.MAF_0.1.perc	reference	0	0.808	0.5940146	0.1908305	0.001853	0	?++++-	10524	44	0	564452	1620	0	1664	0.005519917145721734
Susceptibility	ENSG00000168412	MTNR1A	4	186533655	Susceptibility.M1.MAF_0.1.perc	reference	0	0.3958	0.6492009	0.2085625	0.001854	0	-?++-?	23356	31	0	562981	443	0	474	0.01099858653529048
Hospitalized	ENSG00000083067	TRPM3	9	70529060	Hospitalized.M4.MAF_0.1.perc	reference	0	0.9736	0.2643409	0.0849228	0.001854	0	-+++-+	12040	219	0	585756	10280	4	10507	2.146631617463985e-5
Susceptibility	ENSG00000119630	PGF	14	74941834	Susceptibility.M1.MAF_0.1.perc	reference	0	0.8066	2.0342775	0.6536106	0.001856	0	-?+-??	20966	4	0	552916	22	0	26	0.005482581268579057
Susceptibility	ENSG00000119630	PGF	14	74941834	Susceptibility.M1.MAF_1.perc	reference	0	0.8066	2.0342775	0.6536106	0.001856	0	-?+-??	20966	4	0	552916	22	0	26	0.005482581268579057
Hospitalized	ENSG00000171840	NINJ2	12	564296	Hospitalized.M3.MAF_0.1.perc	reference	0	0.5721	1.1850373	0.3807754	0.001857	0	?++-++	8245	11	0	565236	310	0	321	0.01031224770369057
Hospitalized	ENSG00000153037	SRP19	5	112861188	Hospitalized.M1.MAF_0.1.perc	reference	0	0.6631	2.0795398	0.6683305	0.001861	0	?+-+??	7335	6	0	539178	38	0	44	0.0057208371266166385
Hospitalized	ENSG00000153037	SRP19	5	112861188	Hospitalized.M1.MAF_1.perc	reference	0	0.6631	2.0795398	0.6683305	0.001861	0	?+-+??	7335	6	0	539178	38	0	44	0.0057208371266166385
Susceptibility	ENSG00000112280	COL9A1	6	70216040	Susceptibility.M1.MAF_1.perc	reference	0	0.6798	0.387138	0.1244755	0.00187	0	+?+++-	25393	94	0	588793	1445	0	1539	0.005851372791861923
Severe	ENSG00000101966	XIAP	23	123859724	Severe.M4.MAF_0.1.perc	reference	0	0.8985	0.9833832	0.3161912	0.00187	0	-+-??+	3572	3	5	521785	157	69	308	0.011276433123382003
Hospitalized	ENSG00000172464	OR5AP2	11	56641466	Hospitalized.M3.MAF_1.perc	reference	0	0.5632	0.8644997	0.2780359	0.001875	0	?+----	11233	28	0	570201	670	0	698	0.00287294304010757
Susceptibility	ENSG00000073969	NSF	17	46590669	Susceptibility.M4.MAF_0.1.perc	reference	0	0.7722	0.4324661	0.1390826	0.001875	0	-?+---	25835	70	0	587405	1102	0	1172	7.58888143747529e-4
Hospitalized	ENSG00000072135	PTPN18	2	130356045	Hospitalized.M1.MAF_0.1.perc	reference	0	0.8474	0.9661614	0.3108394	0.001882	0	?++-+-	9133	21	0	579768	744	0	765	0.006085660225910884
Hospitalized	ENSG00000185303	SFTPA2	10	79555852	Hospitalized.M3.MAF_0.1.perc	reference	0	0.6142	1.0008768	0.32211	0.001888	0	?++--+	9491	21	0	580106	634	0	655	0.004538719152615218
Severe	ENSG00000171840	NINJ2	12	564296	Severe.M3.MAF_0.1.perc	reference	0	0.6732	1.9557472	0.6295483	0.001893	0	?++-++	2337	5	0	563902	309	0	314	0.007857354213013862
Susceptibility	ENSG00000176927	EFCAB5	17	29929200	Susceptibility.M4.MAF_1.perc	reference	0	0.7027	0.1059687	0.0341191	0.001897	0	-?++++	27340	1072	1	591878	22288	44	23450	0.01071874960494576
Severe	ENSG00000163762	TM4SF18	3	149318498	Severe.M3.MAF_0.1.perc	reference	0	0.6835	1.4926142	0.4807099	0.001903	0	++-?--	4311	10	0	557202	484	0	494	0.006524333872617656
Severe	ENSG00000174611	KY	3	134599923	Severe.M1.MAF_0.1.perc	reference	0	0.7926	2.4960025	0.8039069	0.001904	0	?+++?-	3434	5	0	555836	169	0	174	0.010935538799766473
Hospitalized	ENSG00000185246	PRPF39	14	45084107	Hospitalized.M1.MAF_0.1.perc	reference	0	0.707	1.795554	0.5784705	0.001909	0	?++-?-	6493	4	0	573157	76	0	80	0.005765496540819637
Hospitalized	ENSG00000185246	PRPF39	14	45084107	Hospitalized.M1.MAF_1.perc	reference	0	0.707	1.795554	0.5784705	0.001909	0	?++-?-	6493	4	0	573157	76	0	80	0.005765496540819637
Susceptibility	ENSG00000149136	SSRP1	11	57325986	Susceptibility.M1.MAF_0.1.perc	reference	0	0.8734	1.2648494	0.4075608	0.001913	0	-?+--?	22120	10	0	558756	75	0	85	0.005780175895492499
Susceptibility	ENSG00000149136	SSRP1	11	57325986	Susceptibility.M1.MAF_1.perc	reference	0	0.8802	1.2646111	0.4075546	0.001916	0	-?+--?	22120	12	0	558756	75	0	87	0.005780175895492499
Severe	ENSG00000151079	KCNA6	12	4809176	Severe.M3.MAF_0.1.perc	reference	0	0.8364	1.6922879	0.5453832	0.001916	0	?+-??-	3604	7	0	523095	260	0	267	6.722066015923676e-4
Severe	ENSG00000151079	KCNA6	12	4809176	Severe.M3.MAF_1.perc	reference	0	0.8364	1.6922879	0.5453832	0.001916	0	?+-??-	3604	7	0	523095	260	0	267	6.722066015923676e-4
Hospitalized	ENSG00000164081	TEX264	3	51662693	Hospitalized.M1.MAF_1.perc	reference	0	0.727	1.757863	0.5666377	0.00192	0	?+-++?	8500	10	0	553688	91	0	101	0.005647347534833801
Hospitalized	ENSG00000164081	TEX264	3	51662693	Hospitalized.M1.MAF_0.1.perc	reference	0	0.7272	1.7581733	0.5667496	0.001921	0	?+-++?	8500	9	0	553688	91	0	100	0.005647347534833801
Susceptibility	ENSG00000119411	BSPRY	9	113349541	Susceptibility.M4.MAF_1.perc	reference	0	0.4791	0.1711884	0.0551939	0.001925	0	+?++-+	26646	402	2	590246	8357	4	8771	0.01056509105541952
Hospitalized	ENSG00000159023	EPB41	1	28887091	Hospitalized.M3.MAF_0.1.perc	reference	0	0.8591	0.5435061	0.1752488	0.001926	0	?+++++	11465	57	0	570263	2294	2	2355	0.0013327349763593904
Hospitalized	ENSG00000172464	OR5AP2	11	56641466	Hospitalized.M1.MAF_0.1.perc	reference	0	0.5165	1.0391055	0.3351766	0.001934	0	?+-?--	7799	15	0	565973	466	0	481	0.00287294304010757
Severe	ENSG00000204616	TRIM31	6	30102897	Severe.M3.MAF_0.1.perc	reference	0	0.87	2.0404083	0.6583892	0.001941	0	?++++-	3941	7	0	566612	189	0	196	0.003858145365394992
Hospitalized	ENSG00000172922	RNASEH2C	11	65714005	Hospitalized.M1.MAF_0.1.perc	reference	0	0.7072	1.2725488	0.4107256	0.001946	0	?+--?-	7722	9	0	559357	334	0	343	0.006036490157917811
Hospitalized	ENSG00000172922	RNASEH2C	11	65714005	Hospitalized.M1.MAF_1.perc	reference	0	0.7072	1.2725488	0.4107256	0.001946	0	?+--?-	7722	9	0	559357	334	0	343	0.006036490157917811
Susceptibility	ENSG00000186723	OR10H1	19	15804549	Susceptibility.M4.MAF_0.1.perc	reference	0	0.6219	0.3018102	0.0974193	0.001948	0	+?++--	23540	140	0	567098	2413	0	2553	0.00926077968694915
Susceptibility	ENSG00000243943	ZNF512	2	27582969	Susceptibility.M4.MAF_1.perc	reference	0	0.8499	0.3594276	0.1160187	0.001948	0	+++--+	28016	105	0	596177	1580	0	1685	0.006653203588531833
Hospitalized	ENSG00000129514	FOXA1	14	37589552	Hospitalized.M3.MAF_0.1.perc	reference	0	0.5361	1.367637	0.4414882	0.00195	0	?++---	9743	12	0	566036	314	0	326	7.634010160952633e-5
Severe	ENSG00000182379	NXPH4	12	57216794	Severe.M1.MAF_0.1.perc	reference	0	0.9667	3.4163115	1.1028833	0.001951	0	?+-??-	1860	1	0	543372	39	0	40	0.005847264091075255
Severe	ENSG00000182379	NXPH4	12	57216794	Severe.M1.MAF_1.perc	reference	0	0.9667	3.4163115	1.1028833	0.001951	0	?+-??-	1860	1	0	543372	39	0	40	0.005847264091075255
Hospitalized	ENSG00000213186	TRIM59	3	160432445	Hospitalized.M1.MAF_1.perc	reference	0	0.5901	-0.464467	0.1499586	0.001953	0	?----+	11935	65	0	571322	3678	2	3747	0.011631959983572382
Hospitalized	ENSG00000129159	KCNC1	11	17734774	Hospitalized.M3.MAF_1.perc	reference	0	0.6608	1.3163233	0.4250933	0.001958	0	?+-+--	7053	9	0	560896	169	0	178	0.004855792352459596
Susceptibility	ENSG00000112280	COL9A1	6	70216040	Susceptibility.M1.MAF_0.1.perc	reference	0	0.6957	0.3858142	0.12460450000000001	0.001959	0	+?+++-	25393	87	0	588793	1443	0	1530	0.005851372791861923
Susceptibility	ENSG00000173080	RXFP4	1	155941638	Susceptibility.M3.MAF_1.perc	reference	7	0.3666	0.5000653	0.1615351	0.001963	0.0125368	+?+++-	25127	80	0	579651	922	1	1004	0.004422163356332292
Hospitalized	ENSG00000135018	UBQLN1	9	83659968	Hospitalized.M1.MAF_0.1.perc	reference	0	0.6528	2.6959041	0.8708825	0.001964	0	?+-???	5348	2	0	510838	14	0	16	0.005693945913045326
Hospitalized	ENSG00000135018	UBQLN1	9	83659968	Hospitalized.M1.MAF_1.perc	reference	0	0.6528	2.6959041	0.8708825	0.001964	0	?+-???	5348	2	0	510838	14	0	16	0.005693945913045326
Hospitalized	ENSG00000153485	TMEM251	14	93184951	Hospitalized.M1.MAF_0.1.perc	reference	0	0.5405	2.0610221	0.665806	0.001965	0	?+-???	7234	4	0	549675	64	0	68	0.0056576754857341535
Hospitalized	ENSG00000153485	TMEM251	14	93184951	Hospitalized.M1.MAF_1.perc	reference	0	0.5405	2.0610221	0.665806	0.001965	0	?+-???	7234	4	0	549675	64	0	68	0.0056576754857341535
Severe	ENSG00000092067	CEBPE	14	23117306	Severe.M3.MAF_0.1.perc	reference	0	0.9444	1.8232652	0.5890482	0.001966	0	?+-+--	4204	9	0	564983	286	0	295	4.859491556154475e-4
Severe	ENSG00000092067	CEBPE	14	23117306	Severe.M3.MAF_1.perc	reference	0	0.9444	1.8232652	0.5890482	0.001966	0	?+-+--	4204	9	0	564983	286	0	295	4.859491556154475e-4
Susceptibility	ENSG00000152661	GJA1	6	121435595	Susceptibility.M1.MAF_1.perc	reference	0	0.7797	-0.197293	0.0637744	0.001977	0	-?---+	22867	240	0	573496	7510	0	7750	0.006337962188971945
Hospitalized	ENSG00000174136	RGMB	5	98768650	Hospitalized.M3.MAF_1.perc	reference	0	0.7601	-0.7693152	0.2486693	0.001977	0	?---?-	9908	15	0	567112	1844	0	1859	0.0076413920364013675
Susceptibility	ENSG00000167996	FTH1	11	61959718	Susceptibility.M1.MAF_1.perc	reference	0	0.4911	1.0279708	0.332456	0.001988	0	+?+--?	24092	17	0	577902	120	0	137	0.011203526713019883
Hospitalized	ENSG00000115183	TANC1	2	158968640	Hospitalized.M1.MAF_0.1.perc	reference	0	0.6847	1.4670486	0.4745599	0.001992	0	?++++-	9669	16	0	567087	242	0	258	0.005946268641189285
Hospitalized	ENSG00000115183	TANC1	2	158968640	Hospitalized.M1.MAF_1.perc	reference	0	0.6847	1.4670486	0.4745599	0.001992	0	?++++-	9669	16	0	567087	242	0	258	0.005946268641189285
Hospitalized	ENSG00000269858	EGLN2	19	40798996	Hospitalized.M1.MAF_0.1.perc	reference	0	0.874	3.1461515	1.017826	0.001994	0	?++-??	5829	3	0	514533	28	0	31	0.005584633257150493
Severe	ENSG00000205903	ZNF316	7	6637318	Severe.M4.MAF_1.perc	reference	0	0.8464	1.161742	0.3758814	0.001997	0	?++---	2181	10	0	445239	1146	0	1156	0.0039061179023166326
Severe	ENSG00000063978	RNF4	4	2462220	Severe.M3.MAF_1.perc	reference	0	0.9384	1.9224714	0.6221009	0.002	0	?+-?--	2621	3	0	552885	168	0	171	0.00185009226789581
Severe	ENSG00000033178	UBA6	4	67612652	Severe.M1.MAF_1.perc	reference	0	0.8998	1.5303666	0.4952605	0.002001	0	?+----	3991	8	0	566079	425	0	433	0.005697804191855631
Susceptibility	ENSG00000182944	EWSR1	22	29268009	Susceptibility.M3.MAF_1.perc	reference	0	0.6874	-1.0217849	0.3307113	0.002004	0	-?----	26036	4	0	585759	216	0	220	0.01037238173080245
Hospitalized	ENSG00000196418	ZNF124	1	247121975	Hospitalized.M4.MAF_1.perc	reference	0	0.9912	0.2782322	0.0900532	0.002004	0	?+++-+	12024	157	0	583211	9806	24	10011	0.007655191736823654
Severe	ENSG00000160216	AGPAT3	21	43865223	Severe.M1.MAF_0.1.perc	reference	0	0.9041	4.2550357	1.3772722	0.002005	0	?+-???	1583	1	0	507988	22	0	23	0.006339475493438722
Severe	ENSG00000160216	AGPAT3	21	43865223	Severe.M1.MAF_1.perc	reference	0	0.9041	4.2550357	1.3772722	0.002005	0	?+-???	1583	1	0	507988	22	0	23	0.006339475493438722
Hospitalized	ENSG00000153291	SLC25A27	6	46652915	Hospitalized.M3.MAF_0.1.perc	reference	0	0.4184	0.7804514	0.2526303	0.002006	0	?++--+	10234	27	0	579324	1105	0	1132	0.005913857334942119
Severe	ENSG00000180425	C11orf71	11	114391443	Severe.M1.MAF_1.perc	reference	0	0.526	1.7723906	0.573768	0.002008	0	?++?--	3523	5	0	564831	437	1	444	0.0015257045179585408
Severe	ENSG00000177082	WDR73	15	84639285	Severe.M3.MAF_0.1.perc	reference	0	0.4623	1.0243642	0.3316388	0.00201	0	?+---+	4671	15	0	570208	1121	0	1136	0.011959991398453041
Hospitalized	ENSG00000136286	MYO1G	7	44962662	Hospitalized.M1.MAF_0.1.perc	reference	0	0.4258	1.3419807	0.434485	0.002011	0	?+++--	9296	13	0	578243	279	0	292	0.008295599863141549
Susceptibility	ENSG00000186532	SMYD4	17	1779485	Susceptibility.M1.MAF_1.perc	reference	0	0.6254	0.3475821	0.1125422	0.002012	0	+?++-+	25588	109	0	590316	1913	0	2022	0.0068378944623080345
Severe	ENSG00000124493	GRM4	6	34018643	Severe.M1.MAF_1.perc	reference	0	0.7728	1.0287749	0.3332192	0.002019	0	?+-+-+	2325	21	0	564224	1780	1	1803	0.011153333689842494
Hospitalized	ENSG00000145730	PAM	5	102753981	Hospitalized.M1.MAF_1.perc	reference	0	0.4362	1.0614084	0.3437797	0.002019	0	?+++++	9753	17	0	578286	440	0	457	0.006415958171909568
Hospitalized	ENSG00000153291	SLC25A27	6	46652915	Hospitalized.M3.MAF_1.perc	reference	0	0.4178	0.7797638	0.2525996	0.002022	0	?++--+	10234	27	0	579324	1106	0	1133	0.005913857334942119
Severe	ENSG00000170142	UBE2E1	3	23805955	Severe.M4.MAF_0.1.perc	reference	0	0.9165	1.916006	0.620706	0.002023	0	?++---	2345	6	0	563979	397	0	403	0.006083170266338274
Severe	ENSG00000170142	UBE2E1	3	23805955	Severe.M4.MAF_1.perc	reference	0	0.9165	1.916006	0.620706	0.002023	0	?++---	2345	6	0	563979	397	0	403	0.006083170266338274
Severe	ENSG00000110906	KCTD10	12	109448655	Severe.M1.MAF_0.1.perc	reference	0	0.9245	2.5131738	0.8141898	0.002024	0	?++???	3185	3	0	543556	59	0	62	0.00609596771294559
Severe	ENSG00000110906	KCTD10	12	109448655	Severe.M1.MAF_1.perc	reference	0	0.9245	2.5131738	0.8141898	0.002024	0	?++???	3185	3	0	543556	59	0	62	0.00609596771294559
Severe	ENSG00000049167	ERCC8	5	60866454	Severe.M3.MAF_0.1.perc	reference	0	0.8074	1.1057259	0.3582354	0.002025	0	?++---	4545	16	0	569543	1183	0	1199	0.010784362534616537
Severe	ENSG00000081923	ATP8B1	18	57646426	Severe.M1.MAF_1.perc	reference	0	0.7211	1.6342333	0.5295078	0.002026	0	?++---	3690	8	0	565960	350	0	358	0.005976673946201618
Hospitalized	ENSG00000156860	FBRS	16	30658431	Hospitalized.M3.MAF_1.perc	reference	0	0.5431	0.3927674	0.1272911	0.002032	0	?++++-	11978	127	1	583023	3716	2	3849	0.011047070619986657
Severe	ENSG00000114626	ABTB1	3	127672935	Severe.M1.MAF_0.1.perc	reference	0	0.7813	1.6138029	0.5230392	0.002033	0	?++---	2455	7	0	564410	562	0	569	0.015508232176402596
Hospitalized	ENSG00000183246	RIMBP3C	22	21545678	Hospitalized.M3.MAF_0.1.perc	reference	0	0.7042	4.2923826	1.3915176	0.002038	0	?+???-	4916	1	0	469094	6	0	7	0.001468950311368625
Hospitalized	ENSG00000183246	RIMBP3C	22	21545678	Hospitalized.M3.MAF_1.perc	reference	0	0.7042	4.2923826	1.3915176	0.002038	0	?+???-	4916	1	0	469094	6	0	7	0.001468950311368625
Susceptibility	ENSG00000079337	RAPGEF3	12	47734363	Susceptibility.M3.MAF_1.perc	reference	0	0.7856	0.1505515	0.0488063	0.002038	0	+?++++	27126	516	1	591861	10542	16	11092	0.010686400211812573
Hospitalized	ENSG00000256762	STH	17	45999250	Hospitalized.M4.MAF_1.perc	reference	0	0.8781	0.9487134	0.3075576	0.002038	0	?++-?+	9398	23	0	564716	587	0	610	0.010279925394046636
Hospitalized	ENSG00000164168	TMEM184C	4	147617386	Hospitalized.M1.MAF_0.1.perc	reference	0	0.8504	1.4950602	0.4848121	0.002044	0	?+-+?-	7782	12	0	573233	172	0	184	0.004583452117653478
Hospitalized	ENSG00000164168	TMEM184C	4	147617386	Hospitalized.M1.MAF_1.perc	reference	0	0.8504	1.4950602	0.4848121	0.002044	0	?+-+?-	7782	12	0	573233	172	0	184	0.004583452117653478
Severe	ENSG00000081923	ATP8B1	18	57646426	Severe.M1.MAF_0.1.perc	reference	0	0.7147	1.635993	0.5305493	0.002045	0	?++---	3566	6	0	565458	350	0	356	0.005976673946201618
Susceptibility	ENSG00000167355	OR51B5	11	5303444	Susceptibility.M1.MAF_0.1.perc	reference	0	0.5533	1.7774782	0.5764686	0.002047	0	??++++	3992	9	0	55745	45	0	54	0.011356514801658224
Hospitalized	ENSG00000269858	EGLN2	19	40798996	Hospitalized.M1.MAF_1.perc	reference	0	0.8532	3.1120798	1.0093413	0.002047	0	?+++??	6119	9	0	515040	28	0	37	0.005584633257150493
Severe	ENSG00000116726	PRAMEF12	1	12773738	Severe.M1.MAF_1.perc	reference	0	0.8568	1.462267	0.4742814	0.002048	0	?++++-	4021	18	0	565668	293	0	311	0.00550165369096979
Hospitalized	ENSG00000095932	SMIM24	19	3473986	Hospitalized.M4.MAF_0.1.perc	reference	0	0.4846	0.6888231	0.2235375	0.00206	0	?++-+-	7408	27	0	566410	1245	0	1272	0.003807327496321393
Hospitalized	ENSG00000064225	ST3GAL6	3	98732236	Hospitalized.M1.MAF_0.1.perc	reference	5	0.3785	1.2913611	0.4191643	0.002064	0.07804	?++-++	8696	13	0	567400	389	0	402	0.012087907030962674
Susceptibility	ENSG00000120337	TNFSF18	1	173039960	Susceptibility.M4.MAF_0.1.perc	reference	0	0.6141	-0.5484059	0.1780372	0.002068	0	+?----	24578	24	0	577206	995	0	1019	0.013157251756103095
Susceptibility	ENSG00000197557	TTC30A	2	177612999	Susceptibility.M3.MAF_0.1.perc	reference	0	0.6772	0.3573538	0.1160161	0.002069	0	-?++--	25921	94	0	578557	1496	1	1592	0.007674565917757392
Severe	ENSG00000117148	ACTL8	1	17755333	Severe.M3.MAF_0.1.perc	reference	0	0.7011	2.0688411	0.6716945	0.00207	0	?++??-	1749	3	0	558569	187	0	190	0.010304187899963305
Severe	ENSG00000104313	EYA1	8	71197433	Severe.M1.MAF_0.1.perc	reference	0	0.8173	2.4250096	0.7875946	0.002077	0	?+-+?-	2211	5	0	551556	99	0	104	0.006247071229823388
Severe	ENSG00000104313	EYA1	8	71197433	Severe.M1.MAF_1.perc	reference	0	0.8173	2.4250096	0.7875946	0.002077	0	?+-+?-	2211	5	0	551556	99	0	104	0.006247071229823388
Severe	ENSG00000168412	MTNR1A	4	186533655	Severe.M3.MAF_0.1.perc	reference	0	0.753	1.1280641	0.3664273	0.00208	0	+++-++	3986	15	0	566515	1225	2	1244	0.002290050374578551
Severe	ENSG00000136960	ENPP2	8	119557086	Severe.M1.MAF_0.1.perc	reference	0	0.6624	2.0595819	0.6692057	0.002086	0	?+-??-	1878	3	0	552029	199	0	202	0.006237728277571667
Severe	ENSG00000136960	ENPP2	8	119557086	Severe.M1.MAF_1.perc	reference	0	0.6624	2.0595819	0.6692057	0.002086	0	?+-??-	1878	3	0	552029	199	0	202	0.006237728277571667
Susceptibility	ENSG00000100099	HPS4	22	26443423	Susceptibility.M1.MAF_0.1.perc	reference	0	0.5689	0.6775013	0.2201513	0.002088	0	??+---	25023	29	0	576763	377	0	406	0.006346329433468981
Susceptibility	ENSG00000100099	HPS4	22	26443423	Susceptibility.M1.MAF_1.perc	reference	0	0.5689	0.6775013	0.2201513	0.002088	0	??+---	25023	29	0	576763	377	0	406	0.006346329433468981
Severe	ENSG00000151577	DRD3	3	114127580	Severe.M1.MAF_0.1.perc	reference	0	0.909	2.162509	0.7030701	0.002099	0	?++??-	3531	3	0	564743	95	0	98	0.006311974375702946
Severe	ENSG00000151577	DRD3	3	114127580	Severe.M1.MAF_1.perc	reference	0	0.909	2.162509	0.7030701	0.002099	0	?++??-	3531	3	0	564743	95	0	98	0.006311974375702946
Susceptibility	ENSG00000167910	CYP7A1	8	58490178	Susceptibility.M3.MAF_0.1.perc	reference	0	0.9755	-0.3881947	0.1262071	0.002099	0	-?---+	25460	57	0	590016	2092	0	2149	0.012122910878651288
Hospitalized	ENSG00000064205	CCN5	20	44714844	Hospitalized.M3.MAF_1.perc	reference	0	0.4111	0.6944466	0.2258116	0.002103	0	?++---	10568	28	0	570190	1317	1	1347	0.009890740487794938
Hospitalized	ENSG00000180425	C11orf71	11	114391443	Hospitalized.M3.MAF_0.1.perc	reference	0	0.7661	1.2705075	0.4132274	0.002108	0	?++-?-	7779	11	0	565419	407	0	418	0.0025151434328937582
Severe	ENSG00000125691	RPL23	17	38847860	Severe.M1.MAF_0.1.perc	reference	0	0.324	2.5484143	0.8289136	0.002109	0	?+???-	1579	2	0	509011	82	0	84	0.00588015121089252
Severe	ENSG00000125691	RPL23	17	38847860	Severe.M1.MAF_1.perc	reference	0	0.324	2.5484143	0.8289136	0.002109	0	?+???-	1579	2	0	509011	82	0	84	0.00588015121089252
Hospitalized	ENSG00000141622	RNF165	18	46326809	Hospitalized.M4.MAF_0.1.perc	reference	0	0.5927	0.6254534	0.2034335	0.002109	0	?++---	10871	41	0	577749	1559	0	1600	0.009763734876164512
Hospitalized	ENSG00000198842	STYXL2	1	167094075	Hospitalized.M4.MAF_0.1.perc	reference	0	0.968	-0.3488115	0.1134619	0.00211	0	?-----	11995	103	0	571419	7045	4	7156	0.010371364512943532
Severe	ENSG00000277322	GOLGA6L6	15	20531856	Severe.M3.MAF_0.1.perc	reference	0	0.5308	0.9604379	0.3125365	0.002119	0	?++-+-	4265	27	2	567336	552	6	595	0.012052601518163316
Hospitalized	ENSG00000135775	COG2	1	230642481	Hospitalized.M3.MAF_1.perc	reference	0	0.825	0.5078715	0.1652712	0.002119	0	-+---+	10994	52	0	574216	2301	1	2355	0.0035312133743610388
Hospitalized	ENSG00000113621	TXNDC15	5	134874371	Hospitalized.M3.MAF_0.1.perc	reference	0	0.9613	-1.0165581	0.330808	0.00212	0	?-----	10712	7	0	568312	713	0	720	0.005796635202352382
Hospitalized	ENSG00000113621	TXNDC15	5	134874371	Hospitalized.M3.MAF_1.perc	reference	0	0.9611	-1.0155801	0.3305435	0.002123	0	?-----	10712	7	0	568312	717	0	724	0.005796635202352382
Hospitalized	ENSG00000153779	TGIF2LX	23	89921908	Hospitalized.M3.MAF_0.1.perc	reference	0	0.9292	3.7964657	1.2361261	0.002132	0	?++???	6223	2	0	502312	2	2	8	0.006602864275719498
Hospitalized	ENSG00000153779	TGIF2LX	23	89921908	Hospitalized.M3.MAF_1.perc	reference	0	0.9292	3.7964657	1.2361261	0.002132	0	?++???	6223	2	0	502312	2	2	8	0.006602864275719498
Hospitalized	ENSG00000151079	KCNA6	12	4809176	Hospitalized.M1.MAF_0.1.perc	reference	0	0.6287	1.9829255	0.6456756	0.002133	0	?+-??-	7658	5	0	513646	60	0	65	0.006107462886999279
Hospitalized	ENSG00000151079	KCNA6	12	4809176	Hospitalized.M1.MAF_1.perc	reference	0	0.6287	1.9829255	0.6456756	0.002133	0	?+-??-	7658	5	0	513646	60	0	65	0.006107462886999279
Severe	ENSG00000174804	FZD4	11	86945679	Severe.M3.MAF_0.1.perc	reference	0	0.7805	1.1169822	0.3637431	0.002135	0	-++--+	4142	11	0	563869	903	0	914	0.010922400011541445
Severe	ENSG00000258986	TMEM179	14	104474678	Severe.M3.MAF_0.1.perc	reference	0	0.5487	2.3327495	0.7597158	0.002137	0	?+-??-	3310	5	0	559827	232	0	237	0.009058017652013101
Severe	ENSG00000256374	PPIAL4D	1	145241630	Severe.M4.MAF_1.perc	reference	0	0.7308	0.6056879	0.1973095	0.002142	0	?++??+	3819	43	0	561587	4416	1	4461	0.008545823838004145
Susceptibility	ENSG00000253831	ETV3L	1	157092043	Susceptibility.M3.MAF_1.perc	reference	0	0.4856	-0.5679446	0.1851582	0.00216	0	+?----	26418	28	0	590102	829	3	863	0.007284093573200684
Hospitalized	ENSG00000162889	MAPKAPK2	1	206684905	Hospitalized.M3.MAF_0.1.perc	reference	0	0.8545	1.5994152	0.5214766	0.002162	0	?+++--	8754	7	0	557618	131	0	138	9.996162863366354e-4
Susceptibility	ENSG00000186471	AKAP14	23	119895837	Susceptibility.M3.MAF_1.perc	reference	0	0.9543	1.0904646	0.3555618	0.002163	0	??+?-+	20201	2	3	506269	17	9	43	0.005029629234033693
Susceptibility	ENSG00000119946	CNNM1	10	99329356	Susceptibility.M1.MAF_0.1.perc	reference	0	0.4871	0.8242766	0.2688072	0.002166	0	+?+++-	24475	22	0	584716	237	0	259	0.006607792721902851
Susceptibility	ENSG00000119946	CNNM1	10	99329356	Susceptibility.M1.MAF_1.perc	reference	0	0.4871	0.8242766	0.2688072	0.002166	0	+?+++-	24475	22	0	584716	237	0	259	0.006607792721902851
Severe	ENSG00000106034	CPED1	7	120988697	Severe.M1.MAF_1.perc	reference	0	0.5951	1.0399885	0.3391563	0.002167	0	?++---	4250	21	0	565743	1583	0	1604	0.009806582923917081
Severe	ENSG00000135164	DMTF1	7	87152409	Severe.M1.MAF_0.1.perc	reference	0	0.745	2.4289509	0.7923378	0.002173	0	?++???	3295	3	0	544862	97	0	100	0.006332310887770662
Severe	ENSG00000135164	DMTF1	7	87152409	Severe.M1.MAF_1.perc	reference	0	0.745	2.4289509	0.7923378	0.002173	0	?++???	3295	3	0	544862	97	0	100	0.006332310887770662
Severe	ENSG00000146833	TRIM4	7	99876958	Severe.M3.MAF_0.1.perc	reference	0	0.5415	1.38135	0.4506296	0.002174	0	?++?--	4002	12	0	564166	541	0	553	0.006983526355186972
Hospitalized	ENSG00000146006	LRRTM2	5	138868921	Hospitalized.M1.MAF_0.1.perc	reference	0	0.4407	3.5005497	1.1420742	0.002176	0	?++???	5531	2	0	518993	39	0	41	0.006603175789954401
Hospitalized	ENSG00000146006	LRRTM2	5	138868921	Hospitalized.M1.MAF_1.perc	reference	0	0.4407	3.5005497	1.1420742	0.002176	0	?++???	5531	2	0	518993	39	0	41	0.006603175789954401
Severe	ENSG00000170836	PPM1D	17	60600183	Severe.M3.MAF_0.1.perc	reference	0	0.9568	0.832752	0.2717034	0.002177	0	++----	4447	24	0	568976	1769	1	1795	0.004644658473906769
Hospitalized	ENSG00000145730	PAM	5	102753981	Hospitalized.M1.MAF_0.1.perc	reference	0	0.4355	1.0586243	0.3454827	0.002183	0	?++-++	9476	14	0	577784	440	0	454	0.006415958171909568
Hospitalized	ENSG00000147853	AK3	9	4709556	Hospitalized.M4.MAF_1.perc	reference	0	0.6927	0.3636231	0.1186709	0.002183	0	?++--+	11893	102	0	580473	4934	8	5052	0.008658534092621961
Hospitalized	ENSG00000235194	PPP1R3E	14	23295652	Hospitalized.M4.MAF_0.1.perc	reference	0	0.9966	0.5332164	0.1740398	0.002186	0	?+++++	10058	63	0	469173	1966	2	2033	0.0031312847008230825
Hospitalized	ENSG00000131781	FMO5	1	147175351	Hospitalized.M1.MAF_1.perc	reference	0	0.9486	-0.9266384	0.3024644	0.002187	0	------	10397	13	0	586131	852	0	865	2.938306330976251e-4
Susceptibility	ENSG00000188706	ZDHHC9	23	129803288	Susceptibility.M4.MAF_1.perc	reference	0	0.4696	-0.5408611	0.1765757	0.002191	0	-?----	23827	19	7	531487	666	382	1463	0.010855333632324804
Susceptibility	ENSG00000146839	ZAN	7	100733595	Susceptibility.M3.MAF_0.1.perc	reference	0	0.7257	0.3093666	0.101025	0.002197	0	+?++++	26914	149	1	591106	2243	30	2454	0.009432499764518681
Severe	ENSG00000132434	LANCL2	7	55365337	Severe.M3.MAF_1.perc	reference	0	0.87	1.0931908	0.3570549	0.002201	0	?+++?-	4029	19	0	565772	1216	1	1237	0.004751905552481894
Susceptibility	ENSG00000178928	TPRX1	19	47801243	Susceptibility.M4.MAF_1.perc	reference	0	0.4449	0.1759511	0.0574703	0.002202	0	-?++++	27126	395	2	591860	7325	12	7748	1.0325989111489762e-4
Susceptibility	ENSG00000213186	TRIM59	3	160432445	Susceptibility.M4.MAF_0.1.perc	reference	0	0.4396	0.2961803	0.0967453	0.002203	0	+?+-++	26743	136	0	580653	2331	0	2467	0.012021713441252963
Severe	ENSG00000177614	PGBD5	1	230314490	Severe.M1.MAF_0.1.perc	reference	0	0.7869	2.608613	0.8524056	0.002211	0	?+--?-	1799	2	0	550431	77	0	79	0.006712716749909317
Severe	ENSG00000177614	PGBD5	1	230314490	Severe.M1.MAF_1.perc	reference	0	0.7869	2.608613	0.8524056	0.002211	0	?+--?-	1799	2	0	550431	77	0	79	0.006712716749909317
Hospitalized	ENSG00000120458	MSANTD2	11	124766498	Hospitalized.M3.MAF_1.perc	reference	6.1	0.3625	1.1136103	0.3639062	0.002212	0.0544316	?+++?+	10130	23	0	563697	820	1	845	0.00808569825933949
Hospitalized	ENSG00000185129	PURA	5	140107777	Hospitalized.M3.MAF_0.1.perc	reference	0	0.5472	1.5786521	0.5159838	0.002217	0	?+++?-	6590	5	0	553790	142	0	147	0.01217744901053041
Susceptibility	ENSG00000171365	CLCN5	23	49922596	Susceptibility.M3.MAF_0.1.perc	reference	0	0.8707	0.6146355	0.2009223	0.00222	0	+?++--	24868	14	11	534996	184	91	402	0.0050847793271180395
Susceptibility	ENSG00000171365	CLCN5	23	49922596	Susceptibility.M3.MAF_1.perc	reference	0	0.8707	0.6146355	0.2009223	0.00222	0	+?++--	24868	14	11	534996	184	91	402	0.0050847793271180395
Susceptibility	ENSG00000044446	PHKA2	23	18892298	Susceptibility.M4.MAF_1.perc	reference	0	0.6452	0.2392702	0.0782464	0.002229	0	+?++-+	25376	103	36	538228	1316	458	2407	0.007682255612643756
Hospitalized	ENSG00000175548	ALG10B	12	38316762	Hospitalized.M3.MAF_0.1.perc	reference	0	0.5939	0.6171153	0.201821	0.00223	0	?++-+-	10082	44	0	569472	1810	0	1854	0.013453742764268434
Severe	ENSG00000121671	CRY2	11	45847118	Severe.M1.MAF_0.1.perc	reference	5.4	0.3661	1.8605434	0.6085322	0.002232	0.1044727	?+++?-	1818	4	0	559091	139	0	143	0.005057816381955634
Hospitalized	ENSG00000165434	PGM2L1	11	74330316	Hospitalized.M4.MAF_0.1.perc	reference	0	0.7472	0.4451744	0.1456138	0.002234	0	?+++-+	11327	75	0	578849	3028	0	3103	0.013768432636880858
Hospitalized	ENSG00000266967	AARSD1	17	42950526	Hospitalized.M4.MAF_0.1.perc	reference	0	0.9544	0.4591471	0.1501896	0.002235	0	?+++-+	11774	73	0	582828	2854	1	2929	0.0013918408168924175
Susceptibility	ENSG00000049323	LTBP1	2	32946953	Susceptibility.M4.MAF_1.perc	reference	0	0.5103	0.1084548	0.0354847	0.00224	0	++++--	28159	996	2	596189	20207	28	21263	0.015207444218259163
Severe	ENSG00000066248	NGEF	2	232878701	Severe.M3.MAF_0.1.perc	reference	0	0.5075	1.1286594	0.3693116	0.002242	0	?++---	3983	13	0	567840	1008	0	1021	0.01329143653232719
Hospitalized	ENSG00000188505	NCCRP1	19	39196964	Hospitalized.M1.MAF_0.1.perc	reference	0	0.7611	0.9233471	0.3021492	0.002244	0	?+--+-	8519	17	0	575976	685	0	702	0.007137011504550446
Hospitalized	ENSG00000167216	KATNAL2	18	46917492	Hospitalized.M1.MAF_1.perc	reference	0	0.7634	0.8609212	0.281722	0.002244	0	?++-+-	11355	21	0	581698	598	0	619	0.0057901803615798865
Severe	ENSG00000004866	ST7	7	116953238	Severe.M3.MAF_1.perc	reference	0	0.672	0.8791132	0.2877297	0.002248	0	?++++-	4350	20	0	566681	1351	1	1373	0.014189130438000342
Severe	ENSG00000117505	DR1	1	93345907	Severe.M3.MAF_0.1.perc	reference	0	1	2.8740534	0.9407209	0.002249	0	?+????	1524	2	0	499833	55	0	57	0.0037833902674948216
Severe	ENSG00000117505	DR1	1	93345907	Severe.M3.MAF_1.perc	reference	0	1	2.8740534	0.9407209	0.002249	0	?+????	1524	2	0	499833	55	0	57	0.0037833902674948216
Severe	ENSG00000206418	RAB12	18	8609437	Severe.M3.MAF_0.1.perc	reference	0	0.7409	2.7447623	0.8986939	0.002257	0	?++-?-	3180	3	0	559796	81	0	84	0.0021748166691304993
Susceptibility	ENSG00000152661	GJA1	6	121435595	Susceptibility.M3.MAF_1.perc	reference	0	0.8842	-0.1922919	0.0629637	0.002258	0	-?---+	22867	248	0	573496	7717	0	7965	0.006337962188971945
Susceptibility	ENSG00000151414	NEK7	1	198156994	Susceptibility.M4.MAF_1.perc	reference	0	0.7636	-0.4884096	0.1599258	0.002258	0	-?----	25191	35	0	587087	1219	0	1254	0.0016522427171497427
Hospitalized	ENSG00000114948	ADAM23	2	206443532	Hospitalized.M1.MAF_0.1.perc	reference	0	0.9826	2.2637871	0.741271	0.002259	0	?+--??	7339	6	0	542024	48	0	54	0.006715809819017532
Hospitalized	ENSG00000114948	ADAM23	2	206443532	Hospitalized.M1.MAF_1.perc	reference	0	0.9826	2.2637871	0.741271	0.002259	0	?+--??	7339	6	0	542024	48	0	54	0.006715809819017532
Severe	ENSG00000150261	OR8K1	11	56345945	Severe.M3.MAF_1.perc	reference	0	0.7185	1.4540962	0.4761571	0.00226	0	-++?--	4144	5	0	566640	304	0	309	0.004979867026654238
Hospitalized	ENSG00000172238	ATOH1	4	93828753	Hospitalized.M4.MAF_0.1.perc	reference	0	0.5989	0.4713177	0.1543378	0.00226	0	?+-++-	11289	71	0	566875	2502	2	2577	0.01357598167202686
Susceptibility	ENSG00000133028	SCO1	17	10672474	Susceptibility.M4.MAF_0.1.perc	reference	0	0.8283	-0.3321978	0.1087962	0.002263	0	-?-+--	26159	81	0	589275	2767	0	2848	0.012665658250351965
Hospitalized	ENSG00000133636	NTS	12	85874295	Hospitalized.M3.MAF_0.1.perc	reference	0	0.6758	0.9459596	0.309884	0.002268	0	?+---+	11326	24	0	569613	567	0	591	3.844773967518769e-4
Severe	ENSG00000180974	OR52E4	11	5880629	Severe.M1.MAF_0.1.perc	reference	0	0.4566	1.5365149	0.5034	0.002271	0	?++?--	3696	6	0	563570	281	0	287	0.0032322050181751347
Hospitalized	ENSG00000204624	DISP3	1	11479155	Hospitalized.M3.MAF_1.perc	reference	0	0.9517	0.2762435	0.0905079	0.002272	0	-+++-+	12137	195	0	588036	8940	23	9181	0.0113195843808106
Severe	ENSG00000170777	TPD52L3	9	6328375	Severe.M3.MAF_0.1.perc	reference	0	0.8463	1.9399376	0.6356339	0.002273	0	-++-?-	4599	4	0	567988	184	0	188	0.011879502584891104
Hospitalized	ENSG00000145794	MEGF10	5	127290796	Hospitalized.M4.MAF_0.1.perc	reference	0	0.9543	0.2896057	0.0948893	0.002273	0	?+++++	12124	170	2	583311	8055	2	8233	0.012892001612423603
Hospitalized	ENSG00000165527	ARF6	14	49893082	Hospitalized.M4.MAF_0.1.perc	reference	0	0.7857	1.5535999	0.509176	0.002279	0	?+?+?-	9157	10	0	543907	234	0	244	0.013625290091952394
Hospitalized	ENSG00000184381	PLA2G6	22	38111495	Hospitalized.M1.MAF_0.1.perc	reference	0	0.7954	0.8618602	0.2824912	0.002281	0	?++---	9612	20	0	579461	702	0	722	0.006499058050742847
Hospitalized	ENSG00000184381	PLA2G6	22	38111495	Hospitalized.M1.MAF_1.perc	reference	0	0.7954	0.8618602	0.2824912	0.002281	0	?++---	9612	20	0	579461	702	0	722	0.006499058050742847
Hospitalized	ENSG00000164961	WASHC5	8	125024260	Hospitalized.M4.MAF_1.perc	reference	0	0.588	0.2588277	0.0848495	0.002285	0	+++++-	12184	245	0	588228	9922	4	10175	3.227327856069877e-5
Susceptibility	ENSG00000083123	BCKDHB	6	80106647	Susceptibility.M4.MAF_0.1.perc	reference	0	0.8095	0.3255722	0.1067324	0.002286	0	+?++--	27111	120	0	591855	1993	1	2115	0.0117655126669138
Hospitalized	ENSG00000141655	TNFRSF11A	18	62325287	Hospitalized.M4.MAF_0.1.perc	reference	0	0.5898	0.5473101	0.1794784	0.002293	0	?+++-+	11356	57	0	580371	2164	1	2223	0.009198359029100402
Hospitalized	ENSG00000188629	ZNF177	19	9363020	Hospitalized.M1.MAF_1.perc	reference	0	0.6499	0.8728272	0.2862471	0.002294	0	?++---	11229	27	0	581404	519	0	546	0.0037499833475369278
Hospitalized	ENSG00000152527	PLEKHH2	2	43637260	Hospitalized.M4.MAF_1.perc	reference	0	0.5929	-0.1930003	0.0632927	0.002294	0	------	12184	298	1	588228	20988	53	21394	0.012425919336879544
Susceptibility	ENSG00000128045	RASL11B	4	52862317	Susceptibility.M1.MAF_0.1.perc	reference	0	1	1.6586379	0.5439699	0.002295	0	??+???	19988	5	0	506981	35	0	40	0.006970190243633315
Susceptibility	ENSG00000128045	RASL11B	4	52862317	Susceptibility.M1.MAF_1.perc	reference	0	1	1.6586379	0.5439699	0.002295	0	??+???	19988	5	0	506981	35	0	40	0.006970190243633315
Hospitalized	ENSG00000204178	MACO1	1	25430858	Hospitalized.M3.MAF_0.1.perc	reference	0	0.7796	0.9102558	0.2986172	0.002302	0	?+--+-	9110	19	0	523973	565	0	584	0.006853714246597018
Hospitalized	ENSG00000204178	MACO1	1	25430858	Hospitalized.M3.MAF_1.perc	reference	0	0.7797	0.9102645	0.2986172	0.002302	0	?+--+-	9111	20	0	523974	565	0	585	0.006853714246597018
Severe	ENSG00000181026	AEN	15	88621337	Severe.M4.MAF_0.1.perc	reference	0	0.7693	0.7352009	0.2412055	0.002303	0	-+--+-	4395	29	0	567576	2889	3	2924	0.009191349494663898
Hospitalized	ENSG00000159289	GOLGA6A	15	74069857	Hospitalized.M4.MAF_0.1.perc	reference	0	0.6805	0.3714703	0.1218914	0.002307	0	-++---	9667	86	0	582778	5187	11	5295	0.008568425670101819
Hospitalized	ENSG00000119919	NKX2-3	10	99532942	Hospitalized.M1.MAF_1.perc	reference	0	0.7903	1.8419327	0.6044247	0.002308	0	?+-?+?	6794	9	0	549587	128	0	137	0.007320269359478653
Severe	ENSG00000171496	OR1L8	9	122567117	Severe.M3.MAF_0.1.perc	reference	0	0.7392	1.9990923	0.6560189	0.002309	0	?++??-	2529	3	0	564583	190	0	193	0.005991005023024907
Severe	ENSG00000083067	TRPM3	9	70529060	Severe.M1.MAF_1.perc	reference	7.3	0.3566	1.4039582	0.4608048	0.002313	0.0831732	?++?+-	4135	11	0	566940	498	0	509	0.014553645142233559
Susceptibility	ENSG00000205327	OR6C68	12	55492378	Susceptibility.M3.MAF_1.perc	reference	0	0.6027	0.3584653	0.1176543	0.002313	0	-?+++-	26528	110	1	580636	1680	1	1794	0.012280581645645338
Susceptibility	ENSG00000089199	CHGB	20	5911510	Susceptibility.M3.MAF_0.1.perc	reference	0	0.8696	0.4280875	0.1405608	0.002322	0	+?++--	26697	75	0	590238	1074	0	1149	0.0030306359789630797
Susceptibility	ENSG00000151414	NEK7	1	198156994	Susceptibility.M4.MAF_0.1.perc	reference	0	0.6674	-0.5102225	0.1675297	0.002322	0	-?----	25067	29	0	586591	1100	0	1129	0.0016522427171497427
Hospitalized	ENSG00000112079	STK38	6	36493892	Hospitalized.M3.MAF_1.perc	reference	0	0.9042	-0.5520848	0.1812785	0.002323	0	?---?-	8908	28	0	564472	3645	0	3673	0.01486534096184205
Hospitalized	ENSG00000186306	OR10T2	1	158398522	Hospitalized.M3.MAF_1.perc	reference	0	0.4577	1.051376	0.3453151	0.002329	0	?+-++-	9951	17	0	565483	318	0	335	0.002751759665974664
Hospitalized	ENSG00000096070	BRPF3	6	36196744	Hospitalized.M4.MAF_1.perc	reference	0	0.7421	0.2920889	0.0959514	0.002334	0	-++++-	11731	194	0	586613	8072	4	8274	0.010844973396126478
Susceptibility	ENSG00000126752	SSX1	23	48255392	Susceptibility.M1.MAF_0.1.perc	reference	0	0.8622	0.446615	0.1467377	0.002337	0	+?++++	25230	19	15	538184	258	111	529	0.006650074288312781
Susceptibility	ENSG00000170748	RBMXL2	11	7088998	Susceptibility.M3.MAF_0.1.perc	reference	0	0.6674	1.4572265	0.4787787	0.002337	0	-?++??	21446	9	0	554531	58	0	67	0.004277565716412579
Susceptibility	ENSG00000170748	RBMXL2	11	7088998	Susceptibility.M3.MAF_1.perc	reference	0	0.6674	1.4572265	0.4787787	0.002337	0	-?++??	21446	9	0	554531	58	0	67	0.004277565716412579
Hospitalized	ENSG00000116726	PRAMEF12	1	12773738	Hospitalized.M3.MAF_1.perc	reference	0	0.9638	0.8841063	0.290581	0.002346	0	?++++-	10911	38	0	581233	715	0	753	0.005923850446943219
Hospitalized	ENSG00000171860	C3AR1	12	8056844	Hospitalized.M1.MAF_0.1.perc	reference	0	0.5442	0.942648	0.3098306	0.002347	0	?++--+	8535	16	0	567055	513	0	529	0.011417257952472995
Susceptibility	ENSG00000221869	CEBPD	8	47736913	Susceptibility.M4.MAF_0.1.perc	reference	0	0.5385	0.3355771	0.1103011	0.002347	0	+?+---	23135	96	0	574472	1784	0	1880	0.010404755486225622
Susceptibility	ENSG00000108984	MAP2K6	17	69414697	Susceptibility.M3.MAF_1.perc	reference	0	0.5636	0.9256877	0.3042742	0.002348	0	-?++?-	24474	18	0	572677	184	0	202	0.0060208720371486765
Hospitalized	ENSG00000185627	PSMD13	11	236966	Hospitalized.M3.MAF_1.perc	reference	0	0.6192	0.6949103	0.2284481	0.002351	0	?+++-+	10229	36	0	539558	1354	0	1390	0.007708907665690217
Severe	ENSG00000178537	SLC25A20	3	48856926	Severe.M1.MAF_0.1.perc	reference	0	0.4397	1.803518	0.5929809	0.002354	0	?++???	2365	5	0	554697	268	0	273	0.010760814252622746
Hospitalized	ENSG00000124228	DDX27	20	49219347	Hospitalized.M1.MAF_0.1.perc	reference	0	0.9887	1.2768925	0.4199336	0.00236	0	?++-?-	8945	14	0	562989	382	0	396	0.014322496185653734
Hospitalized	ENSG00000173237	C11orf86	11	66975277	Hospitalized.M4.MAF_0.1.perc	reference	0	0.8734	0.7079544	0.2328232	0.00236	0	?++--+	10985	36	0	578968	1258	0	1294	0.013441362847591324
Hospitalized	ENSG00000164961	WASHC5	8	125024260	Hospitalized.M3.MAF_1.perc	reference	0	0.93	0.4195042	0.1379663	0.002361	0	?+++++	12017	109	0	583030	4289	0	4398	3.227327856069877e-5
Severe	ENSG00000058404	CAMK2B	7	44217150	Severe.M1.MAF_0.1.perc	reference	0	0.8053	1.580045	0.5197347	0.002365	0	?++-?-	1994	5	0	559643	425	1	432	0.008140175701790814
Susceptibility	ENSG00000007968	E2F2	1	23506438	Susceptibility.M4.MAF_1.perc	reference	0	0.848	-0.2531021	0.0832573	0.002366	0	-?----	27075	124	0	591673	3880	4	4012	0.013200341374213186
Hospitalized	ENSG00000164329	TENT2	5	79612120	Hospitalized.M1.MAF_0.1.perc	reference	0	0.9264	1.1083414	0.3646059	0.002367	0	?++---	6857	12	0	573926	315	0	327	0.01187945249604533
Susceptibility	ENSG00000205856	C22orf42	22	32149006	Susceptibility.M4.MAF_0.1.perc	reference	0	0.6416	-0.3356344	0.110425	0.00237	0	-?---+	26955	76	0	591162	2521	2	2601	0.012319495404965642
Severe	ENSG00000132535	DLG4	17	7187187	Severe.M3.MAF_0.1.perc	reference	6	0.3631	1.9330901	0.636118	0.002375	0.1226826	?++?-+	2323	5	0	565846	108	1	115	7.256963149623895e-4
Susceptibility	ENSG00000127124	HIVEP3	1	41506365	Susceptibility.M1.MAF_0.1.perc	reference	0	0.7989	0.7498787	0.2468128	0.00238	0	-?+++-	22688	25	0	572050	297	0	322	0.010310705558767607
Severe	ENSG00000110911	SLC11A2	12	50979401	Severe.M3.MAF_0.1.perc	reference	0	0.9844	1.0475946	0.3448333	0.002382	0	?++-+-	4065	14	0	564600	1066	0	1080	0.013147355726186298
Hospitalized	ENSG00000119655	NPC2	14	74476192	Hospitalized.M1.MAF_1.perc	reference	0	0.7207	1.1795894	0.3883954	0.002389	0	?++-?-	7727	14	0	575291	366	0	380	0.004437306688107387
Susceptibility	ENSG00000115084	SLC35F5	2	113705011	Susceptibility.M4.MAF_1.perc	reference	0	0.5835	0.1467944	0.0483369	0.00239	0	+++--+	27803	531	1	596161	10803	15	11366	0.010345332055615001
Susceptibility	ENSG00000173080	RXFP4	1	155941638	Susceptibility.M1.MAF_0.1.perc	reference	0	0.9875	0.8789995	0.289445	0.002391	0	+?++++	23786	21	0	576005	197	0	218	0.004422163356332292
Hospitalized	ENSG00000181826	RELL1	4	37590800	Hospitalized.M1.MAF_0.1.perc	reference	0	0.7063	2.2963501	0.7563622	0.002397	0	?+-???	6496	5	0	541424	79	0	84	0.007024857611572868
Hospitalized	ENSG00000181826	RELL1	4	37590800	Hospitalized.M1.MAF_1.perc	reference	0	0.7063	2.2963501	0.7563622	0.002397	0	?+-???	6496	5	0	541424	79	0	84	0.007024857611572868
Hospitalized	ENSG00000137273	FOXF2	6	1389576	Hospitalized.M3.MAF_0.1.perc	reference	0	0.9036	0.872577	0.2874475	0.002401	0	?++-+-	7027	19	0	574270	600	0	619	0.002789518275069022
Susceptibility	ENSG00000160593	JAML	11	118193725	Susceptibility.M4.MAF_1.perc	reference	0	0.8782	-0.1445165	0.047609	0.002401	0	+?----	27268	473	1	591868	12265	35	12810	0.014807306775581933
Severe	ENSG00000065135	GNAI3	1	109548615	Severe.M1.MAF_0.1.perc	reference	0	0.9728	2.1997979	0.7247244	0.002403	0	?+-+?-	2447	5	0	551175	128	0	133	0.006842886790364213
Severe	ENSG00000065135	GNAI3	1	109548615	Severe.M1.MAF_1.perc	reference	0	0.9728	2.1997979	0.7247244	0.002403	0	?+-+?-	2447	5	0	551175	128	0	133	0.006842886790364213
Hospitalized	ENSG00000242866	STRC	15	43599563	Hospitalized.M4.MAF_0.1.perc	reference	0	0.4343	0.3158467	0.1040922	0.002411	0	?++++-	11507	148	2	581490	7773	45	8015	0.014642441082163357
Severe	ENSG00000176884	GRIN1	9	137139154	Severe.M3.MAF_1.perc	reference	6.4	0.361	1.8288504	0.6028992	0.002418	0.1640686	?+-?+-	3788	9	0	556219	368	0	377	0.004358227084628653
Hospitalized	ENSG00000184492	FOXD4L1	2	113498665	Hospitalized.M4.MAF_1.perc	reference	0	0.777	0.3440172	0.1134225	0.002421	0	?++++-	9455	95	35	564440	3100	156	3577	0.01403102143980797
Severe	ENSG00000169756	LIMS1	2	108534355	Severe.M4.MAF_1.perc	reference	0	0.9224	-0.4303171	0.1418914	0.002424	0	?---?-	4079	46	0	563565	9186	19	9270	0.012819832133611597
Susceptibility	ENSG00000076513	ANKRD13A	12	109999186	Susceptibility.M4.MAF_0.1.perc	reference	0	0.9946	-0.2656784	0.0876189	0.002428	0	-?----	26642	126	0	590244	3578	1	3706	0.008081523034584998
Severe	ENSG00000196605	ZNF846	19	9751993	Severe.M3.MAF_0.1.perc	reference	0	0.4121	0.9764571	0.3220785	0.002432	0	?++++-	4578	15	0	569406	1349	4	1372	0.0059164586658475805
Susceptibility	ENSG00000159023	EPB41	1	28887091	Susceptibility.M1.MAF_0.1.perc	reference	0	0.4825	0.803774	0.2651522	0.002434	0	+?++-?	24282	21	0	567989	242	0	263	0.0022403633060877398
Susceptibility	ENSG00000204624	DISP3	1	11479155	Susceptibility.M3.MAF_0.1.perc	reference	0	0.6771	0.2535015	0.083655	0.002443	0	+?++--	26813	192	0	590075	3157	1	3351	0.011894863900082405
Hospitalized	ENSG00000259803	SLC22A31	16	89195761	Hospitalized.M3.MAF_0.1.perc	reference	0	0.6146	1.1328741	0.373876	0.002445	0	?++-+-	9818	19	0	470799	432	0	451	0.003029000895838271
Susceptibility	ENSG00000215018	COL28A1	7	7356203	Susceptibility.M4.MAF_1.perc	reference	0	0.8943	-0.1123441	0.0370764	0.002445	0	-+----	27945	833	0	596172	19936	27	20823	0.014413479839181675
Hospitalized	ENSG00000205863	C1QTNF9B	13	23891099	Hospitalized.M3.MAF_0.1.perc	reference	0	0.6928	0.6506307	0.2147335	0.002446	0	?+---+	9607	31	0	567765	1259	11	1312	0.015439403780198863
Hospitalized	ENSG00000184557	SOCS3	17	78356778	Hospitalized.M3.MAF_0.1.perc	reference	0	0.7396	1.4220497	0.4694319	0.002451	0	?++-?+	8518	8	0	561291	168	0	176	0.0065937449274516965
Susceptibility	ENSG00000198026	ZNF335	20	45948660	Susceptibility.M3.MAF_1.perc	reference	0	0.9763	0.1755871	0.0579668	0.002453	0	+?++-+	27126	375	1	591861	6851	5	7238	0.012436632778238971
Hospitalized	ENSG00000237693	IRGM	5	150846523	Hospitalized.M1.MAF_0.1.perc	reference	0	0.6731	1.574654	0.5200323	0.002462	0	?+-+?-	9436	7	0	554836	122	0	129	0.004009970689652681
Severe	ENSG00000116785	CFHR3	1	196774813	Severe.M4.MAF_1.perc	reference	0	0.9506	0.6397419	0.2113019	0.002465	0	?++-+-	4073	14	9	546996	841	174	1221	0.005802882909063462
Hospitalized	ENSG00000106819	ASPN	9	92456205	Hospitalized.M4.MAF_1.perc	reference	0	0.4397	-0.2389286	0.0789197	0.002466	0	?--+-+	12025	130	47	583210	5901	167	6459	0.012327885006019208
Severe	ENSG00000181004	BBS12	4	122732702	Severe.M3.MAF_1.perc	reference	0	0.5508	0.8131716	0.2686413	0.00247	0	-++--+	4578	29	0	568248	1299	2	1332	0.007332776092925636
Susceptibility	ENSG00000147996	CBWD5	9	65668805	Susceptibility.M4.MAF_0.1.perc	reference	0	0.6253	0.245833	0.0812134	0.00247	0	+?++++	24743	178	0	585660	1645	14	1851	0.015782569692441333
Hospitalized	ENSG00000090339	ICAM1	19	10271093	Hospitalized.M4.MAF_0.1.perc	reference	0	0.4391	0.4248287	0.1403591	0.002472	0	?+--+-	11280	76	0	578362	3437	1	3515	0.029937144290697423
Susceptibility	ENSG00000126752	SSX1	23	48255392	Susceptibility.M3.MAF_0.1.perc	reference	0	0.8617	0.4436542	0.146601	0.002476	0	+?++++	25230	19	15	538184	259	111	530	0.006650074288312781
Severe	ENSG00000134545	KLRC1	12	10442264	Severe.M3.MAF_0.1.perc	reference	7.1	0.3578	2.2654065	0.7486305	0.002478	0.2642599	?++?--	3530	4	0	561717	117	0	121	5.778484508678299e-4
Susceptibility	ENSG00000185915	KLHL34	23	21654690	Susceptibility.M4.MAF_0.1.perc	reference	0	0.8673	-0.3700118	0.1223328	0.002489	0	-?--+-	24600	18	13	534136	589	387	1407	0.0094414302404728645
Severe	ENSG00000129514	FOXA1	14	37589552	Severe.M1.MAF_0.1.perc	reference	0	0.668	2.9904413	0.9887252	0.00249	0	?+-???	1635	2	0	541236	39	0	41	0.007383693966939628
Severe	ENSG00000129514	FOXA1	14	37589552	Severe.M1.MAF_1.perc	reference	0	0.668	2.9904413	0.9887252	0.00249	0	?+-???	1635	2	0	541236	39	0	41	0.007383693966939628
Susceptibility	ENSG00000173452	TMEM196	7	19719315	Susceptibility.M4.MAF_0.1.perc	reference	0	0.5796	0.3938709	0.1302558	0.002496	0	+?+++-	25886	87	0	577431	1322	1	1411	0.02066887756205239
Hospitalized	ENSG00000182108	DEXI	16	10928891	Hospitalized.M1.MAF_0.1.perc	reference	0	1	2.5513553	0.8439842	0.002503	0	?+????	6857	3	0	530515	22	0	25	0.0074554992747289965
Hospitalized	ENSG00000182108	DEXI	16	10928891	Hospitalized.M1.MAF_1.perc	reference	0	1	2.5513553	0.8439842	0.002503	0	?+????	6857	3	0	530515	22	0	25	0.0074554992747289965
Hospitalized	ENSG00000188629	ZNF177	19	9363020	Hospitalized.M1.MAF_0.1.perc	reference	0	0.9481	0.957843	0.3168646	0.002504	0	?++-+-	10613	21	0	580516	508	0	529	0.0037499833475369278
Hospitalized	ENSG00000100982	PCIF1	20	45934683	Hospitalized.M1.MAF_1.perc	reference	0	0.8319	2.4851975	0.8221794	0.002505	0	?+--??	5931	3	0	551801	40	0	43	0.007655547312361725
Hospitalized	ENSG00000100982	PCIF1	20	45934683	Hospitalized.M1.MAF_0.1.perc	reference	0	0.8308	2.4849696	0.8221901	0.002508	0	?+--??	5649	2	0	551301	40	0	42	0.007655547312361725
Hospitalized	ENSG00000130032	PRRG3	23	151694607	Hospitalized.M4.MAF_0.1.perc	reference	0	0.9145	0.6452357	0.21349	0.002508	0	?+++++	10187	12	12	525836	339	145	665	0.012191041676165226
Hospitalized	ENSG00000107175	CREB3	9	35732598	Hospitalized.M4.MAF_0.1.perc	reference	0	0.9903	0.4500485	0.1489261	0.002511	0	?++-++	11454	61	1	580827	3188	1	3253	9.184054219695093e-4
Hospitalized	ENSG00000145920	CPLX2	5	175796310	Hospitalized.M3.MAF_0.1.perc	reference	0	0.4922	2.8637509	0.9477226	0.002513	0	?+?+-?	6196	3	0	534922	15	0	18	0.0025421559782567013
Susceptibility	ENSG00000183060	LYSMD4	15	99715697	Susceptibility.M1.MAF_1.perc	reference	0	0.7224	0.8039661	0.2661515	0.002522	0	+?++--	25504	23	0	590005	261	0	284	0.010471019677495592
Hospitalized	ENSG00000203666	EFCAB2	1	244969705	Hospitalized.M4.MAF_0.1.perc	reference	0	0.5834	0.4680905	0.1549707	0.002523	0	?++-?-	11218	60	0	580613	2789	0	2849	0.004303453848332882
Severe	ENSG00000134202	GSTM3	1	109733932	Severe.M1.MAF_0.1.perc	reference	0	0.904	2.304299	0.7632416	0.002535	0	?++??-	3299	4	0	560889	215	0	219	0.008180144598959755
Severe	ENSG00000180425	C11orf71	11	114391443	Severe.M1.MAF_0.1.perc	reference	0	0.6273	1.9052971	0.6310799	0.002535	0	?++??-	2047	4	0	561490	387	0	391	0.0015257045179585408
Susceptibility	ENSG00000026950	BTN3A1	6	26402237	Susceptibility.M3.MAF_1.perc	reference	0	0.9705	-0.8383472	0.2776743	0.002535	0	-?--+-	25743	12	0	586418	273	1	287	0.009205571963312911
Severe	ENSG00000143198	MGST3	1	165631213	Severe.M3.MAF_1.perc	reference	0	0.8457	1.1997558	0.397489	0.002542	0	?++?+-	2140	12	0	553417	736	0	748	0.009288067900481908
Hospitalized	ENSG00000119919	NKX2-3	10	99532942	Hospitalized.M1.MAF_0.1.perc	reference	0	0.7831	1.8964701	0.6284122	0.002546	0	?+-?+?	5758	5	0	549283	128	0	133	0.007320269359478653
Hospitalized	ENSG00000165501	LRR1	14	49598761	Hospitalized.M3.MAF_1.perc	reference	0.7	0.4023	0.5326854	0.176511	0.002546	0.0042802	?+++--	11183	65	0	568808	2177	0	2242	0.005519917145721734
Hospitalized	ENSG00000175311	ANKS4B	16	21233699	Hospitalized.M4.MAF_0.1.perc	reference	0	0.5325	-0.632834	0.2097003	0.002546	0	?-+---	10212	27	1	564363	2512	4	2549	0.007747228466131709
Susceptibility	ENSG00000131480	AOC2	17	42844580	Susceptibility.M4.MAF_1.perc	reference	0	0.8413	-0.1393771	0.0461934	0.002551	0	-?---+	27126	534	0	591861	13493	12	14051	0.011801750031098053
Hospitalized	ENSG00000158457	TSPAN33	7	129144707	Hospitalized.M1.MAF_0.1.perc	reference	0	0.6129	1.7191435	0.5698587	0.002555	0	?+--?+	8723	7	0	556308	174	0	181	0.00466375356721509
Hospitalized	ENSG00000158457	TSPAN33	7	129144707	Hospitalized.M1.MAF_1.perc	reference	0	0.6129	1.7191435	0.5698587	0.002555	0	?+--?+	8723	7	0	556308	174	0	181	0.00466375356721509
Hospitalized	ENSG00000188629	ZNF177	19	9363020	Hospitalized.M3.MAF_1.perc	reference	0	0.6647	0.8588922	0.2847451	0.002558	0	?++---	11502	28	0	581922	545	0	573	0.0037499833475369278
Hospitalized	ENSG00000206579	XKR4	8	55102028	Hospitalized.M1.MAF_1.perc	reference	0	0.831	1.7543485	0.5816172	0.002559	0	?+-+??	5913	9	0	549729	112	0	121	0.007912297454295298
Severe	ENSG00000115902	SLC1A4	2	64988477	Severe.M4.MAF_1.perc	reference	0	0.4158	0.4635464	0.1536835	0.002559	3.8e-5	+++---	4851	87	0	568154	5869	4	5964	0.01545126680781393
Hospitalized	ENSG00000111321	LTBR	12	6375045	Hospitalized.M3.MAF_1.perc	reference	0	0.9808	1.581116	0.5242442	0.002561	0	?++?--	6370	5	0	572081	183	0	188	0.007561875177674875
Severe	ENSG00000115091	ACTR3	2	113890063	Severe.M1.MAF_0.1.perc	reference	0	0.7515	2.8242101	0.9365232	0.002564	0	?+???-	1617	2	0	539291	72	0	74	0.007454242615721685
Severe	ENSG00000115091	ACTR3	2	113890063	Severe.M1.MAF_1.perc	reference	0	0.7515	2.8242101	0.9365232	0.002564	0	?+???-	1617	2	0	539291	72	0	74	0.007454242615721685
Susceptibility	ENSG00000171174	RBKS	2	27781379	Susceptibility.M4.MAF_1.perc	reference	0	0.9431	0.1637304	0.054294	0.002564	0	+?++-+	26859	415	1	590262	8474	19	8929	0.015254759462456273
Severe	ENSG00000156959	LHFPL4	3	9498361	Severe.M1.MAF_1.perc	reference	0	0.8104	2.787061	0.9242099	0.002565	0	?+++--	2033	1	0	552806	49	0	50	0.01022269337404968
Susceptibility	ENSG00000182329	KIAA2012	2	202073255	Susceptibility.M3.MAF_1.perc	reference	0	0.8208	0.2405651	0.0797765	0.002566	0	+++-+-	26621	208	0	590189	3450	4	3666	0.012192920228984059
Hospitalized	ENSG00000106952	TNFSF8	9	114893343	Hospitalized.M4.MAF_1.perc	reference	0	0.9463	0.6153328	0.2040563	0.002566	0	?++--+	10280	37	0	564424	1381	0	1418	0.009842625278130816
Hospitalized	ENSG00000158156	XKR8	1	27959588	Hospitalized.M1.MAF_0.1.perc	reference	0	0.5222	1.3243554	0.4393852	0.002577	0	?++-?+	9663	12	0	567420	173	0	185	0.008899668423107236
Severe	ENSG00000186564	FOXD2	1	47438044	Severe.M1.MAF_1.perc	reference	0	0.9277	1.6608501	0.5510245	0.002577	0	?++??-	2934	5	0	559137	245	1	252	0.007931757421033348
Hospitalized	ENSG00000196368	NUDT11	23	51490011	Hospitalized.M3.MAF_0.1.perc	reference	0	0.7069	2.0767945	0.6890097	0.002577	0	?+-???	5757	1	1	508253	3	1	8	0.0012017089952856073
Hospitalized	ENSG00000196368	NUDT11	23	51490011	Hospitalized.M3.MAF_1.perc	reference	0	0.7069	2.0767945	0.6890097	0.002577	0	?+-???	5757	1	1	508253	3	1	8	0.0012017089952856073
Hospitalized	ENSG00000206579	XKR4	8	55102028	Hospitalized.M1.MAF_0.1.perc	reference	0	0.8438	1.7677559	0.5865178	0.002578	0	?+-+??	5899	5	0	549727	112	0	117	0.007912297454295298
Hospitalized	ENSG00000237693	IRGM	5	150846523	Hospitalized.M3.MAF_0.1.perc	reference	0	0.671	1.5602321	0.5176594	0.002578	0	?+-+?-	9627	7	0	565841	125	0	132	0.004009970689652681
Hospitalized	ENSG00000154814	OXNAD1	3	16265160	Hospitalized.M4.MAF_0.1.perc	reference	0	0.8798	-0.6155532	0.2042375	0.002579	0	?-----	11275	25	0	582402	1827	0	1852	0.013700520426889538
Hospitalized	ENSG00000181817	LSM10	1	36391238	Hospitalized.M1.MAF_0.1.perc	reference	0	1	2.4868442	0.8252888	0.002584	0	?+????	5247	2	0	530061	30	0	32	0.008033988091368753
Hospitalized	ENSG00000181817	LSM10	1	36391238	Hospitalized.M1.MAF_1.perc	reference	0	1	2.4868442	0.8252888	0.002584	0	?+????	5247	2	0	530061	30	0	32	0.008033988091368753
Severe	ENSG00000184557	SOCS3	17	78356778	Severe.M3.MAF_1.perc	reference	0	0.6134	1.6913621	0.5613509	0.002587	0	?++??-	3397	5	0	561371	170	0	175	0.0028394962789808817
Susceptibility	ENSG00000205363	INSYN1	15	73735458	Susceptibility.M1.MAF_1.perc	reference	0	0.9546	1.0542993	0.3500174	0.002594	0	??+---	20895	13	0	521573	110	0	123	0.016954699711043176
Hospitalized	ENSG00000129646	QRICH2	17	76274049	Hospitalized.M1.MAF_1.perc	reference	0	0.7728	0.6036229	0.2004164	0.002597	0	?++-++	11462	55	0	582130	1554	1	1611	0.04176210550799152
Severe	ENSG00000161791	FMNL3	12	49636499	Severe.M1.MAF_0.1.perc	reference	0	0.72	1.8256738	0.6061863	0.002598	0	?++-?-	2061	5	0	560692	180	0	185	0.007873746357165617
Hospitalized	ENSG00000110917	MLEC	12	120687149	Hospitalized.M4.MAF_1.perc	reference	0	0.9159	0.6945041	0.2306045	0.002598	0	?++-++	10652	40	0	564671	1357	0	1397	0.0032341284735306597
Severe	ENSG00000135047	CTSL	9	87724051	Severe.M3.MAF_0.1.perc	reference	0	0.8597	1.6100555	0.5346933	0.002602	0	?++?++	3923	8	0	565564	461	0	469	0.007039540383872873
Severe	ENSG00000181004	BBS12	4	122732702	Severe.M3.MAF_0.1.perc	reference	0	0.4477	0.983447	0.3266346	0.002605	0	?++?--	4109	16	0	566929	1099	0	1115	0.007332776092925636
Hospitalized	ENSG00000134760	DSG1	18	31318160	Hospitalized.M1.MAF_1.perc	reference	0	0.8748	1.4423836	0.4791265	0.002609	0	?+++?-	8177	10	0	560976	169	0	179	0.007899870616105382
Hospitalized	ENSG00000119630	PGF	14	74941834	Hospitalized.M3.MAF_0.1.perc	reference	0	0.8144	1.8553626	0.6163579	0.002611	0	?++??-	6200	6	0	528452	152	0	158	0.007551716114741604
Severe	ENSG00000048052	HDAC9	7	18086949	Severe.M1.MAF_0.1.perc	reference	0	0.8866	1.6638624	0.5527632	0.002612	0	?++??-	3472	5	0	560417	349	0	354	0.008105226928034712
Severe	ENSG00000048052	HDAC9	7	18086949	Severe.M1.MAF_1.perc	reference	0	0.8866	1.6638624	0.5527632	0.002612	0	?++??-	3472	5	0	560417	349	0	354	0.008105226928034712
Susceptibility	ENSG00000198826	ARHGAP11A	15	32615144	Susceptibility.M4.MAF_0.1.perc	reference	0	0.5267	0.2009966	0.0667744	0.002612	0	+?++++	27125	276	0	591861	5342	3	5624	0.014935321810444246
Severe	ENSG00000006555	TTC22	1	54779712	Severe.M1.MAF_0.1.perc	reference	0	0.5951	1.8761959	0.6233706	0.002615	0	?+++--	3882	5	0	563332	253	0	258	0.013649353610776939
Hospitalized	ENSG00000198056	PRIM1	12	56731296	Hospitalized.M3.MAF_1.perc	reference	0	0.7562	0.9788478	0.3252422	0.002616	0	?++-?+	9858	21	0	566049	648	1	671	0.0077403467999791345
Susceptibility	ENSG00000023171	GRAMD1B	11	123358428	Susceptibility.M1.MAF_0.1.perc	reference	0	0.7366	0.9034813	0.3002374	0.002619	0	-?+-+?	24055	18	0	567522	167	0	185	0.007952336361918316
Susceptibility	ENSG00000023171	GRAMD1B	11	123358428	Susceptibility.M1.MAF_1.perc	reference	0	0.7366	0.9034813	0.3002374	0.002619	0	-?+-+?	24055	18	0	567522	167	0	185	0.007952336361918316
Hospitalized	ENSG00000005249	PRKAR2B	7	107044705	Hospitalized.M1.MAF_0.1.perc	reference	0	0.7943	2.0387043	0.6775118	0.00262	0	?+-??-	5819	3	0	558399	58	0	61	0.008024011516279024
Susceptibility	ENSG00000197140	ADAM32	8	39106990	Susceptibility.M1.MAF_0.1.perc	reference	0	0.5355	0.4510386	0.1498907	0.00262	0	-?+---	26542	58	0	590598	820	0	878	0.004439484315510681
Hospitalized	ENSG00000005249	PRKAR2B	7	107044705	Hospitalized.M1.MAF_1.perc	reference	0	0.7943	2.0387043	0.6775118	0.00262	0	?+-??-	5819	3	0	558399	58	0	61	0.008024011516279024
Severe	ENSG00000161791	FMNL3	12	49636499	Severe.M1.MAF_1.perc	reference	0	0.7214	1.8226549	0.6059111	0.002629	0	?++-?-	2061	5	0	560692	182	0	187	0.007873746357165617
Severe	ENSG00000162992	NEUROD1	2	181673088	Severe.M1.MAF_0.1.perc	reference	0	0.9375	3.2517979	1.0814233	0.002639	0	?+-??-	1676	2	0	547446	77	0	79	0.015449268523335483
Hospitalized	ENSG00000101868	POLA1	23	24693873	Hospitalized.M1.MAF_0.1.perc	reference	0	0.5038	1.8468218	0.6142639	0.002642	0	?++???	5793	2	2	509603	37	31	105	0.007802588317877858
Hospitalized	ENSG00000101868	POLA1	23	24693873	Hospitalized.M1.MAF_1.perc	reference	0	0.5038	1.8468218	0.6142639	0.002642	0	?++???	5793	2	2	509603	37	31	105	0.007802588317877858
Susceptibility	ENSG00000143333	RGS16	1	182598623	Susceptibility.M3.MAF_1.perc	reference	0	0.5088	0.3738915	0.1243594	0.002642	0	-++++-	26621	81	1	582625	1203	3	1292	0.01423896732468154
Susceptibility	ENSG00000129951	PLPPR3	19	812488	Susceptibility.M1.MAF_0.1.perc	reference	0	0.9374	0.6555993	0.2180626	0.002643	0	-?++--	23684	29	0	572624	410	0	439	0.013426611716195143
Severe	ENSG00000182168	UNC5C	4	95162504	Severe.M1.MAF_0.1.perc	reference	0	0.6861	2.8499873	0.948001	0.002644	0	?+--??	1867	2	0	552355	134	0	136	0.00804855162327771
Susceptibility	ENSG00000186532	SMYD4	17	1779485	Susceptibility.M1.MAF_0.1.perc	reference	0	0.7138	0.336735	0.1120209	0.002647	0	+-++-+	26265	109	0	594616	1916	0	2025	0.0068378944623080345
Susceptibility	ENSG00000183145	RIPPLY3	21	37006150	Susceptibility.M3.MAF_1.perc	reference	0	0.509	-0.6299381	0.2095759	0.002649	0	-?----	26864	17	0	590912	778	0	795	0.009782659522891781
Severe	ENSG00000182168	UNC5C	4	95162504	Severe.M1.MAF_1.perc	reference	0	0.6864	2.8477001	0.9475857	0.002654	0	?+--??	1867	2	0	552355	135	0	137	0.00804855162327771
Hospitalized	ENSG00000107651	SEC23IP	10	119892730	Hospitalized.M4.MAF_1.perc	reference	0	0.4748	-0.3045699	0.1013514	0.002655	0	?---++	12124	129	1	583311	8484	7	8629	0.008755389318337864
Hospitalized	ENSG00000092067	CEBPE	14	23117306	Hospitalized.M1.MAF_0.1.perc	reference	0	0.8435	2.0454831	0.6809265	0.002665	0	?+-++-	9169	7	0	563147	47	0	54	0.007901854040816357
Hospitalized	ENSG00000092067	CEBPE	14	23117306	Hospitalized.M1.MAF_1.perc	reference	0	0.8435	2.0454831	0.6809265	0.002665	0	?+-++-	9169	7	0	563147	47	0	54	0.007901854040816357
Susceptibility	ENSG00000119917	IFIT3	10	89327307	Susceptibility.M4.MAF_0.1.perc	reference	0	0.8758	0.3186706	0.1060882	0.002666	0	-?++++	24662	117	0	576137	2107	1	2226	0.009947937246548025
Hospitalized	ENSG00000134760	DSG1	18	31318160	Hospitalized.M1.MAF_0.1.perc	reference	0	0.7524	1.5413156	0.5131456	0.002668	0	?+++?-	6564	8	0	560522	152	0	160	0.007899870616105382
Susceptibility	ENSG00000135253	KCP	7	128862042	Susceptibility.M3.MAF_0.1.perc	reference	0	0.7694	-0.2866652	0.0954516	0.002671	0	+?----	27169	113	0	591194	3232	6	3357	0.006797704308727287
Severe	ENSG00000127334	DYRK2	12	67648338	Severe.M1.MAF_0.1.perc	reference	0	0.8037	4.2363908	1.4112648	0.002684	0	?+???-	1579	1	0	509011	31	0	32	0.006933024581741566
Severe	ENSG00000127334	DYRK2	12	67648338	Severe.M1.MAF_1.perc	reference	0	0.8037	4.2363908	1.4112648	0.002684	0	?+???-	1579	1	0	509011	31	0	32	0.006933024581741566
Severe	ENSG00000170836	PPM1D	17	60600183	Severe.M1.MAF_0.1.perc	reference	0	0.9959	0.9558181	0.3184496	0.002687	0	?+----	4170	18	0	568194	1087	0	1105	0.004644658473906769
Severe	ENSG00000170836	PPM1D	17	60600183	Severe.M1.MAF_1.perc	reference	0	0.9959	0.9558181	0.3184496	0.002687	0	?+----	4170	18	0	568194	1087	0	1105	0.004644658473906769
Hospitalized	ENSG00000116726	PRAMEF12	1	12773738	Hospitalized.M3.MAF_0.1.perc	reference	0	0.952	0.9031824	0.3010935	0.002703	0	?++-+-	10348	24	0	580203	678	0	702	0.005923850446943219
Hospitalized	ENSG00000055044	NOP58	2	202265736	Hospitalized.M4.MAF_1.perc	reference	0	0.9928	0.2836629	0.094609	0.002715	0	-++-++	12046	189	0	585762	9726	27	9969	0.016888334835754214
Severe	ENSG00000145826	LECT2	5	135922279	Severe.M1.MAF_0.1.perc	reference	0	0.9363	2.7368436	0.9128573	0.002717	0	?++-?-	2061	2	0	560681	92	0	94	0.016810590085857103
Hospitalized	ENSG00000196290	NIF3L1	2	200889327	Hospitalized.M3.MAF_0.1.perc	reference	0	0.9826	-0.8577636	0.2861254	0.002719	0	?-----	11984	17	0	583213	1269	1	1288	0.012283521885613762
Hospitalized	ENSG00000164164	OTUD4	4	145110838	Hospitalized.M3.MAF_0.1.perc	reference	0	0.4176	0.7607742	0.2537772	0.002719	0	?+++++	8289	26	0	564957	1044	0	1070	0.006679958567780503
Hospitalized	ENSG00000129951	PLPPR3	19	812488	Hospitalized.M1.MAF_1.perc	reference	0	0.5329	0.7062973	0.2356066	0.00272	0	?++-?-	8869	27	0	562667	988	1	1017	7.162157452628022e-4
Severe	ENSG00000137273	FOXF2	6	1389576	Severe.M3.MAF_0.1.perc	reference	0	0.9512	1.325289	0.4421018	0.00272	0	?++-+-	2240	8	0	560404	595	0	603	0.01564695064303382
Severe	ENSG00000142230	SAE1	19	47113274	Severe.M3.MAF_0.1.perc	reference	0	0.432	-1.4279692	0.4763738	0.002721	0	---?--	4071	1	0	555517	655	1	658	0.014808521418674682
Hospitalized	ENSG00000181733	OR2Z1	19	8721634	Hospitalized.M1.MAF_0.1.perc	reference	0	0.6505	1.1585281	0.386526	0.002724	0	?+----	11059	20	0	581031	487	0	507	0.013186762832770756
Hospitalized	ENSG00000151917	BEND6	6	56955107	Hospitalized.M3.MAF_0.1.perc	reference	0	0.8488	1.1503816	0.383861	0.002728	0	?+--++	8381	12	0	576172	351	0	363	0.007744419549949071
Hospitalized	ENSG00000088986	DYNLL1	12	120469850	Hospitalized.M3.MAF_0.1.perc	reference	0	0.8396	1.8932607	0.6317704	0.002729	0	?+-??-	5538	4	0	517166	76	0	80	0.006695124724659623
Hospitalized	ENSG00000088986	DYNLL1	12	120469850	Hospitalized.M3.MAF_1.perc	reference	0	0.8396	1.8932607	0.6317704	0.002729	0	?+-??-	5538	4	0	517166	76	0	80	0.006695124724659623
Susceptibility	ENSG00000167258	CDK12	17	39461486	Susceptibility.M4.MAF_0.1.perc	reference	0	0.9569	0.1752159	0.0584708	0.00273	0	+?++--	26098	364	0	588356	7257	3	7627	0.013819343465703855
Susceptibility	ENSG00000140691	ARMC5	16	31458080	Susceptibility.M3.MAF_1.perc	reference	0	0.7413	-0.2801134	0.0934935	0.002735	0	-?----	24531	94	0	577459	3044	0	3138	0.017577873295991305
Severe	ENSG00000196290	NIF3L1	2	200889327	Severe.M3.MAF_1.perc	reference	0	0.9818	-0.7503845	0.2505378	0.002744	0	------	4822	18	0	570319	4973	12	5015	0.008021453876691611
Hospitalized	ENSG00000162892	IL24	1	206897443	Hospitalized.M1.MAF_0.1.perc	reference	0	0.6635	1.5396294	0.5140901	0.002746	0	?+--+-	8011	6	0	574615	128	0	134	0.004718438553739668
Hospitalized	ENSG00000162892	IL24	1	206897443	Hospitalized.M1.MAF_1.perc	reference	0	0.6635	1.5396294	0.5140901	0.002746	0	?+--+-	8011	6	0	574615	128	0	134	0.004718438553739668
Susceptibility	ENSG00000050555	LAMC3	9	131009174	Susceptibility.M3.MAF_1.perc	reference	0	0.5926	-0.1804877	0.060266	0.002746	0	-?--++	27126	311	0	591861	7355	5	7676	0.00913025520684703
Severe	ENSG00000253293	HOXA10	7	27170592	Severe.M3.MAF_1.perc	reference	0	0.661	0.8725546	0.2914419	0.002754	0	?++--+	4339	32	0	566781	875	0	907	1.8791725876560165e-4
Hospitalized	ENSG00000049167	ERCC8	5	60866454	Hospitalized.M3.MAF_0.1.perc	reference	0	0.8187	0.6775102	0.2263019	0.002755	0	?++--+	11291	33	0	581443	1186	0	1219	0.015944556881830635
Severe	ENSG00000159176	CSRP1	1	201483530	Severe.M1.MAF_1.perc	reference	0	0.7624	3.3436541	1.116953	0.002758	0	?++??-	1749	1	0	558569	62	0	63	0.005007919482164751
Hospitalized	ENSG00000271303	SRXN1	20	646615	Hospitalized.M3.MAF_1.perc	reference	0	0.6965	1.4089604	0.4706702	0.002758	0	?++?+-	10324	11	0	563979	143	0	154	0.014852229448745275
Hospitalized	ENSG00000237693	IRGM	5	150846523	Hospitalized.M1.MAF_1.perc	reference	0	0.7676	1.5307337	0.5114686	0.002764	0	?+-+?-	9978	8	0	555864	127	0	135	0.004009970689652681
Hospitalized	ENSG00000169403	PTAFR	1	28147166	Hospitalized.M3.MAF_0.1.perc	reference	0	0.7681	1.0302484	0.3443152	0.00277	0	?+--?+	6963	12	0	563170	425	0	437	0.0074734886341184794
Hospitalized	ENSG00000169403	PTAFR	1	28147166	Hospitalized.M3.MAF_1.perc	reference	0	0.7681	1.0302484	0.3443152	0.00277	0	?+--?+	6963	12	0	563170	425	0	437	0.0074734886341184794
Hospitalized	ENSG00000278535	DHRS11	17	36591879	Hospitalized.M4.MAF_1.perc	reference	0	0.6714	-0.502311	0.1678917	0.002773	0	?-----	11268	35	0	578768	2769	1	2806	0.01421995764692772
Hospitalized	ENSG00000213578	CPLX3	15	74826627	Hospitalized.M4.MAF_0.1.perc	reference	0	0.9059	-0.8311261	0.2778041	0.002774	0	?---?-	10119	16	0	565011	1875	0	1891	0.0010247818622455141
Susceptibility	ENSG00000180318	ALX1	12	85280220	Susceptibility.M4.MAF_0.1.perc	reference	0	0.4917	-0.4358029	0.1457498	0.002789	0	-?-+--	25222	41	0	574156	1465	0	1506	0.005923954839467189
Severe	ENSG00000221867	MAGEA3	23	152698767	Severe.M1.MAF_0.1.perc	reference	0	0.8379	2.1987215	0.735379	0.002791	0	?+??-?	1820	0	1	501882	19	3	27	0.004770666894888097
Severe	ENSG00000221867	MAGEA3	23	152698767	Severe.M3.MAF_0.1.perc	reference	0	0.8379	2.1987215	0.735379	0.002791	0	?+??-?	1820	0	1	501882	19	3	27	0.004770666894888097
Severe	ENSG00000165359	INTS6L	23	135520659	Severe.M3.MAF_1.perc	reference	0	0.8392	0.95636	0.3198787	0.002792	0	?+-??+	3828	4	6	521603	156	85	342	0.003490631179177633
Susceptibility	ENSG00000128833	MYO5C	15	52192322	Susceptibility.M3.MAF_1.perc	reference	0	0.6394	-0.2162754	0.0723379	0.002792	0	-?---+	27126	201	0	591861	5298	3	5505	0.015558613675302257
Severe	ENSG00000180974	OR52E4	11	5880629	Severe.M3.MAF_0.1.perc	reference	0	0.4575	1.3564552	0.4537105	0.002793	0	?++?--	3696	7	0	563570	446	0	453	0.0032322050181751347
Susceptibility	ENSG00000204256	BRD2	6	32968594	Susceptibility.M1.MAF_1.perc	reference	0	0.6311	1.5566324	0.5207806	0.002799	0	-?+-?+	21699	12	0	562135	79	0	91	0.013279467139751705
Severe	ENSG00000146963	LUC7L2	7	139340359	Severe.M3.MAF_0.1.perc	reference	0	0.9133	1.7046446	0.5703037	0.002799	0	?++-+-	4229	8	0	565346	181	0	189	0.002676519734831229
Severe	ENSG00000146963	LUC7L2	7	139340359	Severe.M3.MAF_1.perc	reference	0	0.9133	1.7046446	0.5703037	0.002799	0	?++-+-	4229	8	0	565346	181	0	189	0.002676519734831229
Hospitalized	ENSG00000146278	PNRC1	6	89080751	Hospitalized.M4.MAF_1.perc	reference	0	0.4315	-0.5522134	0.1847727	0.002802	0	-----+	10061	32	0	572462	3293	2	3329	0.01438054652300637
Susceptibility	ENSG00000136425	CIB2	15	78104606	Susceptibility.M3.MAF_0.1.perc	reference	0.7	0.4022	0.4187126	0.1401079	0.002803	0.0043972	+?++--	25664	82	0	578313	1424	0	1506	0.005405851364906437
Severe	ENSG00000214511	HIGD1C	12	50953922	Severe.M3.MAF_1.perc	reference	0	0.6276	1.0756831	0.3599583	0.002805	0	?++---	4025	13	1	564503	425	2	444	0.010696952749121533
Severe	ENSG00000177663	IL17RA	22	17084954	Severe.M3.MAF_0.1.perc	reference	0	0.7331	1.3556571	0.4537188	0.002809	0	++----	3325	11	0	177016	346	0	357	0.013625187625411123
Severe	ENSG00000109111	SUPT6H	17	28662198	Severe.M1.MAF_0.1.perc	reference	0	1	4.1298957	1.3822372	0.00281	0	?+????	1524	1	0	499833	19	0	20	0.01628584085812322
Severe	ENSG00000188833	ENTPD8	9	137434364	Severe.M1.MAF_0.1.perc	reference	0	0.9603	1.5818352	0.5294856	0.002813	0	?++?+-	3719	10	0	563332	386	0	396	0.015551577800386197
Susceptibility	ENSG00000131941	RHPN2	19	32978592	Susceptibility.M1.MAF_0.1.perc	reference	0	0.8141	0.6756513	0.226167	0.002814	0	-?++--	23526	26	0	573351	354	0	380	0.017086917678762817
Severe	ENSG00000163762	TM4SF18	3	149318498	Severe.M3.MAF_1.perc	reference	0	0.6881	1.4095124	0.4718471	0.002815	0	++----	4380	10	0	557724	493	0	503	0.006524333872617656
Hospitalized	ENSG00000158481	CD1C	1	158289923	Hospitalized.M1.MAF_0.1.perc	reference	0	0.4663	1.040342	0.3483709	0.002824	0	?+-+--	8396	13	0	578876	424	0	437	0.0313835787579837
Hospitalized	ENSG00000188629	ZNF177	19	9363020	Hospitalized.M3.MAF_0.1.perc	reference	0	0.9486	0.9401089	0.3148635	0.002829	0	?++-+-	10886	22	0	581034	533	0	555	0.0037499833475369278
Severe	ENSG00000205693	MANSC4	12	27762427	Severe.M1.MAF_0.1.perc	reference	0	0.9709	1.6159283	0.5412936	0.002833	0	?++??-	3835	6	0	564740	299	1	307	0.005621458137511283
Hospitalized	ENSG00000167136	ENDOG	9	128818500	Hospitalized.M1.MAF_0.1.perc	reference	0	0.9084	0.9358761	0.3134979	0.002833	0	?+--?-	7712	14	0	561648	496	0	510	0.014384123628250166
Hospitalized	ENSG00000184557	SOCS3	17	78356778	Hospitalized.M3.MAF_1.perc	reference	0	0.7251	1.393008	0.4666444	0.002834	0	?++-?+	8770	8	0	562006	170	0	178	0.0065937449274516965
Susceptibility	ENSG00000205693	MANSC4	12	27762427	Susceptibility.M1.MAF_1.perc	reference	1	0.3869	0.6607299	0.2213465	0.002835	0.0034741	+?+++?	25446	34	0	583149	386	2	424	0.002474017019236517
Severe	ENSG00000212899	KRTAP3-3	17	40993430	Severe.M4.MAF_0.1.perc	reference	0	0.585	1.0189926	0.3413732	0.002836	0	-++??-	4051	11	0	562009	804	0	815	0.014818517818777086
Susceptibility	ENSG00000108599	AKAP10	17	19904302	Susceptibility.M4.MAF_1.perc	reference	0	0.6349	0.2963339	0.0992791	0.002837	0	+?++--	26627	132	0	589609	2253	0	2385	0.013433755034719249
Severe	ENSG00000120860	WASHC3	12	102012840	Severe.M1.MAF_0.1.perc	reference	0	0.5266	1.8403646	0.6165965	0.002838	0	?++?--	2158	4	0	562073	297	0	301	0.007279889950154303
Severe	ENSG00000120860	WASHC3	12	102012840	Severe.M1.MAF_1.perc	reference	0	0.5266	1.8403646	0.6165965	0.002838	0	?++?--	2158	4	0	562073	297	0	301	0.007279889950154303
Hospitalized	ENSG00000132478	UNK	17	75784806	Hospitalized.M4.MAF_0.1.perc	reference	0	0.6021	0.4549956	0.1524578	0.002841	0	?+--++	11009	73	0	580365	2989	0	3062	6.808535181487076e-4
Susceptibility	ENSG00000164081	TEX264	3	51662693	Susceptibility.M3.MAF_1.perc	reference	0	0.635	0.3996185	0.1339193	0.002845	0	-?+--+	24302	74	0	579708	1264	0	1338	0.0013820910671793875
Severe	ENSG00000198881	ASB12	23	64224194	Severe.M4.MAF_0.1.perc	reference	0	0.4856	-0.988034	0.3311136	0.002845	0	?--?-+	4097	1	0	526003	322	169	661	0.007039567187003181
Susceptibility	ENSG00000160188	RSPH1	21	42472486	Susceptibility.M1.MAF_0.1.perc	reference	0	0.5722	0.9188604	0.3079845	0.00285	0	+?++-+	26131	19	0	585389	212	0	231	0.017371509382193437
Hospitalized	ENSG00000103707	MTFMT	15	65001512	Hospitalized.M1.MAF_0.1.perc	reference	0	0.8283	1.5551228	0.5213114	0.002853	0	?+++--	6958	10	0	562633	335	0	345	4.558024370103345e-4
Hospitalized	ENSG00000180999	C1orf105	1	172420685	Hospitalized.M4.MAF_0.1.perc	reference	0	0.6701	0.7134083	0.2391469	0.002853	0	?++---	11130	35	0	579256	1137	2	1176	0.002550571058030778
Susceptibility	ENSG00000164081	TEX264	3	51662693	Susceptibility.M3.MAF_0.1.perc	reference	0	0.6326	0.3995136	0.1339305	0.002854	0	-?+--+	24302	73	0	579708	1264	0	1337	0.0013820910671793875
Severe	ENSG00000164050	PLXNB1	3	48403854	Severe.M3.MAF_0.1.perc	reference	0	0.6694	0.6147816	0.2060995	0.002855	0	?+++--	4273	39	0	567792	3704	1	3745	0.015846160852038268
Hospitalized	ENSG00000132522	GPS2	17	7311324	Hospitalized.M4.MAF_1.perc	reference	0	0.6333	0.7573856	0.2539411	0.002859	0	?+++-+	10592	35	1	581777	1161	1	1200	0.009219873876185114
Susceptibility	ENSG00000139998	RAB15	14	64945814	Susceptibility.M3.MAF_0.1.perc	reference	0	0.8029	1.4123617	0.4735582	0.00286	0	-?++-?	22574	9	0	563101	96	0	105	0.03860047328484239
Severe	ENSG00000117505	DR1	1	93345907	Severe.M1.MAF_0.1.perc	reference	0	1	4.176955	1.4008111	0.002865	0	?+????	1524	1	0	499833	6	0	7	0.0037833902674948216
Severe	ENSG00000117505	DR1	1	93345907	Severe.M1.MAF_1.perc	reference	0	1	4.176955	1.4008111	0.002865	0	?+????	1524	1	0	499833	6	0	7	0.0037833902674948216
Susceptibility	ENSG00000175104	TRAF6	11	36483769	Susceptibility.M1.MAF_0.1.perc	reference	0	0.957	1.584217	0.5313353	0.002868	0	??++?-	22463	7	0	560858	41	0	48	0.008337658459498116
Susceptibility	ENSG00000175104	TRAF6	11	36483769	Susceptibility.M1.MAF_1.perc	reference	0	0.957	1.584217	0.5313353	0.002868	0	??++?-	22463	7	0	560858	41	0	48	0.008337658459498116
Hospitalized	ENSG00000204516	MICB	6	31494881	Hospitalized.M3.MAF_0.1.perc	reference	0	0.9265	1.2166296	0.408056	0.002868	0	?++-?-	9154	13	0	576004	330	0	343	0.008184165126608486
Susceptibility	ENSG00000180999	C1orf105	1	172420685	Susceptibility.M4.MAF_1.perc	reference	0	0.7491	0.3183274	0.1067704	0.002869	0	+-++--	27184	124	0	592814	1762	4	1894	0.01249547104213556
Severe	ENSG00000167315	ACAA2	18	49782164	Severe.M4.MAF_0.1.perc	reference	0	0.9884	-0.8199965	0.2750472	0.00287	0	?-----	4772	12	0	570416	3433	2	3449	0.012880606487126496
Severe	ENSG00000196141	SPATS2L	2	200305881	Severe.M3.MAF_0.1.perc	reference	0	0.6047	1.2681712	0.4256468	0.002888	0	?+-+?-	1982	9	0	560378	816	0	825	0.01823469326976707
Hospitalized	ENSG00000151575	TEX9	15	56244009	Hospitalized.M4.MAF_0.1.perc	reference	0	0.6691	0.5362273	0.1799803	0.002888	0	?++-+-	12124	67	0	583311	2300	1	2369	0.011671069006056385
Severe	ENSG00000168421	RHOH	4	40191053	Severe.M1.MAF_0.1.perc	reference	0	0.8904	3.8095168	1.2786466	0.002889	0	?+???-	1816	1	0	539843	20	0	21	0.008494019788276972
Severe	ENSG00000168421	RHOH	4	40191053	Severe.M1.MAF_1.perc	reference	0	0.8904	3.8095168	1.2786466	0.002889	0	?+???-	1816	1	0	539843	20	0	21	0.008494019788276972
Hospitalized	ENSG00000237693	IRGM	5	150846523	Hospitalized.M3.MAF_1.perc	reference	0	0.7664	1.5170963	0.509264	0.002892	0	?+-+?-	10169	8	0	566869	130	0	138	0.004009970689652681
Susceptibility	ENSG00000140986	RPL3L	16	1943974	Susceptibility.M4.MAF_0.1.perc	reference	0	0.4558	0.1648235	0.0553371	0.002896	0	+?++--	27126	393	1	591861	7952	1	8349	0.0032632090205280194
Susceptibility	ENSG00000224389	C4B	6	32014795	Susceptibility.M4.MAF_0.1.perc	reference	0	0.5607	-0.3830926	0.1286457	0.002902	0	-+-+--	24886	52	0	588719	1759	68	1947	0.017543376716480662
Hospitalized	ENSG00000099977	DDT	22	23971365	Hospitalized.M4.MAF_0.1.perc	reference	0	0.5974	1.010414	0.3393123	0.002903	0	?++--+	8102	15	0	532784	605	2	624	0.015940368701406693
Susceptibility	ENSG00000104823	ECH1	19	38815422	Susceptibility.M3.MAF_1.perc	reference	0	0.8807	-0.4066006	0.1365582	0.002906	0	-?----	26599	54	1	590058	1557	1	1615	0.009263212466436226
Hospitalized	ENSG00000185100	ADSS1	14	104724229	Hospitalized.M4.MAF_1.perc	reference	0	0.5039	0.2809048	0.0943656	0.002913	0	?+---+	12124	201	0	583311	8670	5	8881	0.003077761237484451
Susceptibility	ENSG00000141431	ASXL3	18	33578219	Susceptibility.M1.MAF_1.perc	reference	0	0.9426	0.6338905	0.2129545	0.002914	0	??+---	22508	33	0	553253	295	0	328	0.017219480409904696
Severe	ENSG00000186564	FOXD2	1	47438044	Severe.M1.MAF_0.1.perc	reference	0	0.9268	1.6815475	0.5650093	0.002919	0	?++??-	2904	4	0	559121	245	1	251	0.007931757421033348
Severe	ENSG00000159658	EFCAB14	1	46674659	Severe.M1.MAF_0.1.perc	reference	0	0.8759	1.8361594	0.6171008	0.002925	0	?++??-	3698	5	0	563673	205	0	210	0.009067514675217814
Hospitalized	ENSG00000182585	EPGN	4	74308470	Hospitalized.M4.MAF_1.perc	reference	0	0.5329	0.661796	0.2224195	0.002926	0	?++-++	11657	41	0	582338	1624	1	1667	0.0013461814393538037
Hospitalized	ENSG00000198807	PAX9	14	36657568	Hospitalized.M1.MAF_0.1.perc	reference	0	0.8232	2.1145159	0.7106832	0.002927	0	?+--?-	5818	4	0	517672	42	0	46	0.008199830995180298
Hospitalized	ENSG00000198807	PAX9	14	36657568	Hospitalized.M1.MAF_1.perc	reference	0	0.8232	2.1145159	0.7106832	0.002927	0	?+--?-	5818	4	0	517672	42	0	46	0.008199830995180298
Susceptibility	ENSG00000106052	TAX1BP1	7	27739331	Susceptibility.M3.MAF_1.perc	reference	0	0.8947	0.3835391	0.128908	0.002927	0	+?+++-	26480	83	0	580427	1259	0	1342	0.011896535525126943
Hospitalized	ENSG00000197442	MAP3K5	6	136557046	Hospitalized.M1.MAF_0.1.perc	reference	0	0.8528	0.8834723	0.2969974	0.002933	0	?++-+-	6864	40	0	563813	569	0	609	0.008577085194003797
Hospitalized	ENSG00000197442	MAP3K5	6	136557046	Hospitalized.M1.MAF_1.perc	reference	0	0.8528	0.8834723	0.2969974	0.002933	0	?++-+-	6864	40	0	563813	569	0	609	0.008577085194003797
Susceptibility	ENSG00000185753	CXorf38	23	40626921	Susceptibility.M4.MAF_0.1.perc	reference	8.6	0.3575	0.6366372	0.2140205	0.002933	0.0321854	+?++-+	24752	25	11	536601	199	89	424	0.001167715749559562
Hospitalized	ENSG00000070159	PTPN3	9	109375466	Hospitalized.M1.MAF_0.1.perc	reference	0	0.7823	1.1460819	0.3852991	0.002934	0	?++--+	8218	12	0	565389	467	0	479	0.008766743841055736
Hospitalized	ENSG00000070159	PTPN3	9	109375466	Hospitalized.M1.MAF_1.perc	reference	0	0.7823	1.1460819	0.3852991	0.002934	0	?++--+	8218	12	0	565389	467	0	479	0.008766743841055736
Hospitalized	ENSG00000100336	APOL4	22	36189124	Hospitalized.M1.MAF_0.1.perc	reference	0	0.9152	1.1121027000000001	0.3738976	0.002936	0	?++-+-	9395	15	0	568649	402	1	419	6.94560899377696e-4
Severe	ENSG00000159658	EFCAB14	1	46674659	Severe.M1.MAF_1.perc	reference	0	0.8757	1.8350364	0.6169645	0.002937	0	?++??-	3698	5	0	563673	206	0	211	0.009067514675217814
Susceptibility	ENSG00000184613	NELL2	12	44508275	Susceptibility.M4.MAF_1.perc	reference	0	0.6841	-0.1480004	0.0497631	0.002938	0	+?----	26788	430	3	590257	11734	12	12194	0.010394483842241453
Hospitalized	ENSG00000151414	NEK7	1	198156994	Hospitalized.M4.MAF_0.1.perc	reference	0	0.9999	-1.1055854	0.3718201	0.002945	0	?-----	9804	6	0	577198	1081	0	1087	0.015320306587335417
Hospitalized	ENSG00000171792	RHNO1	12	2876258	Hospitalized.M4.MAF_1.perc	reference	0	0.7688	0.2441223	0.0821044	0.002946	0	?+++++	10895	241	2	570600	12071	25	12366	0.010751610224896138
Susceptibility	ENSG00000176049	JAKMIP2	5	147585438	Susceptibility.M1.MAF_1.perc	reference	0	0.4757	0.3162295	0.1063592	0.002947	0	+?++--	22951	112	0	566962	2095	0	2207	0.016139763661559912
Susceptibility	ENSG00000146830	GIGYF1	7	100679507	Susceptibility.M1.MAF_0.1.perc	reference	0	0.4085	0.7622622	0.2563973	0.002949	0	-?+-??	24922	23	0	580184	283	0	306	0.0076794350999945605
Susceptibility	ENSG00000146830	GIGYF1	7	100679507	Susceptibility.M1.MAF_1.perc	reference	0	0.4085	0.7622622	0.2563973	0.002949	0	-?+-??	24922	23	0	580184	283	0	306	0.0076794350999945605
Susceptibility	ENSG00000253831	ETV3L	1	157092043	Susceptibility.M1.MAF_1.perc	reference	0	0.5064	-0.5547017	0.1865915	0.002951	0	+?----	26418	28	0	590102	816	3	850	0.007284093573200684
Hospitalized	ENSG00000087085	ACHE	7	100889994	Hospitalized.M3.MAF_1.perc	reference	1.3	0.4077	0.6449694	0.2169551	0.002951	0.0147871	++----	10922	59	0	570805	1824	0	1883	0.017370432281060014
Severe	ENSG00000140465	CYP1A1	15	74719542	Severe.M1.MAF_0.1.perc	reference	0	0.7043	1.500094	0.5046382	0.002953	0	?+--+-	3976	7	0	566585	326	1	335	0.01731435472783356
Hospitalized	ENSG00000134644	PUM1	1	30931506	Hospitalized.M1.MAF_0.1.perc	reference	0	0.8758	1.1846693	0.3985357	0.002953	0	?+-+?-	7714	10	0	559352	259	0	269	0.006620701516890814
Hospitalized	ENSG00000072832	CRMP1	4	5748084	Hospitalized.M1.MAF_0.1.perc	reference	0	0.4441	2.1700101	0.7300081	0.002953	0	?+-???	5430	3	0	538216	54	0	57	0.00916756951418449
Hospitalized	ENSG00000072832	CRMP1	4	5748084	Hospitalized.M1.MAF_1.perc	reference	0	0.4441	2.1700101	0.7300081	0.002953	0	?+-???	5430	3	0	538216	54	0	57	0.00916756951418449
Hospitalized	ENSG00000204516	MICB	6	31494881	Hospitalized.M1.MAF_0.1.perc	reference	0	0.9301	1.23885	0.4167658	0.002954	0	?++-?-	8683	12	0	575724	317	0	329	0.008184165126608486
Hospitalized	ENSG00000132953	XPO4	13	20777329	Hospitalized.M3.MAF_0.1.perc	reference	0	0.5332	0.7084917	0.2383499	0.002954	0	?++-?+	10302	27	0	565701	1050	0	1077	0.006184360162110239
Hospitalized	ENSG00000129244	ATP1B2	17	7646627	Hospitalized.M1.MAF_0.1.perc	reference	0	0.8504	2.5217656	0.8484757	0.002958	0	?+-+??	8308	5	0	512148	22	0	27	0.008260986988295357
Hospitalized	ENSG00000129244	ATP1B2	17	7646627	Hospitalized.M1.MAF_1.perc	reference	0	0.8504	2.5217656	0.8484757	0.002958	0	?+-+??	8308	5	0	512148	22	0	27	0.008260986988295357
Hospitalized	ENSG00000101384	JAG1	20	10637684	Hospitalized.M3.MAF_0.1.perc	reference	0	0.4684	0.518064	0.17435	0.002964	0	?++---	11581	50	0	570364	1990	1	2042	0.016591132678605167
Susceptibility	ENSG00000127415	IDUA	4	986997	Susceptibility.M1.MAF_0.1.perc	reference	0	0.8495	-0.4865735	0.1637541	0.002965	0	+?----	25683	32	0	588785	1196	0	1228	0.008357067854856362
Hospitalized	ENSG00000165119	HNRNPK	9	83968083	Hospitalized.M3.MAF_0.1.perc	reference	0	0.4452	1.1932768	0.4016601	0.00297	0	?+-?+-	6656	9	0	572768	257	0	266	0.004741231933544368
Hospitalized	ENSG00000015475	BID	22	17734138	Hospitalized.M3.MAF_0.1.perc	reference	0	0.6723	1.0348549	0.3483647	0.002972	0	?++?-+	9616	14	0	575689	294	0	308	0.010543827263500057
Susceptibility	ENSG00000078487	ZCWPW1	7	100400826	Susceptibility.M4.MAF_0.1.perc	reference	10.2	0.3477	0.3834513	0.1291414	0.002985	0.0146379	+?++++	27126	189	0	591861	3384	3	3579	0.016959282115906266
Severe	ENSG00000146858	ZC3HAV1L	7	139025706	Severe.M4.MAF_1.perc	reference	0	0.8501	0.8270763	0.2786092	0.002992	0	+++--+	4626	29	0	566248	1190	1	1221	0.005152939528641582
Severe	ENSG00000108774	RAB5C	17	42124978	Severe.M1.MAF_0.1.perc	reference	0	0.4854	3.0605558	1.0310567	0.002994	0	?+-?+-	2313	2	0	552945	51	0	53	0.008908720645879635
Severe	ENSG00000108774	RAB5C	17	42124978	Severe.M1.MAF_1.perc	reference	0	0.4854	3.0605558	1.0310567	0.002994	0	?+-?+-	2313	2	0	552945	51	0	53	0.008908720645879635
Hospitalized	ENSG00000142303	ADAMTS10	19	8580240	Hospitalized.M1.MAF_1.perc	reference	0	0.6468	0.6217265	0.2094502	0.002994	0	?+-+?+	6139	32	0	560987	1701	0	1733	0.0176245298129387
Susceptibility	ENSG00000139436	GIT2	12	109929802	Susceptibility.M3.MAF_0.1.perc	reference	0	0.8717	-0.3958002	0.1333414	0.002994	0	+?----	24549	50	0	574730	1810	0	1860	0.004894722463798395
Hospitalized	ENSG00000174586	ZNF497	19	58354357	Hospitalized.M3.MAF_1.perc	reference	0	0.4446	0.678353	0.2286222	0.003006	0	?+++--	10536	35	0	570446	726	0	761	1.7248404648281e-4
Susceptibility	ENSG00000159588	CCDC17	1	45620044	Susceptibility.M3.MAF_1.perc	reference	0	0.9165	0.18618	0.0627519	0.003008	0	-?+++-	27268	313	0	591872	5919	11	6254	0.018312426141927882
Hospitalized	ENSG00000100336	APOL4	22	36189124	Hospitalized.M3.MAF_0.1.perc	reference	0	0.9171	1.1053546	0.3726755	0.003017	0	?++-+-	9395	15	0	568649	403	1	420	6.94560899377696e-4
Hospitalized	ENSG00000121481	RNF2	1	185045526	Hospitalized.M1.MAF_0.1.perc	reference	0	0.9475	3.2633286	1.1004109	0.003021	0	?+???-	5445	1	0	539239	15	0	16	0.00913817421101738
Hospitalized	ENSG00000121481	RNF2	1	185045526	Hospitalized.M1.MAF_1.perc	reference	0	0.9475	3.2633286	1.1004109	0.003021	0	?+???-	5445	1	0	539239	15	0	16	0.00913817421101738
Susceptibility	ENSG00000149564	ESAM	11	124752583	Susceptibility.M1.MAF_0.1.perc	reference	0	0.9999	-1.0630014	0.3585707	0.003031	0	-?--+-	22622	4	0	559843	306	0	310	0.00915883934980741
Susceptibility	ENSG00000149564	ESAM	11	124752583	Susceptibility.M1.MAF_1.perc	reference	0	0.9999	-1.0630014	0.3585707	0.003031	0	-?--+-	22622	4	0	559843	306	0	310	0.00915883934980741
Hospitalized	ENSG00000135482	ZC3H10	12	56118260	Hospitalized.M1.MAF_0.1.perc	reference	0	0.8757	1.9523464	0.6586008	0.003033	0	?+-???	8109	5	0	541878	53	0	58	0.008928034188740941
Hospitalized	ENSG00000135482	ZC3H10	12	56118260	Hospitalized.M1.MAF_1.perc	reference	0	0.8757	1.9523464	0.6586008	0.003033	0	?+-???	8109	5	0	541878	53	0	58	0.008928034188740941
Severe	ENSG00000023572	GLRX2	1	193090866	Severe.M3.MAF_0.1.perc	reference	0	0.4136	1.510985	0.5097422	0.003035	0	?+++--	3505	7	0	553531	411	0	418	0.008659901158109438
Susceptibility	ENSG00000044446	PHKA2	23	18892298	Susceptibility.M4.MAF_0.1.perc	reference	0	0.5897	0.2487881	0.0839354	0.003036	0	+-+--+	25886	82	32	542360	1124	407	2084	0.007682255612643756
Susceptibility	ENSG00000183023	SLC8A1	2	40097270	Susceptibility.M3.MAF_0.1.perc	reference	0	0.6504	0.3331486	0.1124006	0.003037	0	+?++++	26068	101	0	588165	1713	0	1814	0.014512394750248733
Susceptibility	ENSG00000255561	FDXACB1	11	111874056	Susceptibility.M3.MAF_1.perc	reference	0	0.7195	0.2437084	0.0822229	0.003037	0	-?++++	27002	201	1	591365	3704	5	3917	0.015596371826965478
Hospitalized	ENSG00000108506	INTS2	17	61865367	Hospitalized.M3.MAF_1.perc	reference	1.5	0.3977	0.5828633	0.1966547	0.003038	0.0053232	?+-+-+	9730	48	0	580149	2263	0	2311	0.007014343562668985
Hospitalized	ENSG00000189319	FAM53B	10	124619292	Hospitalized.M1.MAF_0.1.perc	reference	0	1	2.4198032	0.8165382	0.003042	0	?+????	5247	2	0	530061	44	0	46	0.0067639568960651195
Hospitalized	ENSG00000189319	FAM53B	10	124619292	Hospitalized.M1.MAF_1.perc	reference	0	1	2.4198032	0.8165382	0.003042	0	?+????	5247	2	0	530061	44	0	46	0.0067639568960651195
Severe	ENSG00000116726	PRAMEF12	1	12773738	Severe.M1.MAF_0.1.perc	reference	0	0.7144	1.4821763	0.5001816	0.003044	0	?++?+-	3829	9	0	564638	285	0	294	0.00550165369096979
Severe	ENSG00000182774	RPS17	15	82536750	Severe.M1.MAF_0.1.perc	reference	0	1	3.2168964	1.0856913	0.003047	0	?+????	2924	1	0	530818	20	0	21	0.0046564388744888665
Severe	ENSG00000182774	RPS17	15	82536750	Severe.M1.MAF_1.perc	reference	0	1	3.2168964	1.0856913	0.003047	0	?+????	2924	1	0	530818	20	0	21	0.0046564388744888665
Severe	ENSG00000182774	RPS17	15	82536750	Severe.M3.MAF_0.1.perc	reference	0	1	3.2168964	1.0856913	0.003047	0	?+????	2924	1	0	530818	20	0	21	0.0046564388744888665
Severe	ENSG00000182774	RPS17	15	82536750	Severe.M3.MAF_1.perc	reference	0	1	3.2168964	1.0856913	0.003047	0	?+????	2924	1	0	530818	20	0	21	0.0046564388744888665
Severe	ENSG00000117625	RCOR3	1	211258377	Severe.M1.MAF_1.perc	reference	0	0.8993	2.9641415	1.0004785	0.003049	0	?+++??	3306	3	0	544054	52	0	55	0.00921698578782933
Severe	ENSG00000117625	RCOR3	1	211258377	Severe.M1.MAF_0.1.perc	reference	0	0.645	2.9641578	1.0005113	0.00305	0	?++???	3185	2	0	543556	52	0	54	0.00921698578782933
Hospitalized	ENSG00000102678	FGF9	13	21671073	Hospitalized.M4.MAF_0.1.perc	reference	0	0.6676	0.9371925	0.3163813	0.003054	0	?+--?-	9257	17	0	563403	491	1	510	0.01896676068219887
Severe	ENSG00000124126	PREX1	20	48624252	Severe.M3.MAF_0.1.perc	reference	0	0.9789	1.8451188	0.6230461	0.003062	0	?++-+-	3621	6	0	565440	100	0	106	0.015124986906254313
Hospitalized	ENSG00000125691	RPL23	17	38847860	Hospitalized.M3.MAF_0.1.perc	reference	0	0.5229	1.7266159	0.5831301	0.003067	0	?+--?-	5566	4	0	519246	107	0	111	0.0016066943043180684
Hospitalized	ENSG00000125691	RPL23	17	38847860	Hospitalized.M3.MAF_1.perc	reference	0	0.5229	1.7266159	0.5831301	0.003067	0	?+--?-	5566	4	0	519246	107	0	111	0.0016066943043180684
Susceptibility	ENSG00000197442	MAP3K5	6	136557046	Susceptibility.M4.MAF_1.perc	reference	0	0.6573	0.1564219	0.0528445	0.003076	0	++++++	28159	422	0	596189	7133	4	7563	0.00950219267844817
Severe	ENSG00000108021	TASOR2	10	5684838	Severe.M3.MAF_1.perc	reference	0	0.6815	-0.8983694	0.3035575	0.003082	0	------	5025	10	0	570631	1784	2	1798	0.017435705795891626
Hospitalized	ENSG00000143653	SCCPDH	1	246724409	Hospitalized.M1.MAF_1.perc	reference	0	0.6604	0.7455577	0.2519348	0.003083	0	?+----	9222	22	0	578772	838	0	860	0.009264281017445135
Susceptibility	ENSG00000205693	MANSC4	12	27762427	Susceptibility.M4.MAF_1.perc	reference	0	0.6157	0.3396201	0.1147655	0.003084	0	+?+++-	27002	110	0	591365	1655	2	1769	0.002474017019236517
Hospitalized	ENSG00000186265	BTLA	3	112463966	Hospitalized.M4.MAF_1.perc	reference	0	0.4366	0.9569826	0.3234867	0.003093	0	?+++?+	9795	30	0	565753	708	0	738	0.00959900914895582
Susceptibility	ENSG00000135253	KCP	7	128862042	Susceptibility.M1.MAF_0.1.perc	reference	0	0.5988	-0.2849575	0.0963302	0.003095	0	+?----	27169	109	0	591194	3195	6	3316	0.006797704308727287
Severe	ENSG00000139163	ETNK1	12	22625075	Severe.M3.MAF_0.1.perc	reference	0	0.5827	1.7350313	0.5867166	0.003105	0	?+-+?-	2233	5	0	560210	315	0	320	0.005147701710909295
Severe	ENSG00000136238	RAC1	7	6374527	Severe.M3.MAF_1.perc	reference	0	0.6443	1.452764	0.491273	0.003105	0	?++?+-	2081	5	2	545262	124	2	137	0.016217288019693632
Susceptibility	ENSG00000085224	ATRX	23	77504880	Susceptibility.M1.MAF_0.1.perc	reference	0	0.481	1.2490022	0.4224384	0.00311	0	??++??	20628	5	3	512652	24	30	95	0.018196411352304435
Severe	ENSG00000101981	F9	23	139530739	Severe.M4.MAF_0.1.perc	reference	0	0.8386	1.3578882	0.459297	0.003112	0	?+-??-	3208	1	3	519513	125	52	236	0.008477990355399211
Hospitalized	ENSG00000116604	MEF2D	1	156463727	Hospitalized.M4.MAF_0.1.perc	reference	0	0.4177	0.4068431	0.1376112	0.003112	0	+++---	11465	89	0	583776	4050	2	4143	0.01726848156486342
Severe	ENSG00000164953	TMEM67	8	93754844	Severe.M3.MAF_1.perc	reference	0	0.9368	-0.7128132	0.2411179	0.003114	0	------	4883	19	0	570490	4163	3	4188	0.015354989483777544
Severe	ENSG00000196275	GTF2IRD2	7	74796144	Severe.M3.MAF_0.1.perc	reference	0	0.7388	1.3132592	0.4442385	0.003115	0	?++??-	3843	10	0	561742	308	2	322	0.010422488651840336
Hospitalized	ENSG00000175224	ATG13	11	46617527	Hospitalized.M3.MAF_0.1.perc	reference	0	0.9395	-0.8765676	0.2965495	0.003118	0	?--+--	7633	7	0	566187	1588	0	1595	0.017814439688631445
Severe	ENSG00000100949	RABGGTA	14	24265538	Severe.M1.MAF_0.1.perc	reference	0	0.7471	1.9907025	0.6735438	0.003121	0	?+-??-	2165	3	0	562178	162	0	165	0.00940076335777104
Severe	ENSG00000100949	RABGGTA	14	24265538	Severe.M1.MAF_1.perc	reference	0	0.7471	1.9907025	0.6735438	0.003121	0	?+-??-	2165	3	0	562178	162	0	165	0.00940076335777104
Severe	ENSG00000181631	P2RY13	3	151326312	Severe.M4.MAF_0.1.perc	reference	0	0.8921	0.8073518	0.2732157	0.003127	0	++----	4557	24	0	565733	1889	1	1915	0.01829396381652244
Hospitalized	ENSG00000172476	RAB40A	23	103499130	Hospitalized.M1.MAF_0.1.perc	reference	0	0.7334	1.6261812	0.5504363	0.003133	0	?++-?+	7768	1	3	523780	31	18	74	0.005909079668796039
Hospitalized	ENSG00000172476	RAB40A	23	103499130	Hospitalized.M3.MAF_0.1.perc	reference	0	0.7334	1.6261812	0.5504363	0.003133	0	?++-?+	7768	1	3	523780	31	18	74	0.005909079668796039
Susceptibility	ENSG00000173080	RXFP4	1	155941638	Susceptibility.M3.MAF_0.1.perc	reference	8.6	0.3572	0.6759699	0.228804	0.003133	0.0365225	+?++++	24135	51	0	579141	646	0	697	0.004422163356332292
Hospitalized	ENSG00000165105	RASEF	9	82979590	Hospitalized.M3.MAF_1.perc	reference	0	0.5578	0.2708684	0.0917298	0.003148	0	?+-+--	11905	158	0	582428	10881	34	11107	0.016556693931034847
Severe	ENSG00000142208	AKT1	14	104769349	Severe.M1.MAF_0.1.perc	reference	0	0.6858	2.6268514	0.8896331	0.00315	0	?++???	3056	3	0	550096	45	0	48	0.006642495238103806
Severe	ENSG00000142208	AKT1	14	104769349	Severe.M1.MAF_1.perc	reference	0	0.6858	2.6268514	0.8896331	0.00315	0	?++???	3056	3	0	550096	45	0	48	0.006642495238103806
Hospitalized	ENSG00000213190	MLLT11	1	151060397	Hospitalized.M4.MAF_0.1.perc	reference	14.7	0.3098	1.8739052	0.6347313	0.003154	0.2710615	?++??-	6694	7	0	550602	126	0	133	0.009752576555163072
Hospitalized	ENSG00000213190	MLLT11	1	151060397	Hospitalized.M4.MAF_1.perc	reference	14.7	0.3098	1.8739052	0.6347313	0.003154	0.2710615	?++??-	6694	7	0	550602	126	0	133	0.009752576555163072
Severe	ENSG00000170836	PPM1D	17	60600183	Severe.M3.MAF_1.perc	reference	0	0.9612	0.7904675	0.26779	0.003159	0	++----	4447	24	0	568976	1770	2	1798	0.004644658473906769
Hospitalized	ENSG00000132522	GPS2	17	7311324	Hospitalized.M4.MAF_0.1.perc	reference	0	0.6447	0.7650458	0.259255	0.003168	0	?+++-+	10455	34	1	581683	1113	0	1149	0.009219873876185114
Severe	ENSG00000175893	ZDHHC21	9	14611071	Severe.M3.MAF_0.1.perc	reference	0	0.9637	1.5520752	0.526129	0.003178	0	++-??-	3276	7	0	520714	331	0	338	0.011382211075749743
Susceptibility	ENSG00000184478	OR56A3	11	5938751	Susceptibility.M4.MAF_1.perc	reference	0	0.5711	-0.3401135	0.1152922	0.003178	0	-?-+--	26369	80	0	578162	2178	2	2262	0.00970499010875963
Hospitalized	ENSG00000143653	SCCPDH	1	246724409	Hospitalized.M1.MAF_0.1.perc	reference	0	0.6889	0.7539827	0.2556137	0.003181	0	?+----	8606	20	0	577884	791	0	811	0.009264281017445135
Hospitalized	ENSG00000170786	SDR16C5	8	56300005	Hospitalized.M4.MAF_0.1.perc	reference	21	0.2808	0.8219456	0.2786613	0.003182	0.0946536	?+++-+	10333	58	0	569745	2081	1	2141	0.01009496976470056
Hospitalized	ENSG00000064607	SUGP2	19	18990888	Hospitalized.M3.MAF_0.1.perc	reference	0	0.9535	0.8326743	0.2823281	0.003185	0	?++-?+	10066	24	0	567053	999	2	1027	0.013158452092123914
Hospitalized	ENSG00000151327	FAM177A1	14	35044907	Hospitalized.M4.MAF_0.1.perc	reference	0	0.9368	0.5463306	0.1852411	0.003185	0	?+++-+	11605	43	0	570824	1549	1	1594	7.774018883761869e-4
Susceptibility	ENSG00000197961	ZNF121	19	9560329	Susceptibility.M3.MAF_1.perc	reference	0	0.9822	1.2452653	0.4222345	0.003186	0	??++-?	23800	11	0	557231	72	0	83	0.012180872584701689
Severe	ENSG00000120798	NR2C1	12	95020229	Severe.M4.MAF_0.1.perc	reference	0	0.8569	0.7148385	0.2425351	0.003205	0	++--+-	4883	32	0	570490	2725	8	2773	0.01859345444658289
Susceptibility	ENSG00000135678	CPM	12	68842197	Susceptibility.M1.MAF_0.1.perc	reference	0	0.3797	0.9346698	0.3171427	0.003207	0	+?++??	23124	17	0	564521	160	0	177	0.015957234930934774
Susceptibility	ENSG00000176401	EID2B	19	39530987	Susceptibility.M4.MAF_1.perc	reference	0	0.6525	0.2073138	0.0703487	0.003209	0	+?+++-	26048	250	0	579018	5146	5	5406	0.02044262908742655
Hospitalized	ENSG00000147403	RPL10	23	154389955	Hospitalized.M1.MAF_0.1.perc	reference	0	1	4.4044778000000004	1.4948293	0.003214	0	?+????	5154	1	0	499514	1	5	12	0.004586879288081411
Hospitalized	ENSG00000147403	RPL10	23	154389955	Hospitalized.M1.MAF_1.perc	reference	0	1	4.4044778000000004	1.4948293	0.003214	0	?+????	5154	1	0	499514	1	5	12	0.004586879288081411
Hospitalized	ENSG00000147403	RPL10	23	154389955	Hospitalized.M3.MAF_0.1.perc	reference	0	1	4.4044778000000004	1.4948293	0.003214	0	?+????	5154	1	0	499514	1	5	12	0.004586879288081411
Hospitalized	ENSG00000147403	RPL10	23	154389955	Hospitalized.M3.MAF_1.perc	reference	0	1	4.4044778000000004	1.4948293	0.003214	0	?+????	5154	1	0	499514	1	5	12	0.004586879288081411
Severe	ENSG00000181218	H2AW	1	228456979	Severe.M1.MAF_0.1.perc	reference	0	0.9513	3.1216276	1.0596042	0.003219	0	?++??-	3052	2	0	551119	31	0	33	0.003706873621206271
Severe	ENSG00000181218	H2AW	1	228456979	Severe.M1.MAF_1.perc	reference	0	0.9513	3.1216276	1.0596042	0.003219	0	?++??-	3052	2	0	551119	31	0	33	0.003706873621206271
Severe	ENSG00000173409	ARV1	1	230978981	Severe.M4.MAF_0.1.perc	reference	0	0.8532	1.0029843	0.3404835	0.003222	0	?++---	4559	14	0	567579	1100	0	1114	0.018789634965945944
Susceptibility	ENSG00000177989	ODF3B	22	50529710	Susceptibility.M1.MAF_1.perc	reference	0	0.6503	0.5262572	0.1786654	0.003224	0	+?++-?	22828	40	0	581524	607	0	647	0.011876935352833472
Susceptibility	ENSG00000143452	HORMAD1	1	150698060	Susceptibility.M3.MAF_0.1.perc	reference	1	0.4004	0.6046631	0.2053032	0.003227	0.0106759	-?++--	23497	38	0	577773	509	0	547	0.001999728548643546
Susceptibility	ENSG00000156011	PSD3	8	18527303	Susceptibility.M3.MAF_1.perc	reference	0	0.6366	0.3378827	0.1147435	0.003233	0	+?+---	24979	101	0	573961	1540	1	1643	0.021143804780533532
Hospitalized	ENSG00000130035	GALNT8	12	4720400	Hospitalized.M3.MAF_0.1.perc	reference	0	0.5094	0.6084485	0.2066627	0.003238	0	?+-+++	11010	49	1	581707	1825	0	1876	0.005141021101353772
Hospitalized	ENSG00000147614	ATP6V0D2	8	85987323	Hospitalized.M4.MAF_0.1.perc	reference	0	0.8711	0.458304	0.1556689	0.003239	0	?+++-+	12077	76	0	583123	2908	4	2992	0.01776869475048756
Severe	ENSG00000115318	LOXL3	2	74532258	Severe.M1.MAF_1.perc	reference	0	0.5481	1.502382	0.5103499	0.003242	0	?++-+-	3765	5	0	566009	326	0	331	0.012199366909712718
Hospitalized	ENSG00000204193	TXNDC8	9	110303476	Hospitalized.M1.MAF_0.1.perc	reference	0	0.6049	2.3371506	0.7944145	0.003261	0	?+-??-	7241	4	0	547848	77	0	81	0.020556032235373018
Severe	ENSG00000106034	CPED1	7	120988697	Severe.M1.MAF_0.1.perc	reference	0	0.6476	1.0357395	0.352059	0.003262	0	?++---	4250	17	0	565741	1173	0	1190	0.009806582923917081
Severe	ENSG00000160953	PWWP3A	19	1354711	Severe.M1.MAF_0.1.perc	reference	0	0.8329	1.3529794	0.4598963	0.003262	0	?+++--	4272	10	0	565493	547	0	557	0.011869667596342606
Hospitalized	ENSG00000196557	CACNA1H	16	1153106	Hospitalized.M3.MAF_0.1.perc	reference	0	0.7428	-0.4088451	0.1389904	0.003266	0	?-++--	12124	89	0	583311	5001	5	5100	0.00625029838506352
Hospitalized	ENSG00000224586	GPX5	6	28525881	Hospitalized.M1.MAF_0.1.perc	reference	0	0.545	1.2946283	0.4401608	0.003269	0	?++-+?	7138	10	0	553935	262	0	272	0.020944694249833803
Hospitalized	ENSG00000176871	WSB2	12	118032687	Hospitalized.M1.MAF_0.1.perc	reference	0	0.5785	2.3840684	0.81060430000000006	0.00327	0	?+-??-	5628	2	0	547394	34	0	36	0.009344489445840395
Hospitalized	ENSG00000176871	WSB2	12	118032687	Hospitalized.M1.MAF_1.perc	reference	0	0.5785	2.3840684	0.81060430000000006	0.00327	0	?+-??-	5628	2	0	547394	34	0	36	0.009344489445840395
Hospitalized	ENSG00000137074	APTX	9	32886601	Hospitalized.M3.MAF_1.perc	reference	0	0.9601	-0.5410737	0.183972	0.003271	0	?--+--	11240	19	0	570148	1820	26	1891	0.012851445751533101
Hospitalized	ENSG00000167658	EEF2	19	3976056	Hospitalized.M1.MAF_0.1.perc	reference	0	0.9584	1.9741819	0.6713686	0.003276	0	?++??-	5819	3	0	558399	53	0	56	0.009093011261241747
Hospitalized	ENSG00000167658	EEF2	19	3976056	Hospitalized.M1.MAF_1.perc	reference	0	0.9584	1.9741819	0.6713686	0.003276	0	?++??-	5819	3	0	558399	53	0	56	0.009093011261241747
Susceptibility	ENSG00000196199	MPHOSPH8	13	19633659	Susceptibility.M4.MAF_1.perc	reference	0	0.8153	-0.2007648	0.0682738	0.003276	0	-?--++	26720	225	0	589982	5951	3	6182	0.011087585165919457
Hospitalized	ENSG00000198056	PRIM1	12	56731296	Hospitalized.M3.MAF_0.1.perc	reference	0	0.8025	1.0583732	0.3599289	0.003277	0	?++-?+	9241	17	0	565161	554	1	573	0.0077403467999791345
Severe	ENSG00000151379	MSGN1	2	17816460	Severe.M4.MAF_0.1.perc	reference	0	0.6361	1.1819024	0.4020232	0.003283	0	++-?--	4187	9	0	564656	744	0	753	0.007783447040633341
Hospitalized	ENSG00000132953	XPO4	13	20777329	Hospitalized.M3.MAF_1.perc	reference	0	0.517	0.6882221	0.2341079	0.003285	0	?++-?+	10302	31	0	565701	1051	0	1082	0.006184360162110239
Susceptibility	ENSG00000197238	H4C11	6	27824092	Susceptibility.M4.MAF_0.1.perc	reference	0	0.5631	0.5921215	0.2014184	0.003285	0	+?+-?-	23475	33	0	572874	481	1	516	8.98027181599983e-4
Susceptibility	ENSG00000197238	H4C11	6	27824092	Susceptibility.M4.MAF_1.perc	reference	0	0.5631	0.5921215	0.2014184	0.003285	0	+?+-?-	23475	33	0	572874	481	1	516	8.98027181599983e-4
Susceptibility	ENSG00000214160	ALG3	3	184242301	Susceptibility.M1.MAF_0.1.perc	reference	0	0.6342	0.9674199	0.3291646	0.003293	0	+?++--	23373	18	0	574527	170	1	190	0.01138390380085706
Susceptibility	ENSG00000143126	CELSR2	1	109249539	Susceptibility.M3.MAF_0.1.perc	reference	0	0.7873	0.6313755	0.2148432	0.003295	0	-?++++	26951	57	0	588623	312	0	369	0.01834540679951993
Hospitalized	ENSG00000162892	IL24	1	206897443	Hospitalized.M3.MAF_0.1.perc	reference	0	0.5906	1.4227655	0.4841787	0.003298	0	?+--+-	9522	8	0	576588	161	0	169	0.004718438553739668
Hospitalized	ENSG00000204923	FBXO48	2	68459422	Hospitalized.M1.MAF_0.1.perc	reference	0	0.673	1.7550752	0.5973075	0.0033	0	?+--?-	8907	7	0	563793	185	0	192	0.01292612947384229
Hospitalized	ENSG00000078114	NEBL	10	20779973	Hospitalized.M1.MAF_0.1.perc	reference	0	0.9307	0.5567927	0.1895127	0.003303	0	?+++-+	11310	43	0	582555	1733	1	1778	0.019074973131168956
Susceptibility	ENSG00000137601	NEK1	4	169392809	Susceptibility.M4.MAF_0.1.perc	reference	0	0.6714	0.1802157	0.0613384	0.003303	0	+?+++-	27126	334	0	591861	6653	2	6991	0.01979939663994995
Severe	ENSG00000170185	USP38	4	143184917	Severe.M1.MAF_0.1.perc	reference	0	0.7358	2.1826694	0.7432742	0.003319	0	?++-?-	3375	5	0	562889	243	0	248	0.015426102980259607
Hospitalized	ENSG00000110934	BIN2	12	51281038	Hospitalized.M1.MAF_0.1.perc	reference	0	0.6321	1.4735005	0.5018302	0.003322	0	?+++-?	6606	7	0	556276	137	0	144	0.010368921953979055
Severe	ENSG00000171681	ATF7IP	12	14365632	Severe.M1.MAF_1.perc	reference	0	0.7674	2.6990055	0.9193611	0.003328	0	?++??-	1749	1	0	558569	75	0	76	0.012900915632262465
Severe	ENSG00000161277	THAP8	19	36034984	Severe.M3.MAF_0.1.perc	reference	0	0.9813	-1.6255712	0.5537579	0.00333	0	?--+--	4501	3	0	568977	216	0	219	0.017840328279757414
Severe	ENSG00000114742	WDR48	3	39052013	Severe.M4.MAF_0.1.perc	reference	0	0.6988	0.7909259	0.2695003	0.003338	0	-++-+-	4906	28	0	570620	1799	0	1827	0.0021903747732649895
Hospitalized	ENSG00000026103	FAS	10	88990531	Hospitalized.M3.MAF_0.1.perc	reference	0	0.4776	1.9621269	0.6686263	0.00334	0	?+--??	5860	4	0	541189	45	0	49	0.01163166663723123
Hospitalized	ENSG00000124191	TOX2	20	43914852	Hospitalized.M1.MAF_0.1.perc	reference	0	0.7055	1.966288	0.6701594	0.003346	0	?+--?-	6230	4	0	561387	112	0	116	0.9832820354616036
Hospitalized	ENSG00000124191	TOX2	20	43914852	Hospitalized.M1.MAF_1.perc	reference	0	0.7055	1.966288	0.6701594	0.003346	0	?+--?-	6230	4	0	561387	112	0	116	0.9832820354616036
Hospitalized	ENSG00000196664	TLR7	23	12867072	Hospitalized.M4.MAF_0.1.perc	reference	0	0.5519	0.6166721	0.2101891	0.003347	0	?+--?+	8396	4	11	520250	215	137	515	6.377943958785072e-4
Hospitalized	ENSG00000134318	ROCK2	2	11179759	Hospitalized.M1.MAF_0.1.perc	reference	0	0.6893	1.7955454	0.6120651	0.003351	0	?++-?-	6226	6	0	559398	194	0	200	0.010110118904907732
Hospitalized	ENSG00000134318	ROCK2	2	11179759	Hospitalized.M1.MAF_1.perc	reference	0	0.6893	1.7955454	0.6120651	0.003351	0	?++-?-	6226	6	0	559398	194	0	200	0.010110118904907732
Hospitalized	ENSG00000110934	BIN2	12	51281038	Hospitalized.M1.MAF_1.perc	reference	0	0.6312	1.4707689	0.5014022	0.003354	0	?+++-?	6606	7	0	556276	139	0	146	0.010368921953979055
Susceptibility	ENSG00000197622	CDC42SE1	1	151050971	Susceptibility.M4.MAF_1.perc	reference	0	0.5058	0.53743320000000006	0.1832252	0.003355	0	+?++-+	26754	43	0	591353	581	0	624	0.010712280836685194
Severe	ENSG00000112851	ERBIN	5	65926556	Severe.M1.MAF_1.perc	reference	0	0.6279	1.8869433	0.6433767	0.003358	0	?++---	2402	5	0	562807	278	0	283	0.010372394373967187
Severe	ENSG00000183255	PTTG1IP	21	44849585	Severe.M1.MAF_0.1.perc	reference	0	0.9374	1.5116335	0.5155043	0.003364	0	?+-??-	1749	5	0	558569	393	0	398	0.012417824031459971
Hospitalized	ENSG00000181072	CHRM2	7	136868652	Hospitalized.M4.MAF_1.perc	reference	0	0.9582	-0.2988158	0.1019039	0.003364	0	?-----	10827	111	0	567490	9757	29	9926	0.02206968404288826
Hospitalized	ENSG00000131697	NPHP4	1	5862811	Hospitalized.M4.MAF_1.perc	reference	0	0.797	-0.1542754	0.0526135	0.003365	0	----+-	12184	531	1	588228	35566	68	36235	0.020705039956069034
Hospitalized	ENSG00000167005	NUDT21	16	56429133	Hospitalized.M3.MAF_0.1.perc	reference	0	0.9056	1.8191985	0.6205175	0.003371	0	?+--?-	5574	4	0	522096	71	0	75	0.0015136596967548265
Hospitalized	ENSG00000167005	NUDT21	16	56429133	Hospitalized.M3.MAF_1.perc	reference	0	0.9056	1.8191985	0.6205175	0.003371	0	?+--?-	5574	4	0	522096	71	0	75	0.0015136596967548265
Severe	ENSG00000151835	SACS	13	23328826	Severe.M4.MAF_0.1.perc	reference	0	0.9757	-0.2551853	0.0870468	0.003372	0	------	5048	172	0	570761	23749	9	23939	0.01989263283357693
Hospitalized	ENSG00000180440	SERTM1	13	36674020	Hospitalized.M4.MAF_0.1.perc	reference	0	0.8931	1.7439821	0.5949109	0.003373	0	?++-+-	8808	8	0	562688	124	1	134	0.015383820271095743
Susceptibility	ENSG00000168899	VAMP5	2	85584431	Susceptibility.M3.MAF_1.perc	reference	0	0.456	0.6608318	0.2254328	0.003374	0	+?+--+	23965	28	0	572419	377	0	405	0.0045892274542195435
Severe	ENSG00000095485	CWF19L1	10	100232298	Severe.M3.MAF_0.1.perc	reference	0	1	-1.0350726	0.3531036	0.003375	0	------	4577	3	0	569007	1504	0	1507	0.009719930749505378
Hospitalized	ENSG00000183598	H3C13	1	149813225	Hospitalized.M1.MAF_1.perc	reference	0	0.9361	1.31649	0.4491257	0.003376	0	?+-+-+	8804	12	0	563816	308	0	320	0.014988844089743018
Hospitalized	ENSG00000204930	FAM221B	9	35816391	Hospitalized.M3.MAF_0.1.perc	reference	0	0.6541	0.8821079	0.3009335	0.003376	0	?+--++	11156	28	0	581940	836	0	864	0.0029710587000512686
Hospitalized	ENSG00000168491	CCDC110	4	185445182	Hospitalized.M1.MAF_1.perc	reference	0	0.606	-0.7671177	0.2617089	0.003377	0	?---+-	10639	20	0	579860	1466	3	1492	0.012389426846803516
Susceptibility	ENSG00000170633	RNF34	12	121400041	Susceptibility.M3.MAF_1.perc	reference	0	0.7745	-0.2678206	0.0913705	0.003377	0	+?----	25800	118	0	591071	3592	5	3720	0.016879837231544268
Hospitalized	ENSG00000186265	BTLA	3	112463966	Hospitalized.M4.MAF_0.1.perc	reference	0	0.4388	0.9519848	0.3247945	0.003378	0	?+++?+	9789	18	0	565746	708	0	726	0.00959900914895582
Severe	ENSG00000104960	PTOV1	19	49850735	Severe.M1.MAF_1.perc	reference	0	0.7727	2.7088232	0.9243003	0.003382	0	?++??-	2110	2	0	559712	78	0	80	0.019198665198743366
Hospitalized	ENSG00000165300	SLITRK5	13	87672615	Hospitalized.M1.MAF_0.1.perc	reference	0	0.536	1.678031	0.5727604	0.003393	0	?+-+?-	8388	8	0	532487	97	0	105	0.010071352768626814
Hospitalized	ENSG00000165300	SLITRK5	13	87672615	Hospitalized.M1.MAF_1.perc	reference	0	0.5359	1.6779916	0.5727461	0.003393	0	?+-+?-	8388	9	0	532487	97	0	106	0.010071352768626814
Susceptibility	ENSG00000165084	C8orf34	8	68330955	Susceptibility.M4.MAF_0.1.perc	reference	0	0.7553	-0.3179721	0.1085341	0.003393	0	-?-++-	26327	85	0	577982	2585	3	2676	0.01903345457239811
Hospitalized	ENSG00000101194	SLC17A9	20	62952707	Hospitalized.M4.MAF_1.perc	reference	0	0.6337	0.2964514	0.1011975	0.003396	0	?++--+	12124	170	1	583311	7514	10	7706	0.02352183285992623
Hospitalized	ENSG00000196381	ZNF781	19	37667751	Hospitalized.M3.MAF_1.perc	reference	0	0.87	1.0641696	0.3632806	0.003397	0	?++-+-	11128	20	0	568187	356	0	376	0.01181037780583038
Susceptibility	ENSG00000204653	ASPDH	19	50511600	Susceptibility.M4.MAF_1.perc	reference	0	0.5523	0.1509497	0.0515321	0.003398	0	+?++--	27126	451	0	591861	9253	39	9782	0.021384269085092226
Hospitalized	ENSG00000148057	IDNK	9	83623049	Hospitalized.M4.MAF_0.1.perc	reference	0	0.431	0.6658591	0.2273403	0.003402	0	?++++-	10174	34	0	582110	1555	2	1593	0.019172663865091772
Hospitalized	ENSG00000100591	AHSA1	14	77457870	Hospitalized.M1.MAF_0.1.perc	reference	0	0.8251	1.6430802	0.5611551	0.003411	0	?+++--	8068	8	0	531207	84	0	92	0.0067941665869621646
Hospitalized	ENSG00000100591	AHSA1	14	77457870	Hospitalized.M1.MAF_1.perc	reference	0	0.8251	1.6430802	0.5611551	0.003411	0	?+++--	8068	8	0	531207	84	0	92	0.0067941665869621646
Hospitalized	ENSG00000175311	ANKS4B	16	21233699	Hospitalized.M3.MAF_0.1.perc	reference	0	0.9922	-0.8253219	0.2819009	0.003415	0	?-----	9989	15	0	563766	1630	3	1651	0.007747228466131709
Susceptibility	ENSG00000184478	OR56A3	11	5938751	Susceptibility.M4.MAF_0.1.perc	reference	0	0.9943	-0.3839977	0.1311637	0.003416	0	-?--+-	26369	59	0	578162	1785	0	1844	0.00970499010875963
Severe	ENSG00000010072	SPRTN	1	231337104	Severe.M4.MAF_0.1.perc	reference	0	0.6956	0.7645655	0.2612824	0.003431	0	?++---	4432	24	0	566150	2205	1	2231	0.012972229662270763
Susceptibility	ENSG00000144481	TRPM8	2	233917373	Susceptibility.M4.MAF_0.1.perc	reference	0	0.5392	0.1694102	0.0578944	0.003431	0	+?++++	27340	397	0	591878	7812	5	8219	0.019986314432196582
Hospitalized	ENSG00000132141	CCT6B	17	34927859	Hospitalized.M4.MAF_1.perc	reference	0	0.6977	0.1978556	0.0676218	0.003434	0	?++---	12064	310	0	583218	17892	42	18286	0.002426820608301686
Susceptibility	ENSG00000212124	TAS2R19	12	11021619	Susceptibility.M1.MAF_1.perc	reference	0	0.8101	0.5096567	0.1742595	0.003448	0	+?+--+	23503	90	0	573080	459	0	549	0.009088411262797972
Susceptibility	ENSG00000121381	TAS2R9	12	10809094	Susceptibility.M4.MAF_0.1.perc	reference	4.5	0.3811	0.4311586	0.1474782	0.003461	0.0097482	+?++--	24330	83	0	577636	1371	0	1454	0.018667161555669994
Severe	ENSG00000151379	MSGN1	2	17816460	Severe.M4.MAF_1.perc	reference	0	0.7582	1.1728391	0.4011757	0.003461	0	++----	4379	10	0	565683	749	0	759	0.007783447040633341
Hospitalized	ENSG00000091140	DLD	7	107891162	Hospitalized.M4.MAF_1.perc	reference	0	0.4765	0.3193442	0.1092315	0.003461	0	++-+++	12124	139	0	588134	6104	5	6253	4.893294068664444e-4
Hospitalized	ENSG00000107175	CREB3	9	35732598	Hospitalized.M3.MAF_1.perc	reference	0	0.6694	0.5376959	0.1839337	0.003463	0	?++-+-	11573	52	1	581828	1813	1	1869	9.184054219695093e-4
Susceptibility	ENSG00000135956	TMEM127	2	96248514	Susceptibility.M3.MAF_0.1.perc	reference	0	0.7667	0.4174294	0.1427988	0.003465	0	-?++--	23466	59	0	574582	980	0	1039	0.01737586015922813
Hospitalized	ENSG00000154118	JPH3	16	87601835	Hospitalized.M4.MAF_1.perc	reference	0	0.8236	-0.2147128	0.0735017	0.003487	0	?-----	11465	259	1	578955	16198	22	16503	0.003914067617242974
Severe	ENSG00000137288	UQCC2	6	33694293	Severe.M3.MAF_1.perc	reference	0	0.6246	1.8887791	0.6466544	0.003491	0	?++??-	3527	5	0	562881	190	0	195	5.807668274315213e-4
Susceptibility	ENSG00000148948	LRRC4C	11	40114203	Susceptibility.M3.MAF_0.1.perc	reference	0	0.9876	0.477514	0.1635299	0.0035	0	+?++--	24033	50	0	565664	711	0	761	0.020628989362786898
Hospitalized	ENSG00000066827	ZFAT	8	134477788	Hospitalized.M3.MAF_0.1.perc	reference	0	0.9674	0.4358539	0.1492849	0.003505	0	?+++++	11135	71	0	569604	3060	0	3131	0.0033664535613930546
Hospitalized	ENSG00000089692	LAG3	12	6772512	Hospitalized.M4.MAF_1.perc	reference	0	0.4787	0.3322384	0.1137955	0.003505	0	?++-++	12064	119	0	583218	5276	6	5407	0.014643221465378334
Severe	ENSG00000068078	FGFR3	4	1793293	Severe.M1.MAF_0.1.perc	reference	7.3	0.3568	1.6751271	0.5738124	0.003508	0.1229966	?++?+-	4080	8	0	564474	467	0	475	0.010421499522710561
Severe	ENSG00000112851	ERBIN	5	65926556	Severe.M1.MAF_0.1.perc	reference	0	0.5548	1.9033293	0.6519723	0.003508	0	?++---	2402	5	0	562807	277	0	282	0.010372394373967187
Severe	ENSG00000068078	FGFR3	4	1793293	Severe.M1.MAF_1.perc	reference	7.3	0.3568	1.6751271	0.5738124	0.003508	0.1229966	?++?+-	4080	8	0	564474	467	0	475	0.010421499522710561
Hospitalized	ENSG00000188026	RILPL1	12	123470054	Hospitalized.M1.MAF_0.1.perc	reference	16.4	0.3099	1.9019571	0.651597	0.003513	0.4343298	?+--++	6368	8	0	562368	123	0	131	2.536692640378413e-4
Hospitalized	ENSG00000083067	TRPM3	9	70529060	Hospitalized.M1.MAF_1.perc	reference	2.2	0.3814	0.9011653	0.3088048	0.00352	0.0107156	?++?++	10117	25	0	567213	504	0	529	2.146631617463985e-5
Susceptibility	ENSG00000144893	MED12L	3	151085697	Susceptibility.M3.MAF_0.1.perc	reference	0	0.6771	0.2556539	0.0876102	0.003522	0	+?++++	27079	169	0	591673	2840	1	3011	0.010420695874024354
Hospitalized	ENSG00000105146	AURKC	19	57230802	Hospitalized.M3.MAF_0.1.perc	reference	0	0.55	0.6861761	0.2351546	0.003523	0	?+++-+	10881	35	0	581151	1429	0	1464	0.013063698592682773
Hospitalized	ENSG00000161547	SRSF2	17	76734115	Hospitalized.M3.MAF_1.perc	reference	0	0.8902	1.0735239	0.3679075	0.003524	0	?+--?-	8780	22	0	564664	238	0	260	0.012048069948330166
Susceptibility	ENSG00000105675	ATP4A	19	35550031	Susceptibility.M1.MAF_0.1.perc	reference	0	0.669	0.6742571	0.2310806	0.003525	0	+?+--?	23399	32	0	578642	401	0	433	0.011000776579512693
Severe	ENSG00000052795	FNIP2	4	158769026	Severe.M1.MAF_0.1.perc	reference	0	0.5741	2.0871994	0.7155265	0.003534	0	?+----	3840	4	0	563588	82	0	86	0.010898024157098986
Severe	ENSG00000052795	FNIP2	4	158769026	Severe.M1.MAF_1.perc	reference	0	0.5741	2.0871994	0.7155265	0.003534	0	?+----	3840	4	0	563588	82	0	86	0.010898024157098986
Susceptibility	ENSG00000196557	CACNA1H	16	1153106	Susceptibility.M3.MAF_0.1.perc	reference	0	0.9455	-0.2188796	0.0750396	0.003536	0	-?----	27126	193	0	591861	5049	5	5252	0.005398087143397419
Severe	ENSG00000111704	NANOG	12	7787794	Severe.M1.MAF_1.perc	reference	0	0.8114	1.8708295	0.6414966	0.003542	0	?+++?+	3479	11	0	552725	183	0	194	0.016371929737003684
Hospitalized	ENSG00000099617	EFNA2	19	1285873	Hospitalized.M4.MAF_0.1.perc	reference	0	0.4293	0.6360576	0.2181361	0.003547	0	?+++-+	11015	34	0	580615	1308	0	1342	0.017059293179391265
Hospitalized	ENSG00000092051	JPH4	14	23568035	Hospitalized.M4.MAF_1.perc	reference	0	0.6663	0.4035202	0.1384271	0.003556	0	?+++++	11090	90	0	579713	3511	2	3605	0.016635325229735206
Hospitalized	ENSG00000107651	SEC23IP	10	119892730	Hospitalized.M4.MAF_0.1.perc	reference	0	0.8998	-0.3479994	0.1194088	0.003564	0	?--+-+	12024	80	0	583211	5867	2	5951	0.008755389318337864
Hospitalized	ENSG00000162191	UBXN1	11	62676498	Hospitalized.M1.MAF_1.perc	reference	0	0.8733	2.4808142	0.8515116	0.003575	0	?+-??-	6502	4	0	551614	61	0	65	0.03144161035724934
Susceptibility	ENSG00000172890	NADSYN1	11	71453109	Susceptibility.M3.MAF_0.1.perc	reference	0	0.6158	0.25494	0.0875076	0.003576	0	-?+++-	27126	169	0	591861	3113	0	3282	0.020119577268740158
Severe	ENSG00000169139	UBE2V2	8	48008415	Severe.M3.MAF_0.1.perc	reference	0	0.4008	2.5997669	0.8925016	0.003581	0	?+-??-	1690	2	0	550414	111	0	113	2.2429095095554872e-4
Severe	ENSG00000169139	UBE2V2	8	48008415	Severe.M3.MAF_1.perc	reference	0	0.4008	2.5997669	0.8925016	0.003581	0	?+-??-	1690	2	0	550414	111	0	113	2.2429095095554872e-4
Susceptibility	ENSG00000124228	DDX27	20	49219347	Susceptibility.M1.MAF_0.1.perc	reference	0	0.5456	0.6464907	0.2219564	0.003583	0	+?+++-	23748	30	0	573002	388	0	418	0.02174894960929878
Susceptibility	ENSG00000197557	TTC30A	2	177612999	Susceptibility.M3.MAF_1.perc	reference	0	0.5594	0.3121996	0.1071917	0.003585	0	-?++--	25933	110	0	578558	1717	5	1837	0.007674565917757392
Hospitalized	ENSG00000185651	UBE2L3	22	21549447	Hospitalized.M1.MAF_0.1.perc	reference	0	0.6308	4.1293305	1.417803	0.003586	0	?+-???	4572	1	0	400410	3	0	4	0.00794994056164161
Hospitalized	ENSG00000185651	UBE2L3	22	21549447	Hospitalized.M1.MAF_1.perc	reference	0	0.6308	4.1293305	1.417803	0.003586	0	?+-???	4572	1	0	400410	3	0	4	0.00794994056164161
Susceptibility	ENSG00000167333	TRIM68	11	4598672	Susceptibility.M1.MAF_0.1.perc	reference	0	0.9224	-0.6764093	0.2322514	0.003587	0	-?--+-	24114	16	0	588191	633	0	649	0.011217172037987288
Hospitalized	ENSG00000156006	NAT2	8	18391282	Hospitalized.M1.MAF_1.perc	reference	0	0.7732	1.2564968	0.4314306	0.003587	0	++++?-	7083	11	0	568006	319	0	330	0.013306262801107848
Hospitalized	ENSG00000084731	KIF3C	2	25926598	Hospitalized.M1.MAF_0.1.perc	reference	0	0.7782	3.1240242	1.0728296	0.003592	0	?+-+?-	5917	3	0	550744	33	0	36	0.010918227926939424
Hospitalized	ENSG00000084731	KIF3C	2	25926598	Hospitalized.M1.MAF_1.perc	reference	0	0.7782	3.1240242	1.0728296	0.003592	0	?+-+?-	5917	3	0	550744	33	0	36	0.010918227926939424
Susceptibility	ENSG00000100228	RAB36	22	23145326	Susceptibility.M1.MAF_1.perc	reference	0	0.6052	0.5334726	0.1832086	0.003593	0	+?+++-	26917	61	0	589285	634	1	697	0.024447457260757924
Susceptibility	ENSG00000082482	KCNK2	1	215005775	Susceptibility.M1.MAF_1.perc	reference	0	0.9286	-1.6679405	0.5728563	0.003596	0	??---?	20892	0	0	553973	141	0	141	0.010283811414988665
Hospitalized	ENSG00000183840	GPR39	2	132416805	Hospitalized.M4.MAF_0.1.perc	reference	0	0.7228	0.4984194	0.1712011	0.003599	0	?+-+++	11410	60	0	581106	2305	0	2365	0.022725664096813245
Severe	ENSG00000134057	CCNB1	5	69167135	Severe.M1.MAF_0.1.perc	reference	0	0.9891	2.9381218	1.009241	0.0036	0	?+-+?-	1869	2	0	559072	63	0	65	0.0111945619625484
Severe	ENSG00000134057	CCNB1	5	69167135	Severe.M1.MAF_1.perc	reference	0	0.9891	2.9381218	1.009241	0.0036	0	?+-+?-	1869	2	0	559072	63	0	65	0.0111945619625484
Hospitalized	ENSG00000032444	PNPLA6	19	7534004	Hospitalized.M3.MAF_0.1.perc	reference	0	0.9503	0.4658435	0.160015	0.0036	0	?+---+	11720	67	1	582125	2914	1	2985	0.01187399167727134
Hospitalized	ENSG00000151327	FAM177A1	14	35044907	Hospitalized.M4.MAF_1.perc	reference	0	0.7224	0.3582741	0.1230662	0.0036	0	?+++-+	11741	115	0	570918	6734	5	6859	7.774018883761869e-4
Susceptibility	ENSG00000089847	ANKRD24	19	4183354	Susceptibility.M3.MAF_0.1.perc	reference	0	0.6515	0.4168983	0.1432519	0.003611	0	-?++-+	25939	75	0	591630	1146	0	1221	0.010196873832250205
Severe	ENSG00000103769	RAB11A	15	65726054	Severe.M3.MAF_0.1.perc	reference	0	0.3748	3.1659925	1.0879295	0.003613	0	?+-??+	1693	3	0	519632	69	0	72	0.01069095657105164
Severe	ENSG00000103769	RAB11A	15	65726054	Severe.M3.MAF_1.perc	reference	0	0.3748	3.1659925	1.0879295	0.003613	0	?+-??+	1693	3	0	519632	69	0	72	0.01069095657105164
Severe	ENSG00000028137	TNFRSF1B	1	12166991	Severe.M1.MAF_0.1.perc	reference	0	0.8471	2.5571908	0.8787731	0.003615	0	?+++?-	3232	4	0	559779	59	0	63	0.010170958363140255
Severe	ENSG00000028137	TNFRSF1B	1	12166991	Severe.M1.MAF_1.perc	reference	0	0.8471	2.5571908	0.8787731	0.003615	0	?+++?-	3232	4	0	559779	59	0	63	0.010170958363140255
Hospitalized	ENSG00000115592	PRKAG3	2	218822383	Hospitalized.M1.MAF_0.1.perc	reference	0	0.6243	1.1040826	0.3794582	0.003619	0	?+--+-	9056	12	0	576105	301	0	313	0.02057183358642428
Susceptibility	ENSG00000114779	ABHD14B	3	51968510	Susceptibility.M3.MAF_1.perc	reference	0	0.8606	0.4964193	0.1706371	0.003623	0	+?+++-	25498	52	0	587270	644	0	696	0.020145802752570437
Severe	ENSG00000184148	SPRR4	1	152970648	Severe.M3.MAF_0.1.perc	reference	2.8	0.3575	2.1311228	0.7326132	0.003627	0.0582795	?++??-	1804	3	0	561035	204	0	207	0.0034530109025488202
Severe	ENSG00000001630	CYP51A1	7	92112153	Severe.M1.MAF_0.1.perc	reference	0	0.9684	1.5145771	0.5206838	0.003628	0	?++---	3762	5	0	562829	352	0	357	0.010798578946858378
Severe	ENSG00000001630	CYP51A1	7	92112153	Severe.M1.MAF_1.perc	reference	0	0.9684	1.5145771	0.5206838	0.003628	0	?++---	3762	5	0	562829	352	0	357	0.010798578946858378
Susceptibility	ENSG00000160183	TMPRSS3	21	42371887	Susceptibility.M3.MAF_0.1.perc	reference	0	0.9548	-0.362122	0.1244929	0.003628	0	-?--+-	27079	66	0	591673	2034	1	2102	0.010000880988858263
Susceptibility	ENSG00000170748	RBMXL2	11	7088998	Susceptibility.M1.MAF_0.1.perc	reference	0	0.6334	1.5592461	0.5361284	0.003633	0	-?+-??	20966	6	0	552916	43	0	49	0.004277565716412579
Hospitalized	ENSG00000154310	TNIK	3	171058414	Hospitalized.M1.MAF_1.perc	reference	0	0.9764	0.9719522	0.3341857	0.003633	0	?++++-	8280	26	0	574888	263	0	289	0.012553227978239025
Susceptibility	ENSG00000170748	RBMXL2	11	7088998	Susceptibility.M1.MAF_1.perc	reference	0	0.6334	1.5592461	0.5361284	0.003633	0	-?+-??	20966	6	0	552916	43	0	49	0.004277565716412579
Severe	ENSG00000131781	FMO5	1	147175351	Severe.M1.MAF_1.perc	reference	0	0.6903	-1.0685407	0.3675084	0.003643	0	?-+?--	4447	3	0	567961	814	0	817	0.0038020695570215564
Hospitalized	ENSG00000186306	OR10T2	1	158398522	Hospitalized.M1.MAF_0.1.perc	reference	0	0.7754	1.2519643	0.4306207	0.003645	0	?++?--	9146	9	0	563740	267	0	276	0.002751759665974664
Susceptibility	ENSG00000107175	CREB3	9	35732598	Susceptibility.M1.MAF_0.1.perc	reference	0	0.6045	0.6551042	0.2253374	0.003647	0	-?++-+	23943	25	1	586574	383	0	410	0.013438170925729777
Severe	ENSG00000198881	ASB12	23	64224194	Severe.M3.MAF_0.1.perc	reference	0	0.9988	-1.2811297	0.4406827	0.003647	0	?--?--	4092	0	0	525991	156	86	328	0.007039567187003181
Severe	ENSG00000011405	PIK3C2A	11	17077730	Severe.M1.MAF_0.1.perc	reference	0	0.5561	1.6966553	0.5837312	0.003654	0	?++-?-	3974	6	0	563301	388	0	394	0.08289057517014432
Severe	ENSG00000011405	PIK3C2A	11	17077730	Severe.M1.MAF_1.perc	reference	0	0.5561	1.6966553	0.5837312	0.003654	0	?++-?-	3974	6	0	563301	388	0	394	0.08289057517014432
Susceptibility	ENSG00000139436	GIT2	12	109929802	Susceptibility.M3.MAF_1.perc	reference	0	0.8619	-0.2784223	0.0957911	0.003654	0	+?----	25755	105	0	575994	3342	2	3451	0.004894722463798395
Severe	ENSG00000181218	H2AW	1	228456979	Severe.M3.MAF_0.1.perc	reference	0	0.5141	1.1857591	0.4079718	0.003655	0	?++??+	3472	8	0	560417	789	0	797	0.003706873621206271
Susceptibility	ENSG00000160862	AZGP1	7	99966720	Susceptibility.M3.MAF_1.perc	reference	0	0.4239	0.8376554	0.2882335	0.003659	0	+?++-+	24357	20	0	589745	246	0	266	0.008152164289975035
Susceptibility	ENSG00000238205	MPC1L	23	40623566	Susceptibility.M4.MAF_0.1.perc	reference	0	0.74	1.5879725	0.5464697	0.003662	0	+?+-??	17104	4	1	417239	9	5	25	0.006067089889399366
Severe	ENSG00000230062	ANKRD66	6	46746917	Severe.M3.MAF_1.perc	reference	0	0.9654	1.1966322	0.4118888	0.00367	0	++-+--	4753	22	1	569794	293	0	317	0.0054293156587302835
Susceptibility	ENSG00000204564	C6orf136	6	30647039	Susceptibility.M3.MAF_1.perc	reference	0	0.9155	0.3133266	0.1078702	0.003676	0	+?+--+	26418	109	0	590102	1917	2	2030	0.00613775929586191
Hospitalized	ENSG00000213585	VDAC1	5	133971871	Hospitalized.M3.MAF_1.perc	reference	0	0.9801	1.0039464	0.3456688	0.00368	0	?+-?+-	7101	16	0	561057	363	0	379	0.015821982535840162
Severe	ENSG00000170145	SIK2	11	111602449	Severe.M1.MAF_0.1.perc	reference	0	0.9834	2.6873655	0.9254713	0.003687	0	?++???	1804	2	0	550697	87	0	89	0.010438927120532376
Severe	ENSG00000170145	SIK2	11	111602449	Severe.M1.MAF_1.perc	reference	0	0.9834	2.6873655	0.9254713	0.003687	0	?++???	1804	2	0	550697	87	0	89	0.010438927120532376
Severe	ENSG00000162241	SLC25A45	11	65375192	Severe.M3.MAF_0.1.perc	reference	0	0.9775	1.0898571	0.3753878	0.003693	0	?++---	4544	13	0	569540	702	0	715	0.01183385113163102
Hospitalized	ENSG00000109606	DHX15	4	24517441	Hospitalized.M1.MAF_0.1.perc	reference	0	1	3.9497342	1.3607809	0.003701	0	?+????	5157	1	0	499833	7	0	8	0.011816098493569956
Hospitalized	ENSG00000109606	DHX15	4	24517441	Hospitalized.M1.MAF_1.perc	reference	0	1	3.9497342	1.3607809	0.003701	0	?+????	5157	1	0	499833	7	0	8	0.011816098493569956
Hospitalized	ENSG00000124104	SNX21	20	45833799	Hospitalized.M3.MAF_0.1.perc	reference	0	0.8262	-0.6551977	0.2258169	0.003714	0	?---?-	10674	14	0	577349	1612	1	1628	0.019433814279429622
Hospitalized	ENSG00000151623	NR3C2	4	148078762	Hospitalized.M4.MAF_1.perc	reference	0	0.4578	0.2837702	0.097838	0.003727	0	-+-+++	11633	176	0	574546	8187	10	8383	0.020922724468026475
Susceptibility	ENSG00000147614	ATP6V0D2	8	85987323	Susceptibility.M4.MAF_0.1.perc	reference	0	0.7807	0.2600533	0.0896698	0.00373	0	+?++--	27079	163	0	591673	2949	4	3120	0.02256616257726314
Severe	ENSG00000221867	MAGEA3	23	152698767	Severe.M1.MAF_1.perc	reference	0	0.8554	1.8919768	0.6524006	0.003731	0	?+??-?	1820	1	1	501952	247	63	376	0.004770666894888097
Severe	ENSG00000221867	MAGEA3	23	152698767	Severe.M3.MAF_1.perc	reference	0	0.8554	1.8919768	0.6524006	0.003731	0	?+??-?	1820	1	1	501952	247	63	376	0.004770666894888097
Susceptibility	ENSG00000263528	IKBKE	1	206470476	Susceptibility.M4.MAF_0.1.perc	reference	0	0.5015	-0.2284608	0.0787829	0.003733	0	+?----	27126	163	0	591861	4748	0	4911	0.017030904697734776
Susceptibility	ENSG00000104823	ECH1	19	38815422	Susceptibility.M1.MAF_1.perc	reference	0	0.9129	-0.6349582	0.2189767	0.003736	0	-?--+-	25212	21	1	587114	673	1	698	0.009263212466436226
Severe	ENSG00000242252	BGLAP	1	156242184	Severe.M4.MAF_0.1.perc	reference	0	0.6462	1.0442227	0.3601291	0.003737	0	?++-++	4204	13	0	567463	891	0	904	0.020602305765409685
Susceptibility	ENSG00000176095	IP6K1	3	49724294	Susceptibility.M4.MAF_0.1.perc	reference	0	0.67490000000000006	-0.401694	0.1385562	0.003742	0	-?---+	26387	51	0	589303	1615	0	1666	0.022375737526810414
Susceptibility	ENSG00000102898	NUTF2	16	67846923	Susceptibility.M1.MAF_0.1.perc	reference	0	1	2.2014348	0.759408	0.003745	0	??+???	19646	3	0	529919	12	0	15	0.010388859594646452
Susceptibility	ENSG00000102898	NUTF2	16	67846923	Susceptibility.M1.MAF_1.perc	reference	0	1	2.2014348	0.759408	0.003745	0	??+???	19646	3	0	529919	12	0	15	0.010388859594646452
Susceptibility	ENSG00000156050	FAM161B	14	73931501	Susceptibility.M3.MAF_1.perc	reference	0	0.8078	0.3370214	0.1162583	0.003745	0	+?+++-	26914	117	1	591106	1830	3	1955	0.020797181059053423
Hospitalized	ENSG00000213949	ITGA1	5	52787916	Hospitalized.M1.MAF_0.1.perc	reference	0	0.8851	0.8482551	0.2926458	0.003749	0	?+---+	8853	16	1	579195	688	0	706	0.011400205000192728
Hospitalized	ENSG00000213949	ITGA1	5	52787916	Hospitalized.M1.MAF_1.perc	reference	0	0.8851	0.8482551	0.2926458	0.003749	0	?+---+	8853	16	1	579195	688	0	706	0.011400205000192728
Severe	ENSG00000116750	UCHL5	1	193012250	Severe.M4.MAF_0.1.perc	reference	0	0.9245	-1.006586	0.3472735	0.003749	0	?-+---	4090	4	0	565940	2399	1	2405	0.017756780017991577
Hospitalized	ENSG00000145675	PIK3R1	5	68215756	Hospitalized.M4.MAF_0.1.perc	reference	5	0.3783	0.5531629	0.190869	0.003754	0.0187463	?+++++	11103	68	0	579618	2725	1	2795	0.006185875190473574
Susceptibility	ENSG00000129244	ATP1B2	17	7646627	Susceptibility.M1.MAF_0.1.perc	reference	0	0.877	1.8423784	0.6357242	0.003755	0	??+-+?	21395	6	0	511330	22	0	28	0.008642091784732143
Susceptibility	ENSG00000129244	ATP1B2	17	7646627	Susceptibility.M1.MAF_1.perc	reference	0	0.877	1.8423784	0.6357242	0.003755	0	??+-+?	21395	6	0	511330	22	0	28	0.008642091784732143
Susceptibility	ENSG00000178623	GPR35	2	240605430	Susceptibility.M3.MAF_0.1.perc	reference	0	0.9677	0.6738549	0.2325299	0.003756	0	-?++--	25651	29	0	575294	331	0	360	0.011896555302917193
Hospitalized	ENSG00000167105	TMEM92	17	50271406	Hospitalized.M1.MAF_0.1.perc	reference	0	0.867	2.1241164	0.7330459	0.00376	0	?+++??	7433	6	0	553796	52	0	58	0.008286675669421546
Hospitalized	ENSG00000167105	TMEM92	17	50271406	Hospitalized.M1.MAF_1.perc	reference	0	0.867	2.1241164	0.7330459	0.00376	0	?+++??	7433	6	0	553796	52	0	58	0.008286675669421546
Severe	ENSG00000177047	IFNW1	9	21140214	Severe.M3.MAF_0.1.perc	reference	0	0.8271	2.0480442	0.7068812	0.003764	0	?++??-	3321	3	0	561019	150	0	153	0.0022378078070270685
Severe	ENSG00000169116	PARM1	4	74933095	Severe.M1.MAF_0.1.perc	reference	0	0.76	3.6762718	1.2691097	0.003771	0	?+???-	1617	2	0	539291	70	0	72	0.011501371996751442
Severe	ENSG00000166569	CPLX4	18	59275156	Severe.M1.MAF_0.1.perc	reference	0	0.8644	2.3889636	0.8247517	0.003772	0	?++??+	1749	2	0	558569	96	0	98	0.021359055298957267
Hospitalized	ENSG00000220201	ZGLP1	19	10304803	Hospitalized.M4.MAF_0.1.perc	reference	0	0.9404	-0.8485425	0.2929702	0.003775	0	?-----	10111	12	0	578309	1710	1	1724	0.01990769347952439
Susceptibility	ENSG00000082482	KCNK2	1	215005775	Susceptibility.M1.MAF_0.1.perc	reference	0	0.9509	-1.6935079	0.5847224	0.003776	0	??---?	20892	0	0	553973	136	0	136	0.010283811414988665
Severe	ENSG00000106608	URGCP	7	43875894	Severe.M3.MAF_0.1.perc	reference	0	0.8512	1.3445371	0.4642609	0.003779	0	?+++--	4222	7	0	567889	373	0	380	0.010203426735387629
Susceptibility	ENSG00000197063	MAFG	17	81918270	Susceptibility.M3.MAF_0.1.perc	reference	0	0.806	0.9351172	0.3229228	0.003782	0	+?+-??	21487	13	0	527364	147	0	160	0.01060414601362419
Hospitalized	ENSG00000165119	HNRNPK	9	83968083	Hospitalized.M3.MAF_1.perc	reference	0	0.4163	1.0807538	0.3732114	0.003782	0	?++?--	7177	12	0	574658	266	0	278	0.004741231933544368
Susceptibility	ENSG00000197063	MAFG	17	81918270	Susceptibility.M3.MAF_1.perc	reference	0	0.806	0.9351172	0.3229228	0.003782	0	+?+-??	21487	13	0	527364	147	0	160	0.01060414601362419
Susceptibility	ENSG00000151364	KCTD14	11	78015715	Susceptibility.M1.MAF_0.1.perc	reference	0	0.7215	0.773851	0.2672472	0.003784	0	-?+---	23769	21	0	570322	240	0	261	0.014211660352151064
Hospitalized	ENSG00000132478	UNK	17	75784806	Hospitalized.M4.MAF_1.perc	reference	0	0.4751	0.4109364	0.141936	0.003789	0	?++--+	11735	90	0	582502	3121	0	3211	6.808535181487076e-4
Susceptibility	ENSG00000148090	AUH	9	91213815	Susceptibility.M1.MAF_1.perc	reference	0	1	-0.9093018	0.3141094	0.003793	0	-?--+-	26015	4	0	585144	300	0	304	0.010775790455873532
Hospitalized	ENSG00000158156	XKR8	1	27959588	Hospitalized.M1.MAF_1.perc	reference	0	0.5585	1.2534276	0.4330946	0.003802	0	?++--+	9756	12	0	567792	177	0	189	0.008899668423107236
Susceptibility	ENSG00000212124	TAS2R19	12	11021619	Susceptibility.M3.MAF_1.perc	reference	0	0.8084	0.5008369	0.1730587	0.003803	0	+?+--+	23944	92	0	573619	471	0	563	0.009088411262797972
Susceptibility	ENSG00000144893	MED12L	3	151085697	Susceptibility.M3.MAF_1.perc	reference	0	0.7757	0.1825026	0.0630691	0.003807	0	+-+-++	27756	312	1	595973	5558	2	5876	0.010420695874024354
Susceptibility	ENSG00000160932	LY6E	8	143017982	Susceptibility.M1.MAF_0.1.perc	reference	0	0.6138	1.0445366	0.3610361	0.003814	0	+?+--?	22137	11	0	564766	111	0	122	0.011207307805825318
Susceptibility	ENSG00000160932	LY6E	8	143017982	Susceptibility.M1.MAF_1.perc	reference	0	0.6138	1.0445366	0.3610361	0.003814	0	+?+--?	22137	11	0	564766	111	0	122	0.011207307805825318
Severe	ENSG00000198049	AVPR1B	1	206106936	Severe.M4.MAF_0.1.perc	reference	0	0.4452	0.9256615	0.3199564	0.003815	0	?++-++	4689	27	1	570127	641	0	670	0.01813004463185186
Hospitalized	ENSG00000164164	OTUD4	4	145110838	Hospitalized.M3.MAF_1.perc	reference	0	0.4167	0.6681042	0.2309612	0.003819	0	?+++++	8541	30	0	565672	1304	1	1336	0.006679958567780503
Hospitalized	ENSG00000125817	CENPB	20	3783851	Hospitalized.M3.MAF_0.1.perc	reference	0	0.947	-0.9033415	0.3122951	0.003821	0	?--?--	8620	3	0	557720	322	0	325	0.01252461035848273
Susceptibility	ENSG00000119681	LTBP2	14	74498183	Susceptibility.M1.MAF_1.perc	reference	0	0.4968	-0.7491851	0.2590448	0.003827	0	-?--+-	25656	17	0	589540	477	1	496	0.011611232492842953
Susceptibility	ENSG00000106070	GRB10	7	50590063	Susceptibility.M4.MAF_0.1.perc	reference	0	0.5633	-0.2941023	0.1017067	0.003832	0	+?----	27293	97	0	591690	3025	5	3132	0.012918847143350051
Severe	ENSG00000198104	OR2T6	1	248375746	Severe.M1.MAF_0.1.perc	reference	0	0.9429	1.1199683	0.3873267	0.003834	0	?++?--	3934	9	0	566388	890	0	899	0.012062421272763527
Severe	ENSG00000198104	OR2T6	1	248375746	Severe.M1.MAF_1.perc	reference	0	0.9429	1.1199683	0.3873267	0.003834	0	?++?--	3934	9	0	566388	890	0	899	0.012062421272763527
Susceptibility	ENSG00000153721	CNKSR3	6	154387515	Susceptibility.M4.MAF_1.perc	reference	0	0.8685	0.2187867	0.0756683	0.003835	0	+-++-+	28017	233	0	596178	4059	3	4298	0.0031696762683512424
Hospitalized	ENSG00000131116	ZNF428	19	43607224	Hospitalized.M3.MAF_0.1.perc	reference	0	0.8709	1.2620187	0.4365355	0.00384	0	?++-++	9574	13	0	568391	193	0	206	0.0169638206237866
Hospitalized	ENSG00000212124	TAS2R19	12	11021619	Hospitalized.M3.MAF_1.perc	reference	0	0.6799	0.5848773	0.2023089	0.00384	0	?+-++-	7751	79	0	563667	455	0	534	0.011518249864241721
Severe	ENSG00000180425	C11orf71	11	114391443	Severe.M3.MAF_0.1.perc	reference	0	0.6613	1.7862247	0.6179267	0.003844	0	?++??-	2047	4	0	561490	405	0	409	0.0015257045179585408
Severe	ENSG00000139405	RITA1	12	113185526	Severe.M3.MAF_0.1.perc	reference	0	0.6184	1.5557775	0.53825	0.003847	0	?++-?-	3851	7	0	565102	270	0	277	0.016989247198808764
Severe	ENSG00000171496	OR1L8	9	122567117	Severe.M1.MAF_0.1.perc	reference	0	0.9756	2.0863915	0.7218588	0.003849	0	?++??-	2529	2	0	564583	122	0	124	0.005991005023024907
Susceptibility	ENSG00000205531	NAP1L4	11	2944431	Susceptibility.M3.MAF_0.1.perc	reference	0	0.8933	-0.7858403	0.2719009	0.00385	0	-?-+--	24587	8	0	589799	486	1	496	0.003596782943406501
Severe	ENSG00000109819	PPARGC1A	4	23755041	Severe.M1.MAF_0.1.perc	reference	0	0.9742	2.3351756	0.8079835	0.003851	0	++--?-	2008	3	0	548193	104	0	107	0.015182015192894263
Severe	ENSG00000109819	PPARGC1A	4	23755041	Severe.M1.MAF_1.perc	reference	0	0.9742	2.3351756	0.8079835	0.003851	0	++--?-	2008	3	0	548193	104	0	107	0.015182015192894263
Severe	ENSG00000100916	BRMS1L	14	35826338	Severe.M3.MAF_0.1.perc	reference	0	0.8665	2.6063875	0.9018323	0.003851	0	?+-??+	3472	4	0	560417	148	0	152	0.012060482913178763
Severe	ENSG00000100916	BRMS1L	14	35826338	Severe.M3.MAF_1.perc	reference	0	0.8667	2.6059935	0.9017822	0.003855	0	?+-??+	3472	4	0	560417	149	0	153	0.012060482913178763
Hospitalized	ENSG00000163395	IGFN1	1	201190824	Hospitalized.M3.MAF_1.perc	reference	0	0.6778	0.2169286	0.0750756	0.003859	0	++--++	12184	285	0	588228	12754	21	13081	0.013401495855374186
Susceptibility	ENSG00000160183	TMPRSS3	21	42371887	Susceptibility.M1.MAF_0.1.perc	reference	0	0.755	-0.8471831	0.2932104	0.003861	0	-?--++	25772	8	0	588213	275	0	283	0.010000880988858263
Hospitalized	ENSG00000101489	CELF4	18	37243040	Hospitalized.M3.MAF_0.1.perc	reference	0	0.8733	1.0627899	0.3678423	0.003862	0	?+-??-	7432	11	0	558853	398	0	409	0.011926538471167824
Hospitalized	ENSG00000101489	CELF4	18	37243040	Hospitalized.M3.MAF_1.perc	reference	0	0.8733	1.0627899	0.3678423	0.003862	0	?+-??-	7432	11	0	558853	398	0	409	0.011926538471167824
Susceptibility	ENSG00000089775	ZBTB25	14	64449106	Susceptibility.M4.MAF_1.perc	reference	0	0.426	0.1437417	0.0497535	0.003864	0	+?+++-	26148	483	0	578575	10173	16	10688	0.0214649672603735
Hospitalized	ENSG00000171853	TRAPPC12	2	3379675	Hospitalized.M1.MAF_1.perc	reference	0	0.6297	1.1613041	0.4019985	0.003867	0	?+++?-	9158	18	0	564344	329	0	347	0.01987638119012344
Severe	ENSG00000129473	BCL2L2	14	23298790	Severe.M1.MAF_0.1.perc	reference	0	0.8704	2.5963289	0.8992107	0.003885	0	?+?-?-	1740	2	0	539781	52	0	54	0.011275954473504076
Severe	ENSG00000129473	BCL2L2	14	23298790	Severe.M1.MAF_1.perc	reference	0	0.8704	2.5963289	0.8992107	0.003885	0	?+?-?-	1740	2	0	539781	52	0	54	0.011275954473504076
Severe	ENSG00000166323	C11orf65	11	108308519	Severe.M1.MAF_1.perc	reference	0	0.9878	-1.0379754	0.3595397	0.00389	0	------	4807	5	0	569963	2730	5	2745	0.01217769287905918
Hospitalized	ENSG00000162772	ATF3	1	212565334	Hospitalized.M3.MAF_1.perc	reference	0	0.61240000000000006	1.2071937	0.4181747	0.003892	0	?+-+-+	10383	14	0	525466	312	0	326	0.011104684811631004
Hospitalized	ENSG00000160349	LCN1	9	135521438	Hospitalized.M4.MAF_0.1.perc	reference	0	0.6013	0.6846216	0.2371631	0.003893	0	?+-+-+	9960	32	0	577838	955	1	989	0.01901583090525423
Hospitalized	ENSG00000102554	KLF5	13	73054976	Hospitalized.M1.MAF_0.1.perc	reference	0	0.9533	2.6505938000000002	0.9182656	0.003895	0	?+?+??	5438	3	0	500337	31	0	34	0.011443958479853876
Hospitalized	ENSG00000102554	KLF5	13	73054976	Hospitalized.M1.MAF_1.perc	reference	0	0.9533	2.6505938000000002	0.9182656	0.003895	0	?+?+??	5438	3	0	500337	31	0	34	0.011443958479853876
Susceptibility	ENSG00000148090	AUH	9	91213815	Susceptibility.M1.MAF_0.1.perc	reference	0	1	-0.9102485	0.3153593	0.003897	0	-?--+-	26015	4	0	585144	297	0	301	0.010775790455873532
Hospitalized	ENSG00000157093	LYZL4	3	42397083	Hospitalized.M4.MAF_0.1.perc	reference	0	0.8021	0.7866683	0.2725482	0.003897	0	?++++-	10945	26	0	578550	777	0	803	0.022342330115865453
Severe	ENSG00000134202	GSTM3	1	109733932	Severe.M3.MAF_0.1.perc	reference	0	0.9426	1.7583844	0.6092253	0.003898	0	?+++?-	3675	6	0	564407	365	0	371	0.008180144598959755
Severe	ENSG00000161202	DVL3	3	184155377	Severe.M1.MAF_0.1.perc	reference	0	0.9982	2.8044859	0.9718242	0.003904	0	?+++??	3712	5	0	552526	89	0	94	0.011986008402834685
Severe	ENSG00000161202	DVL3	3	184155377	Severe.M1.MAF_1.perc	reference	0	0.9982	2.8044859	0.9718242	0.003904	0	?+++??	3712	5	0	552526	89	0	94	0.011986008402834685
Severe	ENSG00000179580	RNF151	16	1966823	Severe.M1.MAF_0.1.perc	reference	0	0.9487	2.0146115	0.6981359	0.003905	0	?+-??-	1749	3	0	558569	120	0	123	0.00821199568341466
Severe	ENSG00000160229	ZNF66	19	20776304	Severe.M1.MAF_1.perc	reference	0	0.6747	3.0389989	1.0531591	0.003907	0	?+-+??	901	4	0	6511	4	0	8	0.026218101668317145
Hospitalized	ENSG00000129951	PLPPR3	19	812488	Hospitalized.M3.MAF_0.1.perc	reference	0	0.7439	0.661388	0.2292295	0.003911	0	?+++?-	9217	37	0	563412	873	1	912	7.162157452628022e-4
Susceptibility	ENSG00000167333	TRIM68	11	4598672	Susceptibility.M1.MAF_1.perc	reference	0	0.9075	-0.655868	0.2273294	0.003913	0	-?--+-	24207	17	0	588563	651	0	668	0.011217172037987288
Hospitalized	ENSG00000134215	VAV3	1	107571161	Hospitalized.M1.MAF_0.1.perc	reference	0	0.9174	0.9897256	0.3430819	0.003917	0	?++---	10089	14	0	578722	382	0	396	0.0098231243027669
Hospitalized	ENSG00000134215	VAV3	1	107571161	Hospitalized.M1.MAF_1.perc	reference	0	0.9174	0.9897256	0.3430819	0.003917	0	?++---	10089	14	0	578722	382	0	396	0.0098231243027669
Hospitalized	ENSG00000010282	HHATL	3	42692663	Hospitalized.M1.MAF_1.perc	reference	0	0.6372	0.9175538	0.3180994	0.003921	0	?++++-	11516	25	0	581907	730	0	755	0.021738195707981224
Susceptibility	ENSG00000171208	NETO2	16	47077703	Susceptibility.M3.MAF_0.1.perc	reference	0	0.4851	0.4158703	0.1441912	0.003925	0	+?+---	25899	65	0	576359	1047	0	1112	0.004725939228711057
Severe	ENSG00000286522	H3C2	6	26031589	Severe.M3.MAF_0.1.perc	reference	0	0.5875	2.3289127	0.8075129	0.003926	0	?+--??	2259	3	0	48127	11	0	14	0.006669439496787452
Severe	ENSG00000286522	H3C2	6	26031589	Severe.M3.MAF_1.perc	reference	0	0.5875	2.3289127	0.8075129	0.003926	0	?+--??	2259	3	0	48127	11	0	14	0.006669439496787452
Hospitalized	ENSG00000003147	ICA1	7	8113184	Hospitalized.M3.MAF_1.perc	reference	0	0.503	0.5584193	0.1936247	0.003926	0	?++-++	11077	52	0	568539	1615	1	1669	0.006578556538577165
Severe	ENSG00000109133	TMEM33	4	41935129	Severe.M3.MAF_0.1.perc	reference	0	0.7093	1.2766085	0.442704	0.003931	0	?+--?-	3706	8	0	564711	564	0	572	0.006574256987303498
Hospitalized	ENSG00000197961	ZNF121	19	9560329	Hospitalized.M4.MAF_0.1.perc	reference	0	0.6733	0.7561555	0.2622421	0.003934	0	?++-++	8646	24	0	563400	927	0	951	0.11910087227368163
Hospitalized	ENSG00000013441	CLK1	2	200853009	Hospitalized.M4.MAF_1.perc	reference	0	0.423	0.404513	0.1402914	0.003934	0	++++--	11731	108	0	586609	3146	5	3264	0.012499368386367112
Hospitalized	ENSG00000134343	ANO3	11	26188842	Hospitalized.M1.MAF_1.perc	reference	0	0.6428	0.8649839	0.3000189	0.003938	0	?++-++	9686	22	0	568889	607	0	629	0.021913825604460983
Hospitalized	ENSG00000072135	PTPN18	2	130356045	Hospitalized.M3.MAF_0.1.perc	reference	0	0.8113	0.8290251	0.2876061	0.003945	0	?++-+-	11336	26	0	581384	817	1	845	0.006085660225910884
Susceptibility	ENSG00000171446	KRT27	17	40776808	Susceptibility.M3.MAF_1.perc	reference	0	0.9722	0.2242348	0.0778038	0.003951	0	+?+++-	26954	194	1	589393	3950	10	4166	0.02409593869247778
Susceptibility	ENSG00000169327	OR5AU1	14	21148370	Susceptibility.M1.MAF_1.perc	reference	0	0.9881	-0.4200464	0.1457598	0.003954	0	-?----	26016	44	0	579568	1521	5	1575	0.012078124060819673
Hospitalized	ENSG00000172464	OR5AP2	11	56641466	Hospitalized.M3.MAF_0.1.perc	reference	0	0.6799	0.8221286	0.285322	0.003959	0	-+----	9668	20	0	574108	678	0	698	0.00287294304010757
Susceptibility	ENSG00000234465	PINLYP	19	43575801	Susceptibility.M3.MAF_0.1.perc	reference	0	0.6554	0.9607318	0.3334514	0.003962	0	-?+-??	18245	13	0	459716	129	0	142	0.003988308953296201
Hospitalized	ENSG00000165886	UBTD1	10	97498924	Hospitalized.M1.MAF_0.1.perc	reference	0	0.9862	1.7866059	0.6201884	0.003967	0	?+?+?-	5736	6	0	539747	80	0	86	0.011853062079077393
Hospitalized	ENSG00000165886	UBTD1	10	97498924	Hospitalized.M1.MAF_1.perc	reference	0	0.9862	1.7866059	0.6201884	0.003967	0	?+?+?-	5736	6	0	539747	80	0	86	0.011853062079077393
Severe	ENSG00000251287	ALG1L2	3	130081831	Severe.M3.MAF_0.1.perc	reference	0	0.8986	1.5425959	0.5355575	0.003972	0	?++-?-	3970	8	0	562264	164	0	172	0.019092460597376664
Severe	ENSG00000152102	FAM168B	2	131047876	Severe.M1.MAF_0.1.perc	reference	0	0.5732	2.6564071	0.9222667	0.003973	0	?+???-	1617	2	0	539291	50	0	52	0.020138260976192087
Hospitalized	ENSG00000152661	GJA1	6	121435595	Hospitalized.M4.MAF_0.1.perc	reference	0	0.6832	0.5778507	0.2006314	0.003975	0	?+++-+	10252	46	0	565740	2003	1	2051	0.021481067268356357
Severe	ENSG00000113070	HBEGF	5	140332843	Severe.M1.MAF_0.1.perc	reference	0	0.4873	3.832034	1.3305954	0.003978	0	?+-???	1712	1	0	501448	13	0	14	0.024680206802041506
Severe	ENSG00000113070	HBEGF	5	140332843	Severe.M1.MAF_1.perc	reference	0	0.4873	3.832034	1.3305954	0.003978	0	?+-???	1712	1	0	501448	13	0	14	0.024680206802041506
Hospitalized	ENSG00000135636	DYSF	2	71453722	Hospitalized.M3.MAF_0.1.perc	reference	0	0.6358	-0.2718662	0.0944006	0.003978	0	?--++-	12124	154	0	583311	11062	11	11238	0.022341416903506495
Susceptibility	ENSG00000119681	LTBP2	14	74498183	Susceptibility.M1.MAF_0.1.perc	reference	0	0.5387	-0.7666627	0.2662471	0.003983	0	-?--+-	25656	14	0	589540	458	1	474	0.011611232492842953
Severe	ENSG00000173611	SCAI	9	124942608	Severe.M4.MAF_0.1.perc	reference	0	0.9567	-0.7921786	0.2751096	0.003983	0	+---+-	4683	11	0	568720	2204	0	2215	0.015408572368095832
Hospitalized	ENSG00000164164	OTUD4	4	145110838	Hospitalized.M4.MAF_0.1.perc	reference	0	0.6321	0.3859895	0.1340497	0.003984	0	?+++++	11884	91	0	580735	3996	2	4091	0.006679958567780503
Severe	ENSG00000153250	RBMS1	2	160272151	Severe.M4.MAF_0.1.perc	reference	0	0.9331	-0.7432029	0.2581309	0.003987	0	--++--	4836	10	0	570088	2744	11	2776	0.017537733236239802
Hospitalized	ENSG00000144481	TRPM8	2	233917373	Hospitalized.M1.MAF_0.1.perc	reference	6.8	0.3679	0.9192624	0.3194936	0.004012	0.0506794	?++++-	8175	24	0	580430	668	0	692	0.011895963122518914
Hospitalized	ENSG00000166349	RAG1	11	36510709	Hospitalized.M1.MAF_1.perc	reference	0	0.7863	0.9272584	0.3223273	0.004018	0	?+-++-	10899	25	0	568408	509	0	534	0.0221653377543978
Severe	ENSG00000169297	NR0B1	23	30304206	Severe.M3.MAF_0.1.perc	reference	0	0.7336	1.6030508	0.5572578	0.004019	0	?++?-?	3166	4	1	510583	73	71	221	0.023249713647985587
Hospitalized	ENSG00000106608	URGCP	7	43875894	Hospitalized.M3.MAF_0.1.perc	reference	0	0.7919	0.9778938	0.3399368	0.004019	0	?+----	10727	16	0	568764	371	0	387	0.015137807314535385
Hospitalized	ENSG00000154079	SDHAF4	6	70566917	Hospitalized.M1.MAF_0.1.perc	reference	0	0.77	1.5483274	0.5383861	0.004029	0	?++?+?	7908	9	0	563853	186	0	195	0.011995893375557539
Hospitalized	ENSG00000154079	SDHAF4	6	70566917	Hospitalized.M1.MAF_1.perc	reference	0	0.77	1.5483274	0.5383861	0.004029	0	?++?+?	7908	9	0	563853	186	0	195	0.011995893375557539
Severe	ENSG00000181626	ANKRD62	18	12093843	Severe.M1.MAF_0.1.perc	reference	0	0.4381	1.7427037	0.6060561	0.004034	0	?++--+	3315	6	0	455911	274	0	280	0.015247147935636975
Susceptibility	ENSG00000105675	ATP4A	19	35550031	Susceptibility.M1.MAF_1.perc	reference	0	0.6699	0.6638697	0.230904	0.004039	0	+?+--?	23611	32	0	579397	404	0	436	0.011000776579512693
Hospitalized	ENSG00000162772	ATF3	1	212565334	Hospitalized.M3.MAF_0.1.perc	reference	0	0.6122	1.2085952	0.4203637	0.004039	0	?+-+-+	8770	13	0	525012	312	0	325	0.011104684811631004
Hospitalized	ENSG00000127054	INTS11	1	1311585	Hospitalized.M3.MAF_0.1.perc	reference	0	0.8561	0.407419	0.1417572	0.004052	0	?+--++	11011	76	0	581279	3436	0	3512	4.6719037195763835e-5
Hospitalized	ENSG00000205795	CYS1	2	10056780	Hospitalized.M1.MAF_0.1.perc	reference	0	0.8582	1.5306701	0.5326072	0.004054	0	?+-??-	6435	6	0	559285	143	0	149	0.016050575802562667
Severe	ENSG00000234602	MCIDAS	5	55219564	Severe.M1.MAF_0.1.perc	reference	0	0.7932	2.3129773	0.8048619	0.004056	0	?+-???	1315	2	0	433658	96	0	98	0.013999865044570637
Severe	ENSG00000234602	MCIDAS	5	55219564	Severe.M1.MAF_1.perc	reference	0	0.7932	2.3129773	0.8048619	0.004056	0	?+-???	1315	2	0	433658	96	0	98	0.013999865044570637
Susceptibility	ENSG00000145241	CENPC	4	67468762	Susceptibility.M1.MAF_0.1.perc	reference	0	0.536	0.9188182	0.3197709	0.004061	0	-?+-+-	25491	17	0	581776	190	0	207	0.012612339017446312
Susceptibility	ENSG00000129596	CDO1	5	115804733	Susceptibility.M3.MAF_0.1.perc	reference	0	0.4335	0.4396864	0.1530289	0.004063	0	+?+--+	24257	62	0	574611	1063	0	1125	0.025633490332209744
Susceptibility	ENSG00000079332	SAR1A	10	70147289	Susceptibility.M4.MAF_0.1.perc	reference	0	0.8239	-0.6158401	0.2143645	0.004068	0	+?-+--	25851	19	0	585518	665	0	684	0.021603884187481534
Severe	ENSG00000149507	OOSP2	11	60040409	Severe.M3.MAF_0.1.perc	reference	0	0.7784	2.8825608	1.0034236	0.004069	0	?+-??-	1919	3	0	551527	205	0	208	0.009939704515132238
Severe	ENSG00000149507	OOSP2	11	60040409	Severe.M3.MAF_1.perc	reference	0	0.7784	2.8825608	1.0034236	0.004069	0	?+-??-	1919	3	0	551527	205	0	208	0.009939704515132238
Severe	ENSG00000175548	ALG10B	12	38316762	Severe.M3.MAF_0.1.perc	reference	0	0.7107	0.8136406	0.283231	0.00407	0	-++?--	4519	24	0	567984	1806	0	1830	0.023520095020670786
Hospitalized	ENSG00000170185	USP38	4	143184917	Hospitalized.M1.MAF_0.1.perc	reference	0	0.4299	1.2079817	0.4205405	0.004073	0	?++-?-	8346	11	0	565018	244	0	255	0.01947316117433984
Hospitalized	ENSG00000205810	KLRC3	12	10412315	Hospitalized.M3.MAF_0.1.perc	reference	0	0.6211	1.452476	0.5057095	0.004077	0	?++---	7203	7	0	567144	233	0	240	0.019151838999792097
Susceptibility	ENSG00000213145	CRIP1	14	105486317	Susceptibility.M1.MAF_0.1.perc	reference	0	0.9321	1.3240485	0.4610376	0.00408	0	+?+--?	21985	8	0	550833	58	0	66	0.00821775310915326
Susceptibility	ENSG00000213145	CRIP1	14	105486317	Susceptibility.M3.MAF_0.1.perc	reference	0	0.9321	1.3240485	0.4610376	0.00408	0	+?+--?	21985	8	0	550833	58	0	66	0.00821775310915326
Severe	ENSG00000149548	CCDC15	11	124954121	Severe.M3.MAF_0.1.perc	reference	0	0.7324	1.0417787	0.3628627	0.004092	0	?++-+-	4438	21	0	569637	929	0	950	0.0031038828104501767
Hospitalized	ENSG00000130305	NSUN5	7	73302516	Hospitalized.M4.MAF_0.1.perc	reference	0	0.7201	0.3371405	0.1174336	0.004093	0	?++-+-	12024	113	0	583209	5227	1	5342	0.015718099217914974
Hospitalized	ENSG00000125968	ID1	20	31605283	Hospitalized.M3.MAF_1.perc	reference	0	0.629	0.5188108	0.1807356	0.004098	0	?+-+++	10720	53	0	582473	2178	0	2231	0.02178792615779957
Hospitalized	ENSG00000166866	MYO1A	12	57028517	Hospitalized.M1.MAF_0.1.perc	reference	0	0.7652	0.6170423	0.2150196	0.004109	0	?++-+-	11787	41	0	582689	1160	1	1203	0.024013445042531726
Hospitalized	ENSG00000135842	NIBAN1	1	184790724	Hospitalized.M4.MAF_1.perc	reference	0	0.6418	0.2472203	0.0861487	0.004109	0	-+++++	12184	246	0	588228	10094	13	10366	0.021741824578397007
Susceptibility	ENSG00000162695	SLC30A7	1	100896076	Susceptibility.M4.MAF_1.perc	reference	0	0.9989	-0.3081861	0.1074107	0.004115	0	------	27803	84	0	596161	2615	2	2703	0.010924265345983179
Susceptibility	ENSG00000156052	GNAQ	9	77716097	Susceptibility.M1.MAF_0.1.perc	reference	0	0.5667	1.7207615	0.5998204	0.00412	0	??+-??	20148	4	0	511038	25	0	29	0.01216479485307068
Susceptibility	ENSG00000156052	GNAQ	9	77716097	Susceptibility.M1.MAF_1.perc	reference	0	0.5667	1.7207615	0.5998204	0.00412	0	??+-??	20148	4	0	511038	25	0	29	0.01216479485307068
Susceptibility	ENSG00000006283	CACNA1G	17	50560715	Susceptibility.M1.MAF_1.perc	reference	0	0.9983	0.6272069	0.2186411	0.004122	0	+?++-+	25412	39	0	589827	455	1	496	0.015383776720573183
Susceptibility	ENSG00000114933	INO80D	2	205993721	Susceptibility.M1.MAF_0.1.perc	reference	0	0.7948	1.5232936	0.5310177	0.004123	0	??+??-	20768	5	0	538957	37	0	42	0.020113039707806916
Susceptibility	ENSG00000114933	INO80D	2	205993721	Susceptibility.M1.MAF_1.perc	reference	0	0.7948	1.5232936	0.5310177	0.004123	0	??+??-	20768	5	0	538957	37	0	42	0.020113039707806916
Severe	ENSG00000105856	HBP1	7	107168961	Severe.M1.MAF_0.1.perc	reference	0	0.6207	2.5279872	0.8814206	0.00413	0	?++??-	1889	2	0	550967	121	0	123	0.01225087308605503
Severe	ENSG00000105856	HBP1	7	107168961	Severe.M1.MAF_1.perc	reference	0	0.6207	2.5279872	0.8814206	0.00413	0	?++??-	1889	2	0	550967	121	0	123	0.01225087308605503
Susceptibility	ENSG00000168542	COL3A1	2	188974373	Susceptibility.M1.MAF_1.perc	reference	0	0.7535	1.021032	0.3560267	0.004133	0	-?+-+-	22354	19	0	551294	127	0	146	0.008323875101520429
Susceptibility	ENSG00000125285	SOX21	13	94709622	Susceptibility.M3.MAF_0.1.perc	reference	0	0.6511	1.7760763	0.6193407	0.004135	0	??+++?	21471	8	0	544706	57	0	65	0.005466526555918085
Susceptibility	ENSG00000105679	GAPDHS	19	35533455	Susceptibility.M4.MAF_1.perc	reference	0	0.5557	0.2012405	0.0701856	0.00414	0	+?+-+-	26972	253	0	589395	4448	2	4705	0.01531111611757811
Hospitalized	ENSG00000267796	LIN37	19	35748361	Hospitalized.M1.MAF_1.perc	reference	0	0.4746	1.3698257	0.4778322	0.004147	0	?++-+?	8784	10	0	567521	214	0	224	0.02243591643986337
Susceptibility	ENSG00000168542	COL3A1	2	188974373	Susceptibility.M1.MAF_0.1.perc	reference	0	0.7537	1.0205983	0.3560593	0.004152	0	-?+---	22348	14	0	551280	127	0	141	0.008323875101520429
Severe	ENSG00000189308	LIN54	4	82909973	Severe.M1.MAF_0.1.perc	reference	0	0.9465	3.1617607	1.1031235	0.004154	0	?+-+??	1759	2	0	541741	31	0	33	0.012338081061952142
Severe	ENSG00000189308	LIN54	4	82909973	Severe.M1.MAF_1.perc	reference	0	0.9465	3.1617607	1.1031235	0.004154	0	?+-+??	1759	2	0	541741	31	0	33	0.012338081061952142
Severe	ENSG00000170989	S1PR1	1	101236865	Severe.M3.MAF_0.1.perc	reference	0	0.5776	1.9597117	0.6837798	0.004157	0	?+++++	2375	6	0	550985	276	0	282	0.021899574802169728
Hospitalized	ENSG00000089009	RPL6	12	112405189	Hospitalized.M1.MAF_0.1.perc	reference	0	0.8794	3.8981305	1.3602305	0.00416	0	?+???-	5355	1	0	509011	8	0	9	0.012173554306298556
Hospitalized	ENSG00000089009	RPL6	12	112405189	Hospitalized.M1.MAF_1.perc	reference	0	0.8794	3.8981305	1.3602305	0.00416	0	?+???-	5355	1	0	509011	8	0	9	0.012173554306298556
Severe	ENSG00000203697	CAPN8	1	223538007	Severe.M1.MAF_0.1.perc	reference	0	0.7109	1.4752494	0.5148523	0.004165	0	?+++++	3181	11	0	568824	396	0	407	0.025308340702801038
Susceptibility	ENSG00000169641	LUZP1	1	23084023	Susceptibility.M1.MAF_0.1.perc	reference	0	0.8189	0.84186	0.293852	0.004171	0	-?+---	24416	17	0	584112	230	0	247	0.01440636149723168
Hospitalized	ENSG00000162892	IL24	1	206897443	Hospitalized.M3.MAF_1.perc	reference	0	0.5349	1.2479904	0.4356136	0.004171	0	?+--+-	9660	10	0	579054	172	0	182	0.004718438553739668
Susceptibility	ENSG00000178690	DYNAP	18	54587757	Susceptibility.M3.MAF_0.1.perc	reference	0	0.8209	0.8903604	0.3107916	0.004173	0	-?++-+	25522	17	0	587157	162	0	179	0.003944609630508556
Hospitalized	ENSG00000154096	THY1	11	119415476	Hospitalized.M4.MAF_0.1.perc	reference	0	0.5481	0.9122832	0.3184563	0.004174	0	?++-?-	8714	14	0	579022	521	0	535	0.023340514569809165
Susceptibility	ENSG00000188909	BSX	11	122977570	Susceptibility.M4.MAF_0.1.perc	reference	0	0.8547	0.3866938	0.1349999	0.004178	0	+?+++-	26375	84	0	578170	1368	2	1456	0.00927587915850719
Susceptibility	ENSG00000007174	DNAH9	17	11598470	Susceptibility.M3.MAF_1.perc	reference	0	0.989	0.093691	0.0327163	0.004187	0	+?++++	27126	1214	0	591861	23968	26	25234	0.012933216259745996
Susceptibility	ENSG00000134539	KLRD1	12	10226058	Susceptibility.M4.MAF_1.perc	reference	0	0.7773	-0.4346683	0.1517889	0.004188	0	-?----	24707	38	0	587785	1107	1	1147	0.019753877987292907
Hospitalized	ENSG00000108506	INTS2	17	61865367	Hospitalized.M4.MAF_1.perc	reference	0	0.6475	0.2938561	0.1026432	0.004198	0	?++-++	11671	163	0	581695	6504	5	6677	0.007014343562668985
Susceptibility	ENSG00000099954	CECR2	22	17359949	Susceptibility.M4.MAF_0.1.perc	reference	0	0.7904	0.1546832	0.0540316	0.004199	0	-?++-+	27126	417	0	591861	8349	5	8776	0.018124877880733307
Hospitalized	ENSG00000129646	QRICH2	17	76274049	Hospitalized.M1.MAF_0.1.perc	reference	0	0.6246	0.60796	0.2123741	0.004201	0	?++--+	11462	39	0	582130	1454	1	1495	0.04176210550799152
Severe	ENSG00000169116	PARM1	4	74933095	Severe.M1.MAF_1.perc	reference	0	0.7635	3.6077694	1.2603213	0.004202	0	?+???-	1617	2	0	539291	71	0	73	0.011501371996751442
Severe	ENSG00000145780	FEM1C	5	115520908	Severe.M1.MAF_0.1.perc	reference	0	0.746	2.5447603	0.8889987	0.004203	0	?+???-	3395	2	0	543605	51	0	53	0.017641956474870817
Hospitalized	ENSG00000116685	KIAA2013	1	11919591	Hospitalized.M1.MAF_0.1.perc	reference	0	0.434	1.1859188	0.4143044	0.004204	0	?++---	9342	12	0	565834	227	0	239	0.013076361211944042
Susceptibility	ENSG00000128923	MINDY2	15	58771192	Susceptibility.M4.MAF_0.1.perc	reference	0	0.5345	0.2129889	0.0744078	0.004204	0	-?+---	26743	223	1	580653	4243	1	4470	0.02526416430605892
Hospitalized	ENSG00000112242	E2F3	6	20401879	Hospitalized.M1.MAF_0.1.perc	reference	0	0.8703	1.5153035	0.5294288	0.004208	0	?++-?-	7269	8	0	549917	216	0	224	0.025020930383709204
Hospitalized	ENSG00000147799	ARHGAP39	8	144529179	Hospitalized.M1.MAF_0.1.perc	reference	0	0.9985	-1.7566019	0.6138058	0.004212	0	?--+--	7703	5	0	553781	179	0	184	0.02283080348841997
Susceptibility	ENSG00000105402	NAPA	19	47487637	Susceptibility.M1.MAF_0.1.perc	reference	0	0.978	-1.0754047	0.3757832	0.004213	0	??--+-	24086	5	0	561284	148	0	153	0.005281048351340562
Susceptibility	ENSG00000127415	IDUA	4	986997	Susceptibility.M4.MAF_0.1.perc	reference	0	0.6328	-0.2008863	0.070197	0.004213	0	-?--+-	26972	210	0	589395	5875	1	6087	0.008357067854856362
Hospitalized	ENSG00000168434	COG7	16	23388493	Hospitalized.M1.MAF_1.perc	reference	0	0.5645	1.1487652	0.4014517	0.004216	0	?++?++	10039	15	0	577085	397	0	412	0.023719857658406562
Susceptibility	ENSG00000182070	OR52A1	11	5146824	Susceptibility.M4.MAF_0.1.perc	reference	0	0.8108	-0.4514048	0.1577697	0.004221	0	-?--+-	25149	38	0	575816	1380	0	1418	0.03109186299399273
Severe	ENSG00000196092	PAX5	9	36833269	Severe.M1.MAF_0.1.perc	reference	0	0.8718	3.0379086	1.061795	0.004222	0	?++??-	1652	1	0	520134	46	0	47	0.01254396874655278
Severe	ENSG00000067836	ROGDI	16	4796968	Severe.M1.MAF_0.1.perc	reference	0	0.9319	1.7372678	0.6072043	0.004222	0	?++??-	3310	6	0	559827	197	0	203	0.007968615334930903
Severe	ENSG00000196092	PAX5	9	36833269	Severe.M1.MAF_1.perc	reference	0	0.9648	3.0379047	1.0617945	0.004222	0	?++-?-	1774	2	0	520640	46	0	48	0.01254396874655278
Susceptibility	ENSG00000146910	CNPY1	7	155474206	Susceptibility.M4.MAF_0.1.perc	reference	0	0.9909	-0.6266232	0.2190283	0.004224	0	-?----	24925	15	0	578003	727	0	742	0.017666732134764714
Severe	ENSG00000162241	SLC25A45	11	65375192	Severe.M1.MAF_0.1.perc	reference	0	0.9734	1.8011812	0.6296046	0.004226	0	?++?--	3520	4	0	562779	218	0	222	0.01183385113163102
Susceptibility	ENSG00000177352	CCDC71	3	49162535	Susceptibility.M3.MAF_0.1.perc	reference	0	0.5265	0.7014898	0.2452299	0.004229	0	??+++-	24451	28	0	563604	347	0	375	0.019952622116455866
Severe	ENSG00000111716	LDHB	12	21635342	Severe.M1.MAF_1.perc	reference	0	0.9815	2.5711643	0.8988909	0.004231	0	?++-?-	2068	1	0	559607	50	0	51	0.020910003202457735
Severe	ENSG00000021852	C8B	1	56929207	Severe.M4.MAF_0.1.perc	reference	0	0.9987	-0.6803157	0.237846	0.004232	0	?-----	4551	19	0	569730	4964	2	4987	0.01169772155211607
Susceptibility	ENSG00000082805	ERC1	12	990509	Susceptibility.M3.MAF_0.1.perc	reference	0	0.7248	0.2157965	0.0754703	0.004245	0	-?++-+	25284	212	0	589032	4200	2	4416	0.01409851641105195
Susceptibility	ENSG00000145241	CENPC	4	67468762	Susceptibility.M1.MAF_1.perc	reference	0	0.5176	0.9129121	0.3192922	0.004247	0	-?+-+-	25491	17	0	581776	191	0	208	0.012612339017446312
Susceptibility	ENSG00000104738	MCM4	8	47960185	Susceptibility.M1.MAF_0.1.perc	reference	0	0.99	-0.9150705	0.3200551	0.004248	0	-?----	26805	10	0	590731	414	0	424	0.013034333700246559
Susceptibility	ENSG00000104738	MCM4	8	47960185	Susceptibility.M1.MAF_1.perc	reference	0	0.99	-0.9150705	0.3200551	0.004248	0	-?----	26805	10	0	590731	414	0	424	0.013034333700246559
Severe	ENSG00000130720	FIBCD1	9	130902438	Severe.M1.MAF_0.1.perc	reference	0	0.5612	1.6248474	0.5683342	0.00425	0	?+++?-	3598	7	0	562188	431	0	438	0.024617250771312514
Susceptibility	ENSG00000114861	FOXP1	3	70954708	Susceptibility.M4.MAF_0.1.perc	reference	0	0.8337	0.2264342	0.0792044	0.004252	0	+?+++-	26578	198	0	589971	3879	1	4079	0.018001167350501057
Hospitalized	ENSG00000119630	PGF	14	74941834	Hospitalized.M3.MAF_1.perc	reference	0	0.6911	1.7223055	0.6025396	0.004258	0	?++-?-	6473	6	0	528974	155	0	161	0.007551716114741604
Susceptibility	ENSG00000177398	UMODL1	21	42062959	Susceptibility.M4.MAF_0.1.perc	reference	0	0.6401	0.1289359	0.0451074	0.004258	0	-?++-+	27126	593	0	591861	12018	8	12627	0.016598858830387902
Susceptibility	ENSG00000179820	MYADM	19	53864763	Susceptibility.M4.MAF_0.1.perc	reference	0	0.7724	0.3860645	0.1350923	0.004266	0	-?++--	25934	86	0	578558	1325	1	1413	0.022667803526169077
Hospitalized	ENSG00000165119	HNRNPK	9	83968083	Hospitalized.M1.MAF_0.1.perc	reference	0	0.8467	1.9137246	0.6696635	0.004267	0	?+-?-?	5685	3	0	553726	51	0	54	0.004741231933544368
Hospitalized	ENSG00000165119	HNRNPK	9	83968083	Hospitalized.M1.MAF_1.perc	reference	0	0.8467	1.9137246	0.6696635	0.004267	0	?+-?-?	5685	3	0	553726	51	0	54	0.004741231933544368
Susceptibility	ENSG00000156282	CLDN17	21	30165565	Susceptibility.M4.MAF_1.perc	reference	0	0.627	-0.3315419	0.1160274	0.004271	0	-?-+--	26529	76	0	580636	2294	2	2374	0.012011319243871343
Severe	ENSG00000004779	NDUFAB1	16	23581014	Severe.M1.MAF_0.1.perc	reference	0	1	4.0987163	1.4344618	0.004272	0	?+????	1562	1	0	530113	9	0	10	0.012470376293351588
Severe	ENSG00000004779	NDUFAB1	16	23581014	Severe.M1.MAF_1.perc	reference	0	1	4.0987163	1.4344618	0.004272	0	?+????	1562	1	0	530113	9	0	10	0.012470376293351588
Severe	ENSG00000251692	PTX4	16	1485886	Severe.M4.MAF_0.1.perc	reference	0	0.9591	-0.589463	0.2063037	0.004273	0	-----+	4801	20	0	567705	4131	2	4155	0.021552999018400826
Severe	ENSG00000214511	HIGD1C	12	50953922	Severe.M1.MAF_1.perc	reference	0	0.7041	1.0482815	0.3669706	0.004282	0	?++---	4025	12	1	564503	424	2	442	0.010696952749121533
Severe	ENSG00000239713	APOBEC3G	22	39077067	Severe.M1.MAF_1.perc	reference	0	0.7147	1.1277175	0.3947722	0.004282	0	?+-+++	4227	13	0	568363	824	1	839	0.013138592686741444
Hospitalized	ENSG00000166428	PLD4	14	104924713	Hospitalized.M3.MAF_0.1.perc	reference	0	0.4755	0.6848938	0.2397566	0.004282	0	?++-+-	10887	30	0	579095	880	2	914	0.024086388352234096
Severe	ENSG00000178691	SUZ12	17	31937007	Severe.M3.MAF_0.1.perc	reference	0	0.8349	2.0398305	0.7141565	0.004286	0	?+--?-	3663	6	0	561434	249	0	255	0.02611498822290581
Hospitalized	ENSG00000178105	DDX10	11	108665069	Hospitalized.M1.MAF_1.perc	reference	0	0.7705	0.8761454	0.3067489	0.004287	0	?++++-	10217	22	0	579900	546	0	568	0.003590397885692589
Severe	ENSG00000241258	CRCP	7	66114604	Severe.M4.MAF_0.1.perc	reference	0	0.9814	0.8475303	0.2967394	0.004288	0	?++---	3747	15	0	562743	1687	1	1704	0.0016788987424400665
Severe	ENSG00000143198	MGST3	1	165631213	Severe.M3.MAF_0.1.perc	reference	0	0.8945	1.3050919	0.4569834	0.004292	0	?++?--	2140	8	0	553417	726	0	734	0.009288067900481908
Hospitalized	ENSG00000166444	DENND2B	11	8693351	Hospitalized.M1.MAF_0.1.perc	reference	0	0.5277	1.3698992	0.4797453	0.004297	0	?+----	7428	8	0	564181	165	0	173	0.024698140500531773
Hospitalized	ENSG00000117395	EBNA1BP2	1	43164175	Hospitalized.M4.MAF_0.1.perc	reference	0	0.4974	0.5535093	0.1938401	0.004297	0	?++--+	11918	47	0	582925	2026	0	2073	0.018489530677607436
Susceptibility	ENSG00000107105	ELAVL2	9	23690104	Susceptibility.M1.MAF_0.1.perc	reference	0	0.6854	2.3957044	0.8390053	0.004298	0	-?+?-+	20584	3	0	542484	9	0	12	0.013047825471126423
Susceptibility	ENSG00000107105	ELAVL2	9	23690104	Susceptibility.M1.MAF_1.perc	reference	0	0.6854	2.3957044	0.8390053	0.004298	0	-?+?-+	20584	3	0	542484	9	0	12	0.013047825471126423
Hospitalized	ENSG00000159023	EPB41	1	28887091	Hospitalized.M3.MAF_1.perc	reference	0	0.9417	0.4163256	0.1458574	0.004313	0	?+++++	11850	80	0	571143	3452	2	3536	0.0013327349763593904
Susceptibility	ENSG00000139329	LUM	12	91102629	Susceptibility.M1.MAF_0.1.perc	reference	0	0.5249	1.5906853	0.5573274	0.004315	0	+?+-??	22139	6	0	550812	33	0	39	0.013277659207267402
Susceptibility	ENSG00000139329	LUM	12	91102629	Susceptibility.M1.MAF_1.perc	reference	0	0.5249	1.5906853	0.5573274	0.004315	0	+?+-??	22139	6	0	550812	33	0	39	0.013277659207267402
Susceptibility	ENSG00000079385	CEACAM1	19	42507304	Susceptibility.M4.MAF_0.1.perc	reference	0	0.4722	0.3016307	0.1057055	0.004324	0	+?+---	26755	115	0	588527	1987	1	2104	0.02616125533211972
Severe	ENSG00000231213	PLSCR5	3	146576555	Severe.M4.MAF_0.1.perc	reference	0	0.6294	-0.8656014	0.303364	0.004326	0	--++--	4455	8	0	566571	1436	0	1444	0.029731640101772185
Severe	ENSG00000161849	KRT84	12	52377812	Severe.M1.MAF_0.1.perc	reference	0	0.682	1.5709142	0.5505836	0.004328	0	?++?-+	4064	5	0	557962	241	1	248	0.025981838858359384
Susceptibility	ENSG00000087263	OGFOD1	16	56451521	Susceptibility.M3.MAF_1.perc	reference	0	0.8133	0.3103951	0.1087884	0.004328	0	+?+++-	26596	115	0	590045	1956	0	2071	0.012950278370528069
Hospitalized	ENSG00000147394	ZNF185	23	152914442	Hospitalized.M3.MAF_0.1.perc	reference	0	0.9805	0.8916517	0.31252	0.004329	0	?+----	9915	7	5	525541	157	85	344	0.01877439904101729
Hospitalized	ENSG00000089169	RPH3A	12	112570380	Hospitalized.M3.MAF_0.1.perc	reference	0	0.6903	0.5461542	0.1914366	0.004332	0	?++-++	10360	49	0	556875	2042	0	2091	0.01836990933619683
Severe	ENSG00000155849	ELMO1	7	36852906	Severe.M1.MAF_0.1.perc	reference	0	0.9454	2.569974	0.9011109	0.004344	0	?+-??-	1748	2	0	518472	57	0	59	0.01315354194659545
Severe	ENSG00000155849	ELMO1	7	36852906	Severe.M1.MAF_1.perc	reference	0	0.9454	2.569974	0.9011109	0.004344	0	?+-??-	1748	2	0	518472	57	0	59	0.01315354194659545
Susceptibility	ENSG00000068400	GRIPAP1	23	48973720	Susceptibility.M3.MAF_1.perc	reference	0	0.5105	0.9348895	0.327869	0.004353	0	-?+-?-	23337	10	2	526713	101	33	181	0.01262644075628052
Hospitalized	ENSG00000133028	SCO1	17	10672474	Hospitalized.M4.MAF_0.1.perc	reference	0	0.6845	-0.6168726	0.2163572	0.004356	0	?--+-+	10497	27	0	580157	2719	0	2746	0.018917887580157562
Severe	ENSG00000067836	ROGDI	16	4796968	Severe.M1.MAF_1.perc	reference	0	0.9266	1.7275043	0.6059048	0.004357	0	?++??-	3310	6	0	559827	198	0	204	0.007968615334930903
Severe	ENSG00000136856	SLC2A8	9	127397138	Severe.M1.MAF_1.perc	reference	0	0.6701	0.7734312	0.2712877	0.004359	0	++++--	4759	26	0	569982	1282	2	1312	0.019336911289208496
Susceptibility	ENSG00000068400	GRIPAP1	23	48973720	Susceptibility.M3.MAF_0.1.perc	reference	0	0.5083	0.939037	0.3293981	0.004361	0	-?+-?-	23337	10	2	526713	100	33	180	0.01262644075628052
Severe	ENSG00000116726	PRAMEF12	1	12773738	Severe.M3.MAF_1.perc	reference	0	0.4393	1.1022599	0.3868209	0.004378	0	?++++-	4076	20	0	568134	638	0	658	0.00550165369096979
Severe	ENSG00000133142	TCEAL4	23	103576231	Severe.M4.MAF_0.1.perc	reference	0	0.6302	0.9790641	0.3436175	0.004382	0	?+-??-	2267	2	5	520079	468	296	1072	0.007076877629036098
Hospitalized	ENSG00000185627	PSMD13	11	236966	Hospitalized.M3.MAF_0.1.perc	reference	0	0.7515	0.6862944	0.2408752	0.004383	0	?+++?+	9117	30	0	533587	1340	0	1370	0.007708907665690217
Severe	ENSG00000029534	ANK1	8	41653220	Severe.M1.MAF_0.1.perc	reference	0	0.5194	1.8129729	0.6363348	0.004384	0	?+-+--	2264	7	0	553925	184	0	191	0.013605397665764251
Severe	ENSG00000029534	ANK1	8	41653220	Severe.M1.MAF_1.perc	reference	0	0.5194	1.8129407	0.6363291	0.004385	0	?+-+--	2264	8	0	553925	184	0	192	0.013605397665764251
Hospitalized	ENSG00000170113	NIPA1	15	22773063	Hospitalized.M1.MAF_0.1.perc	reference	0	0.9673	1.67578	0.5882184	0.004387	0	?+-+?-	5947	5	0	552825	188	0	193	0.0128880607553317
Hospitalized	ENSG00000170113	NIPA1	15	22773063	Hospitalized.M1.MAF_1.perc	reference	0	0.9673	1.67578	0.5882184	0.004387	0	?+-+?-	5947	5	0	552825	188	0	193	0.0128880607553317
Susceptibility	ENSG00000089169	RPH3A	12	112570380	Susceptibility.M3.MAF_1.perc	reference	0	0.8074	0.2722722	0.09558	0.004391	0	+?++-+	25962	141	0	569307	2488	0	2629	0.021410838325166177
Severe	ENSG00000160959	LRRC14	8	144517992	Severe.M1.MAF_0.1.perc	reference	0	0.7885	2.4523541	0.8609642	0.004394	0	?+-?--	2201	4	0	563716	155	0	159	0.02999007225337926
Severe	ENSG00000198822	GRM3	7	86643914	Severe.M1.MAF_1.perc	reference	0	0.5717	1.6190619	0.5684179	0.004394	0	?+-?--	3681	5	0	551354	276	0	281	0.005475546830277122
Susceptibility	ENSG00000156299	TIAM1	21	31118416	Susceptibility.M3.MAF_1.perc	reference	0	0.9483	0.1452447	0.0509915	0.004394	0	+?++++	26529	472	1	580636	9320	12	9818	0.01946960453964706
Hospitalized	ENSG00000108506	INTS2	17	61865367	Hospitalized.M4.MAF_0.1.perc	reference	0	0.8898	0.3166581	0.111183	0.004398	0	?+++++	11671	137	0	581695	5905	3	6048	0.007014343562668985
Severe	ENSG00000204695	OR14J1	6	29301701	Severe.M3.MAF_0.1.perc	reference	0	0.7232	1.8854538	0.662064	0.004402	0	?++??+	2662	4	0	565652	200	0	204	0.018407432648199707
Severe	ENSG00000141622	RNF165	18	46326809	Severe.M3.MAF_0.1.perc	reference	0	0.9341	1.7410569	0.6114966	0.00441	0	?+++?-	2380	6	0	531547	347	0	353	0.015224324936084463
Hospitalized	ENSG00000101331	CCM2L	20	32010438	Hospitalized.M4.MAF_1.perc	reference	0	0.613	0.3601071	0.1264861	0.004413	0	?++-++	12124	110	1	583311	4661	7	4787	0.016935320952867823
Susceptibility	ENSG00000137814	HAUS2	15	42548828	Susceptibility.M3.MAF_1.perc	reference	0	0.4303	0.6338392	0.2226371	0.004414	0	-?+++-	23796	31	0	575987	415	0	446	0.02155665546047452
Susceptibility	ENSG00000162695	SLC30A7	1	100896076	Susceptibility.M4.MAF_0.1.perc	reference	0	0.9932	-0.3287296	0.1154776	0.004418	0	-?----	27078	71	0	591673	2337	1	2410	0.010924265345983179
Severe	ENSG00000010219	DYRK4	12	4562204	Severe.M1.MAF_0.1.perc	reference	0	0.5117	1.3795305	0.4846386	0.00442	0	?++-+-	4414	7	0	569505	338	0	345	0.027470998794289242
Severe	ENSG00000197465	GYPE	4	143870864	Severe.M1.MAF_0.1.perc	reference	0	0.5804	2.4819176	0.8719613	0.004422	0	?++?--	2201	2	0	563716	151	0	153	0.013908171652912554
Hospitalized	ENSG00000066084	DIP2B	12	50504985	Hospitalized.M1.MAF_1.perc	reference	0	0.9583	1.3092906	0.4599925	0.004423	0	?+++?-	7131	9	0	555439	193	0	202	0.013195553257744097
Susceptibility	ENSG00000146066	HIGD2A	5	176388751	Susceptibility.M3.MAF_0.1.perc	reference	0	0.7987	0.7353631	0.2583848	0.004427	0	-?+--+	22621	21	0	573163	243	0	264	0.01279507887233566
Susceptibility	ENSG00000146066	HIGD2A	5	176388751	Susceptibility.M3.MAF_1.perc	reference	0	0.7987	0.7353631	0.2583848	0.004427	0	-?+--+	22621	21	0	573163	243	0	264	0.01279507887233566
Hospitalized	ENSG00000032444	PNPLA6	19	7534004	Hospitalized.M3.MAF_1.perc	reference	0	0.9493	0.4365737	0.1534098	0.00443	0	?++-++	11720	72	1	582125	3101	1	3177	0.01187399167727134
Susceptibility	ENSG00000186891	TNFRSF18	1	1203508	Susceptibility.M4.MAF_1.perc	reference	0	0.9337	0.1227965	0.0431576	0.004437	0	+-++++	26279	660	2	594327	14369	30	15093	0.03728785388356959
Severe	ENSG00000179580	RNF151	16	1966823	Severe.M1.MAF_1.perc	reference	0	0.95	1.9766232	0.6947113	0.004438	0	?+-??-	1749	3	0	558569	126	0	129	0.00821199568341466
Severe	ENSG00000135047	CTSL	9	87724051	Severe.M3.MAF_1.perc	reference	0	0.8576	1.4849554	0.5219154	0.004438	0	?++-++	3992	8	0	566086	485	0	493	0.007039540383872873
Severe	ENSG00000159592	GPBP1L1	1	45627304	Severe.M4.MAF_1.perc	reference	0	0.4247	-0.4293371	0.1509022	0.004439	0	?---++	4675	36	0	570238	5845	2	5885	0.04213482250319768
Severe	ENSG00000177414	UBE2U	1	64203627	Severe.M1.MAF_1.perc	reference	0	0.7305	1.2171252	0.4278504	0.004445	0	?+----	4201	10	0	564954	677	2	691	0.01733258820877148
Hospitalized	ENSG00000171431	KRT20	17	40875889	Hospitalized.M4.MAF_0.1.perc	reference	0	0.7435	0.4593232	0.1614721	0.0044470000000000004	0	?++--+	11927	70	0	583123	2544	2	2618	0.015230629913131719
Hospitalized	ENSG00000154265	ABCA5	17	69244311	Hospitalized.M1.MAF_1.perc	reference	0	0.9635	0.563588	0.1981378	0.004449	0	?+++++	11872	48	0	582593	1500	0	1548	0.02189982235876625
Severe	ENSG00000174876	AMY1B	1	103687415	Severe.M4.MAF_0.1.perc	reference	0	0.6175	2.639446	0.9280533	0.004454	0	?++???	41	1	0	20975	30	5	41	0.013653350962495654
Susceptibility	ENSG00000073969	NSF	17	46590669	Susceptibility.M3.MAF_0.1.perc	reference	0	0.9277	0.6100929	0.2145195	0.004455	0	+?++--	24473	29	0	586395	378	0	407	7.58888143747529e-4
Severe	ENSG00000170381	SEMA3E	7	83363238	Severe.M1.MAF_0.1.perc	reference	0	0.8376	2.7960248	0.9832564	0.00446	0	?+-?--	1952	3	0	551802	175	0	178	0.00838944708694998
Susceptibility	ENSG00000177034	MTX3	5	79976716	Susceptibility.M4.MAF_0.1.perc	reference	3.7	0.3859	-0.3844688	0.1352087	0.004462	0.0079738	-?--+-	27126	76	0	591861	2401	0	2477	0.004372289944099247
Susceptibility	ENSG00000204394	VARS1	6	31777518	Susceptibility.M1.MAF_0.1.perc	reference	0	0.7629	0.6568552	0.2310292	0.004467	0	+?++--	23768	33	0	584953	467	0	500	0.011548258201508217
Susceptibility	ENSG00000124102	PI3	20	45174902	Susceptibility.M4.MAF_1.perc	reference	0	0.8926	-0.1658204	0.0583265	0.00447	0	-?-+-+	25672	293	2	584829	8711	23	9054	0.036730280173094404
Susceptibility	ENSG00000115194	SLC30A3	2	27253684	Susceptibility.M4.MAF_0.1.perc	reference	0	0.5172	0.3039715	0.1069272	0.004472	0	+?++-+	25893	111	0	585699	1982	1	2095	0.025615122195229937
Severe	ENSG00000167106	FAM102A	9	127940582	Severe.M1.MAF_0.1.perc	reference	0	0.4706	3.0677055	1.0792039	0.004475	0	?+-???	1809	1	0	539883	65	0	66	0.01316860250343873
Severe	ENSG00000167106	FAM102A	9	127940582	Severe.M1.MAF_1.perc	reference	0	0.4706	3.0677055	1.0792039	0.004475	0	?+-???	1809	1	0	539883	65	0	66	0.01316860250343873
Severe	ENSG00000171621	SPSB1	1	9292894	Severe.M1.MAF_0.1.perc	reference	0	1	3.7604515	1.3229529	0.004477	0	?+????	1524	1	0	499833	26	0	27	0.01461609420103212
Hospitalized	ENSG00000171680	PLEKHG5	1	6467122	Hospitalized.M3.MAF_1.perc	reference	0	0.5881	0.2690733	0.0946738	0.004482	0	?++--+	11787	161	0	582564	9084	12	9269	0.023953773302004128
Susceptibility	ENSG00000066654	THUMPD1	16	20702816	Susceptibility.M4.MAF_0.1.perc	reference	0	0.8566	-0.3332261	0.1172514	0.004483	0	-?--+-	25874	77	0	585146	2403	2	2484	0.024059072782829257
Hospitalized	ENSG00000066084	DIP2B	12	50504985	Hospitalized.M1.MAF_0.1.perc	reference	0	0.9526	1.3095946	0.4608125	0.004484	0	?++-?-	6840	6	0	554934	193	0	199	0.013195553257744097
Hospitalized	ENSG00000174136	RGMB	5	98768650	Hospitalized.M4.MAF_1.perc	reference	0	0.5601	-0.4082941	0.1436724	0.004485	0	----+-	11633	73	0	574519	4119	5	4202	0.0076413920364013675
Hospitalized	ENSG00000117602	RCAN3	1	24502351	Hospitalized.M4.MAF_0.1.perc	reference	0	0.9022	0.5292245	0.1862493	0.00449	0	?++--+	10317	44	0	565400	1854	0	1898	0.005518004348110283
Hospitalized	ENSG00000074964	ARHGEF10L	1	17539698	Hospitalized.M3.MAF_1.perc	reference	0	0.9012	0.3370687	0.1186538	0.0045	0	?+++-+	12124	112	0	583311	5038	3	5156	0.0028953351393427276
Hospitalized	ENSG00000159023	EPB41	1	28887091	Hospitalized.M1.MAF_0.1.perc	reference	0	0.5616	1.5162861	0.5338858	0.00451	0	?++-?+	7620	8	0	561824	240	0	248	0.0013327349763593904
Susceptibility	ENSG00000178623	GPR35	2	240605430	Susceptibility.M1.MAF_0.1.perc	reference	0	0.8322	0.9262917	0.3261681	0.004512	0	??++?-	24801	15	0	564036	133	0	148	0.011896555302917193
Severe	ENSG00000171840	NINJ2	12	564296	Severe.M3.MAF_1.perc	reference	0	0.7143	1.698717	0.5983941	0.004528	0	?++-++	2337	6	0	563902	367	0	373	0.007857354213013862
Susceptibility	ENSG00000124006	OBSL1	2	219550728	Susceptibility.M4.MAF_0.1.perc	reference	0	0.8418	0.1030048	0.036285	0.004529	0	+-++-+	28017	946	3	596177	19541	16	20525	0.014003623548144599
Susceptibility	ENSG00000148143	ZNF462	9	106863166	Susceptibility.M3.MAF_1.perc	reference	0	0.5027	-0.1368435	0.0482066	0.00453	0	-?---+	26529	452	0	580636	12177	8	12645	2.895656887901832e-4
Severe	ENSG00000113520	IL4	5	132673986	Severe.M3.MAF_0.1.perc	reference	0	0.8543	2.8666544	1.0098761	0.004531	0	?+-??-	3276	3	0	563046	51	0	54	0.04005302653695419
Susceptibility	ENSG00000150054	MPP7	10	28050993	Susceptibility.M4.MAF_1.perc	reference	0	0.6615	0.1780379	0.0627223	0.004532	0	+?+---	27330	314	0	591866	5883	2	6201	0.017352116453401182
Susceptibility	ENSG00000185915	KLHL34	23	21654690	Susceptibility.M4.MAF_1.perc	reference	0	0.9483	-0.3376628	0.1189687	0.004536	0	-?----	24600	18	15	534136	609	398	1453	0.0094414302404728645
Susceptibility	ENSG00000168461	RAB31	18	9708275	Susceptibility.M1.MAF_0.1.perc	reference	0	0.4665	1.3442345	0.4736214	0.004537	0	+?+-?-	21661	7	0	551185	61	0	68	0.013664604716996492
Susceptibility	ENSG00000168461	RAB31	18	9708275	Susceptibility.M1.MAF_1.perc	reference	0	0.4665	1.3442345	0.4736214	0.004537	0	+?+-?-	21661	7	0	551185	61	0	68	0.013664604716996492
Hospitalized	ENSG00000141655	TNFRSF11A	18	62325287	Hospitalized.M4.MAF_1.perc	reference	0	0.797	0.3560026	0.1254455	0.004541	0	?+++++	11885	98	0	580745	4804	4	4910	0.009198359029100402
Hospitalized	ENSG00000039139	DNAH5	5	13690328	Hospitalized.M4.MAF_0.1.perc	reference	0	0.9582	0.1308422	0.0461069	0.004543	0	?+++++	12124	710	3	583311	35930	17	36680	0.016668034235191285
Severe	ENSG00000171621	SPSB1	1	9292894	Severe.M1.MAF_1.perc	reference	0	1	3.7477638	1.3211343	0.004557	0	?+????	1562	1	0	530113	27	0	28	0.01461609420103212
Hospitalized	ENSG00000160202	CRYAA	21	43169008	Hospitalized.M4.MAF_0.1.perc	reference	0	0.8486	2.2630232	0.7977413	0.004557	0	?++-?+	2464	4	0	57107	16	3	26	0.03193210757076653
Severe	ENSG00000157734	SNX22	15	64151715	Severe.M1.MAF_0.1.perc	reference	0	0.8166	1.5950282	0.5623654	0.004564	0	?+-+??	1763	4	0	549913	244	0	248	0.009694102431831155
Susceptibility	ENSG00000108984	MAP2K6	17	69414697	Susceptibility.M1.MAF_1.perc	reference	0	0.8699	0.9176691	0.3235429	0.004564	0	-?+-?-	22654	14	0	568366	172	0	186	0.0060208720371486765
Susceptibility	ENSG00000010818	HIVEP2	6	142751469	Susceptibility.M4.MAF_1.perc	reference	0	0.5317	0.0905786	0.0319362	0.004565	0	-?+---	26098	1224	0	588356	26267	37	27565	0.027749730421842048
Severe	ENSG00000095485	CWF19L1	10	100232298	Severe.M3.MAF_1.perc	reference	0	0.9947	-0.8558979	0.3018132	0.00457	0	------	4822	6	0	570319	1727	1	1735	0.009719930749505378
Severe	ENSG00000106682	EIF4H	7	74174231	Severe.M1.MAF_0.1.perc	reference	0	1	3.0000462	1.0579304	0.004572	0	?+????	1738	1	0	530904	41	0	42	0.020255699517485737
Severe	ENSG00000157734	SNX22	15	64151715	Severe.M1.MAF_1.perc	reference	0	0.8168	1.5945061	0.5623089	0.004573	0	?+-+??	1763	4	0	549913	245	0	249	0.009694102431831155
Susceptibility	ENSG00000198892	SHISA4	1	201888680	Susceptibility.M1.MAF_1.perc	reference	0	0.8434	0.9734808	0.3433033	0.004574	0	??++?-	23397	16	0	572397	92	0	108	0.0012984918318353336
Susceptibility	ENSG00000106070	GRB10	7	50590063	Susceptibility.M4.MAF_1.perc	reference	0	0.9111	-0.2301745	0.0811821	0.004578	0	+-----	28017	156	1	596176	4046	10	4224	0.012918847143350051
Hospitalized	ENSG00000131737	KRT34	17	41377650	Hospitalized.M1.MAF_0.1.perc	reference	0	0.8999	1.2134112	0.4280103	0.004583	0	?++-??	7883	13	0	567628	205	0	218	0.011744568650403252
Hospitalized	ENSG00000131737	KRT34	17	41377650	Hospitalized.M1.MAF_1.perc	reference	0	0.8999	1.2134112	0.4280103	0.004583	0	?++-??	7883	13	0	567628	205	0	218	0.011744568650403252
Hospitalized	ENSG00000012171	SEMA3B	3	50267558	Hospitalized.M3.MAF_0.1.perc	reference	0	0.9763	-0.7211474	0.2543798	0.004584	0	?-----	10920	13	0	578389	1257	1	1272	0.01338695251568252
Severe	ENSG00000165973	NELL1	11	20669551	Severe.M1.MAF_0.1.perc	reference	0	0.8749	1.5840401	0.5587828	0.004585	0	?++??-	3221	6	0	560580	231	0	237	0.014582748110944928
Hospitalized	ENSG00000182489	XKRX	23	100913445	Hospitalized.M3.MAF_0.1.perc	reference	0	0.7219	0.947972	0.3344024	0.004585	0	?+++?+	7520	6	3	519920	97	48	205	0.02411095290655545
Hospitalized	ENSG00000032389	EIPR1	2	3188925	Hospitalized.M4.MAF_1.perc	reference	0	0.8289	0.219463	0.0774186	0.004586	0	?+++-+	10785	261	0	565361	14828	34	15157	0.0251251398344499
Susceptibility	ENSG00000238205	MPC1L	23	40623566	Susceptibility.M4.MAF_1.perc	reference	0	0.7381	1.5327579	0.5407103	0.004587	0	+?+-??	17104	4	1	417239	12	5	28	0.006067089889399366
Hospitalized	ENSG00000173064	HECTD4	12	112160188	Hospitalized.M1.MAF_0.1.perc	reference	0	0.5859	1.2807339	0.4518188	0.004588	0	?++---	8571	18	0	578560	422	0	440	0.030521415424735344
Hospitalized	ENSG00000258986	TMEM179	14	104474678	Hospitalized.M1.MAF_0.1.perc	reference	0	0.4824	2.1617972	0.7626429	0.004588	0	?++??-	5849	3	0	570191	78	0	81	0.011326364349469029
Hospitalized	ENSG00000258986	TMEM179	14	104474678	Hospitalized.M1.MAF_1.perc	reference	0	0.4824	2.1617972	0.7626429	0.004588	0	?++??-	5849	3	0	570191	78	0	81	0.011326364349469029
Susceptibility	ENSG00000167476	JSRP1	19	2252252	Susceptibility.M4.MAF_1.perc	reference	0	0.822	-0.1860825	0.065651	0.004591	0	-?----	26154	235	0	591648	6357	4	6600	0.024590180171285725
Hospitalized	ENSG00000100749	VRK1	14	96797304	Hospitalized.M3.MAF_1.perc	reference	0	0.4779	0.9240673	0.3260531	0.004595	0	?++++-	11208	23	0	580624	706	0	729	0.0011676937008279263
Hospitalized	ENSG00000188505	NCCRP1	19	39196964	Hospitalized.M1.MAF_1.perc	reference	0	0.5585	0.8068794	0.2847305	0.004599	0	?+--+-	9019	19	0	577779	729	0	748	0.007137011504550446
Hospitalized	ENSG00000175164	ABO	9	133233278	Hospitalized.M1.MAF_1.perc	reference	0	0.8923	1.029361	0.3633555	0.004612	0	?++-?+	8576	15	0	564256	356	0	371	0.0023417088528392546
Hospitalized	ENSG00000027075	PRKCH	14	61187559	Hospitalized.M1.MAF_0.1.perc	reference	0	0.8524	1.5616171	0.551303	0.004617	0	?+-??-	6081	4	0	561361	117	0	121	0.012246276059053818
Hospitalized	ENSG00000027075	PRKCH	14	61187559	Hospitalized.M1.MAF_1.perc	reference	0	0.8524	1.5616171	0.551303	0.004617	0	?+-??-	6081	4	0	561361	117	0	121	0.012246276059053818
Susceptibility	ENSG00000168298	H1-4	6	26156329	Susceptibility.M3.MAF_1.perc	reference	0	0.8656	0.6579739	0.2322926	0.004618	0	+?++--	24925	27	0	576881	325	0	352	0.012502738377736864
Severe	ENSG00000184221	OLIG1	21	33070141	Severe.M1.MAF_0.1.perc	reference	0	0.9661	2.953487	1.0428928	0.004626	0	?+-??-	1690	1	0	550410	81	0	82	0.01041448021910669
Severe	ENSG00000184221	OLIG1	21	33070141	Severe.M1.MAF_1.perc	reference	0	0.9661	2.953487	1.0428928	0.004626	0	?+-??-	1690	1	0	550410	81	0	82	0.01041448021910669
Hospitalized	ENSG00000131459	GFPT2	5	180300698	Hospitalized.M3.MAF_0.1.perc	reference	0	0.6757	-0.5323491	0.1879948	0.00463	0	?-+---	11704	37	0	582528	3136	2	3177	0.0217247081017343
Susceptibility	ENSG00000128050	PAICS	4	56435741	Susceptibility.M1.MAF_1.perc	reference	0.7	0.3883	0.7231844	0.2554246	0.004636	0.0077259	+?++?-	24013	24	0	573769	307	0	331	0.01374000579900363
Susceptibility	ENSG00000228607	CLDN25	11	113779747	Susceptibility.M4.MAF_1.perc	reference	0	0.6823	0.3307942	0.1168423	0.004639	0	+?++--	25397	100	1	577483	1537	2	1643	0.013500273819358286
Hospitalized	ENSG00000186687	LYRM7	5	131170944	Hospitalized.M3.MAF_1.perc	reference	14	0.3246	1.7138714	0.6054105	0.004641	0.3477061	-++++-	7080	8	0	561651	217	1	227	9.166169688125708e-4
Susceptibility	ENSG00000212721	KRTAP4-11	17	41117181	Susceptibility.M3.MAF_1.perc	reference	0	0.4185	0.8434411	0.2979425	0.004642	0	-?++-+	24542	22	0	575411	207	3	235	0.01267241496529989
Hospitalized	ENSG00000126368	NR1D1	17	40092793	Hospitalized.M3.MAF_1.perc	reference	0	0.565	0.541214	0.1912288	0.004652	0	?+--+-	10330	51	0	580674	1621	0	1672	0.026756504133114072
Susceptibility	ENSG00000128050	PAICS	4	56435741	Susceptibility.M1.MAF_0.1.perc	reference	0	0.4934	0.6912007	0.2442629	0.004659	0	+?++?-	23966	23	0	573581	303	0	326	0.01374000579900363
Severe	ENSG00000171496	OR1L8	9	122567117	Severe.M3.MAF_1.perc	reference	0	0.6699	1.6228657	0.5735069	0.004659	0	?++?+-	2750	5	0	566473	255	2	264	0.005991005023024907
Susceptibility	ENSG00000254415	SIGLEC14	19	51642553	Susceptibility.M4.MAF_0.1.perc	reference	0	0.4838	0.3472114	0.1227008	0.004659	0	+?++-+	25043	52	9	585842	996	87	1240	0.017367379273228414
Hospitalized	ENSG00000141644	MBD1	18	50266882	Hospitalized.M3.MAF_0.1.perc	reference	0	0.9703	0.9198487	0.3250883	0.004662	0	?++--+	8796	16	0	564317	506	1	524	0.013529223154368969
Hospitalized	ENSG00000141644	MBD1	18	50266882	Hospitalized.M3.MAF_1.perc	reference	0	0.9703	0.9198487	0.3250883	0.004662	0	?++--+	8796	16	0	564317	506	1	524	0.013529223154368969
Severe	ENSG00000163161	ERCC3	2	127257290	Severe.M1.MAF_1.perc	reference	0	0.4781	0.7595593	0.2684664	0.004666	0	?+----	4765	23	0	570443	1381	0	1404	0.9427638356431814
Hospitalized	ENSG00000196228	SULT1C3	2	108239971	Hospitalized.M1.MAF_1.perc	reference	0	0.6401	0.8743092	0.3090344	0.004667	0	?++---	8064	18	0	577346	540	0	558	0.017532902153692947
Hospitalized	ENSG00000147257	GPC3	23	133535745	Hospitalized.M1.MAF_0.1.perc	reference	0	1	2.6343511	0.9311976	0.004669	0	?+????	5157	1	1	499833	9	9	30	0.014245892604764589
Hospitalized	ENSG00000147257	GPC3	23	133535745	Hospitalized.M1.MAF_1.perc	reference	0	1	2.6343511	0.9311976	0.004669	0	?+????	5157	1	1	499833	9	9	30	0.014245892604764589
Susceptibility	ENSG00000228696	ARL17B	17	46274784	Susceptibility.M1.MAF_0.1.perc	reference	0	1	2.8430285	1.0050274	0.004672	0	??+???	19394	2	0	499301	7	0	9	0.005080229666837825
Susceptibility	ENSG00000228696	ARL17B	17	46274784	Susceptibility.M1.MAF_1.perc	reference	0	1	2.8430285	1.0050274	0.004672	0	??+???	19394	2	0	499301	7	0	9	0.005080229666837825
Susceptibility	ENSG00000228696	ARL17B	17	46274784	Susceptibility.M3.MAF_0.1.perc	reference	0	1	2.8430285	1.0050274	0.004672	0	??+???	19394	2	0	499301	7	0	9	0.005080229666837825
Susceptibility	ENSG00000228696	ARL17B	17	46274784	Susceptibility.M3.MAF_1.perc	reference	0	1	2.8430285	1.0050274	0.004672	0	??+???	19394	2	0	499301	7	0	9	0.005080229666837825
Severe	ENSG00000283473	FAM240A	3	46612435	Severe.M1.MAF_0.1.perc	reference	0	0.842	3.0034349	1.0617749	0.004674	0	?++??-	1332	1	0	412556	39	0	40	0.0036089590448106232
Severe	ENSG00000283473	FAM240A	3	46612435	Severe.M1.MAF_1.perc	reference	0	0.842	3.0034349	1.0617749	0.004674	0	?++??-	1332	1	0	412556	39	0	40	0.0036089590448106232
Severe	ENSG00000283473	FAM240A	3	46612435	Severe.M3.MAF_0.1.perc	reference	0	0.842	3.0034349	1.0617749	0.004674	0	?++??-	1332	1	0	412556	39	0	40	0.0036089590448106232
Severe	ENSG00000283473	FAM240A	3	46612435	Severe.M3.MAF_1.perc	reference	0	0.842	3.0034349	1.0617749	0.004674	0	?++??-	1332	1	0	412556	39	0	40	0.0036089590448106232
Severe	ENSG00000118058	KMT2A	11	118436490	Severe.M1.MAF_0.1.perc	reference	0	0.782	1.8466567	0.6528985	0.004678	0	?+++--	2035	5	0	552812	268	0	273	0.014239843027905852
Severe	ENSG00000118058	KMT2A	11	118436490	Severe.M1.MAF_1.perc	reference	0	0.782	1.8466567	0.6528985	0.004678	0	?+++--	2035	5	0	552812	268	0	273	0.014239843027905852
Susceptibility	ENSG00000127191	TRAF2	9	136881912	Susceptibility.M4.MAF_1.perc	reference	0	0.7849	0.1918001	0.0678176	0.004681	0	+?+-++	27268	279	1	591872	5053	5	5344	0.02820263831069583
Hospitalized	ENSG00000136156	ITM2B	13	48232612	Hospitalized.M4.MAF_0.1.perc	reference	0	0.8701	0.5463568	0.1931864	0.004682	0	?++--+	10534	40	0	577041	1723	1	1765	0.014288611514166726
Susceptibility	ENSG00000197622	CDC42SE1	1	151050971	Susceptibility.M4.MAF_0.1.perc	reference	0	0.5202	0.5240182	0.1852977	0.004684	0	+?++-+	26753	41	0	591347	575	0	616	0.010712280836685194
Hospitalized	ENSG00000149548	CCDC15	11	124954121	Hospitalized.M3.MAF_1.perc	reference	0	0.5309	0.6186993	0.2187813	0.004685	0	?++---	11391	52	0	582432	1071	0	1123	0.015008584495651338
Susceptibility	ENSG00000163645	ERICH6	3	150659885	Susceptibility.M4.MAF_1.perc	reference	0	0.7313	0.1539868	0.0544521	0.004685	0	++++++	27945	450	1	596172	8661	8	9129	0.02488319967407971
Severe	ENSG00000256374	PPIAL4D	1	145241630	Severe.M4.MAF_0.1.perc	reference	0	0.6317	0.922626	0.3262654	0.004686	0	?++??-	3646	13	0	561114	948	0	961	0.008545823838004145
Severe	ENSG00000188338	SLC38A3	3	50205246	Severe.M1.MAF_0.1.perc	reference	0	1	3.7413377	1.3230805	0.004688	0	?+????	1562	1	0	530113	56	0	57	0.013493737767575164
Severe	ENSG00000188338	SLC38A3	3	50205246	Severe.M1.MAF_1.perc	reference	0	1	3.7413377	1.3230805	0.004688	0	?+????	1562	1	0	530113	56	0	57	0.013493737767575164
Hospitalized	ENSG00000141867	BRD4	19	15235519	Hospitalized.M4.MAF_1.perc	reference	0	0.708	0.1649448	0.0583307	0.004688	0	?+-+-+	11504	422	0	581321	24635	52	25161	0.02073798052562298
Hospitalized	ENSG00000107371	EXOSC3	9	37759234	Hospitalized.M1.MAF_0.1.perc	reference	0	0.7532	0.9381784	0.3318175	0.004693	0	?++-+-	9311	15	0	579956	350	0	365	0.012146416419996472
Hospitalized	ENSG00000107371	EXOSC3	9	37759234	Hospitalized.M1.MAF_1.perc	reference	0	0.7532	0.9381784	0.3318175	0.004693	0	?++-+-	9311	15	0	579956	350	0	365	0.012146416419996472
Hospitalized	ENSG00000116679	IVNS1ABP	1	185296388	Hospitalized.M1.MAF_0.1.perc	reference	0	0.4467	1.6136071	0.5707521	0.004696	0	?++?--	8240	6	0	552866	117	0	123	0.018092442510904992
Hospitalized	ENSG00000137727	ARHGAP20	11	110577042	Hospitalized.M4.MAF_1.perc	reference	0	0.7022	0.3288863	0.1163398	0.004699	0	?+++-+	12064	144	0	583218	5705	0	5849	0.022720440984031545
Susceptibility	ENSG00000142961	MOB3C	1	46607715	Susceptibility.M1.MAF_0.1.perc	reference	0	0.9229	0.68992	0.2440777	0.004704	0	+?++--	23000	22	0	575875	267	0	289	0.01521154386634788
Hospitalized	ENSG00000148399	DPH7	9	137554444	Hospitalized.M4.MAF_0.1.perc	reference	0	0.6797	0.4911955	0.1737781	0.004705	0	?++++-	10881	56	0	582671	2390	2	2450	0.02369020895510248
Severe	ENSG00000100345	MYH9	22	36281280	Severe.M3.MAF_1.perc	reference	0	0.8663	-0.3737396	0.1322344	0.004708	0	-----+	4883	63	0	570490	11805	12	11892	0.03078299628943152
Susceptibility	ENSG00000164542	KIAA0895	7	36324152	Susceptibility.M4.MAF_1.perc	reference	0	0.6018	0.2012024	0.0711883	0.004708	0	+-++++	27863	267	0	593712	5014	5	5291	0.013312237712946772
Hospitalized	ENSG00000154252	GAL3ST2	2	241776822	Hospitalized.M1.MAF_0.1.perc	reference	0	0.7594	1.1202867	0.3964825	0.00472	0	?++-?+	8621	12	0	565395	250	0	262	0.027126596147531944
Hospitalized	ENSG00000164168	TMEM184C	4	147617386	Hospitalized.M3.MAF_0.1.perc	reference	0	0.6619	0.8867573	0.3138496	0.004722	0	?+-+?-	9456	24	0	574479	571	1	597	0.004583452117653478
Hospitalized	ENSG00000103769	RAB11A	15	65726054	Hospitalized.M3.MAF_0.1.perc	reference	0	0.7549	1.9069589	0.6749247	0.004722	0	?+--?+	5566	3	0	519246	70	0	73	0.014009591306278048
Hospitalized	ENSG00000103769	RAB11A	15	65726054	Hospitalized.M3.MAF_1.perc	reference	0	0.7549	1.9069589	0.6749247	0.004722	0	?+--?+	5566	3	0	519246	70	0	73	0.014009591306278048
Susceptibility	ENSG00000140488	CELF6	15	72284727	Susceptibility.M3.MAF_0.1.perc	reference	0	0.789	0.9591865	0.3395185	0.004726	0	-?+++?	25403	18	0	582178	189	0	207	0.009354547712209655
Hospitalized	ENSG00000224877	NDUFAF8	17	81239305	Hospitalized.M1.MAF_0.1.perc	reference	0	0.5683	1.7055471	0.6037544	0.00473	0	?+-???	6267	4	0	561901	76	0	80	0.015438634036248195
Hospitalized	ENSG00000224877	NDUFAF8	17	81239305	Hospitalized.M3.MAF_0.1.perc	reference	0	0.5683	1.7055471	0.6037544	0.00473	0	?+-???	6267	4	0	561901	76	0	80	0.015438634036248195
Severe	ENSG00000169122	FAM110B	8	57994509	Severe.M1.MAF_0.1.perc	reference	0	0.8132	4.3397896	1.5364186	0.004734	0	?+?-??	1646	1	0	500338	8	0	9	0.03188627246873874
Susceptibility	ENSG00000115163	CENPA	2	26764289	Susceptibility.M3.MAF_1.perc	reference	0	0.6394	0.6623457	0.2345033	0.004736	0	+?+---	25270	30	0	579070	394	0	424	0.0057671721940512465
Hospitalized	ENSG00000136286	MYO1G	7	44962662	Hospitalized.M1.MAF_1.perc	reference	0	0.4886	1.17806	0.4171319	0.00474	0	?+++--	9588	18	0	578752	281	0	299	0.008295599863141549
Hospitalized	ENSG00000205323	SARNP	12	55752463	Hospitalized.M3.MAF_0.1.perc	reference	0	0.7481	1.2317992	0.4361801	0.004742	0	?++??-	7803	10	0	522493	229	0	239	0.013593218589291103
Hospitalized	ENSG00000205323	SARNP	12	55752463	Hospitalized.M3.MAF_1.perc	reference	0	0.7481	1.2317992	0.4361801	0.004742	0	?++??-	7803	10	0	522493	229	0	239	0.013593218589291103
Severe	ENSG00000085872	CHERP	19	16517894	Severe.M3.MAF_1.perc	reference	0	0.934	1.3097124	0.4638074	0.004745	0	?++---	4321	15	0	560076	128	0	143	0.002987330151571686
Hospitalized	ENSG00000196381	ZNF781	19	37667751	Hospitalized.M1.MAF_1.perc	reference	0	0.8374	1.0745533	0.3805659	0.004749	0	?++-+-	10064	18	0	567821	351	0	369	0.01181037780583038
Susceptibility	ENSG00000177034	MTX3	5	79976716	Susceptibility.M3.MAF_0.1.perc	reference	0	0.6995	-0.5864368	0.2076995	0.00475	0	-?--+-	25776	19	0	588204	754	0	773	0.004372289944099247
Susceptibility	ENSG00000177034	MTX3	5	79976716	Susceptibility.M3.MAF_1.perc	reference	0	0.6995	-0.5864406	0.2076986	0.00475	0	-?--+-	25776	19	0	588204	755	0	774	0.004372289944099247
Susceptibility	ENSG00000181693	OR8H1	11	56288462	Susceptibility.M4.MAF_0.1.perc	reference	0	0.8628	-0.3551034	0.1257677	0.00475	0	-?--+-	26774	54	0	590546	1781	1	1837	0.02747352768894353
Hospitalized	ENSG00000118596	SLC16A7	12	59596029	Hospitalized.M1.MAF_1.perc	reference	0	0.9291	1.1679408	0.4136847	0.004754	0	?+++?-	10341	21	0	564576	290	0	311	0.014439574392661726
Severe	ENSG00000138795	LEF1	4	108047545	Severe.M1.MAF_0.1.perc	reference	0	0.7816	2.2138125	0.7842044	0.004758	0	?+-???	1761	3	0	549472	160	0	163	0.014549549223911952
Severe	ENSG00000138795	LEF1	4	108047545	Severe.M1.MAF_1.perc	reference	0	0.7816	2.2138125	0.7842044	0.004758	0	?+-???	1761	3	0	549472	160	0	163	0.014549549223911952
Susceptibility	ENSG00000008018	PSMB1	6	170535120	Susceptibility.M3.MAF_0.1.perc	reference	0	0.5267	0.727807	0.2578583	0.004765	0	+?+--+	21892	22	0	560837	290	0	312	0.012226010477158303
Susceptibility	ENSG00000008018	PSMB1	6	170535120	Susceptibility.M3.MAF_1.perc	reference	0	0.5267	0.727807	0.2578583	0.004765	0	+?+--+	21892	22	0	560837	290	0	312	0.012226010477158303
Severe	ENSG00000080608	PUM3	9	2720469	Severe.M1.MAF_0.1.perc	reference	0	0.8807	1.061555	0.3761361	0.004769	0	?++++-	4181	10	0	568399	805	0	815	0.02849081544552017
Hospitalized	ENSG00000255398	HCAR3	12	122714756	Hospitalized.M3.MAF_1.perc	reference	0	0.6135	0.5642947	0.1999908	0.004778	0	?++-+-	10785	47	0	568484	1510	3	1563	0.017009411201822103
Susceptibility	ENSG00000099992	TBC1D10A	22	30291990	Susceptibility.M4.MAF_1.perc	reference	0	0.5106	0.1702074	0.0603236	0.004779	0	-?++++	26578	353	0	589971	7147	1	7502	0.02762622221714307
Susceptibility	ENSG00000103126	AXIN1	16	287440	Susceptibility.M4.MAF_0.1.perc	reference	0	0.9545	-0.2002406	0.0709763	0.004784	0	-?--++	26578	202	0	589971	5387	5	5599	0.967046880501313
Hospitalized	ENSG00000143294	PRCC	1	156750610	Hospitalized.M1.MAF_1.perc	reference	0	0.9417	2.6323475	0.9331388	0.004788	0	?+-+?-	6454	5	0	521404	20	0	25	0.025305295930081243
Severe	ENSG00000170430	MGMT	10	129467190	Severe.M4.MAF_1.perc	reference	0	0.4428	-0.6587435	0.233527	0.00479	0	--+--+	5025	16	0	570631	2578	5	2604	0.03580329858899579
Hospitalized	ENSG00000143614	GATAD2B	1	153789030	Hospitalized.M1.MAF_0.1.perc	reference	0	0.9747	1.4753435	0.5230515	0.004793	0	?+-+??	6047	7	0	552195	248	0	255	0.013658922634664634
Hospitalized	ENSG00000143614	GATAD2B	1	153789030	Hospitalized.M1.MAF_1.perc	reference	0	0.9747	1.4753435	0.5230515	0.004793	0	?+-+??	6047	7	0	552195	248	0	255	0.013658922634664634
Hospitalized	ENSG00000188393	CLEC2A	12	9898673	Hospitalized.M4.MAF_0.1.perc	reference	0	0.9905	0.7933328	0.281273	0.004795	0	?+++++	10319	25	0	569193	790	2	819	0.02996097528666274
Hospitalized	ENSG00000189283	FHIT	3	59747277	Hospitalized.M1.MAF_0.1.perc	reference	8.1	0.3524	2.0136818	0.7140935	0.004804	0.2358541	?+-+?+	8945	6	0	577387	126	0	132	0.017099741179796773
Severe	ENSG00000141258	SGSM2	17	2337498	Severe.M4.MAF_1.perc	reference	0	0.6865	-0.2735188	0.0969987	0.004805	0	----+-	4883	140	0	570490	15502	9	15660	0.026673823061846572
Susceptibility	ENSG00000091656	ZFHX4	8	76681239	Susceptibility.M1.MAF_1.perc	reference	0	0.7978	-0.8835867	0.3134131	0.004814	0	-?-++-	22760	4	0	572499	253	0	257	0.010240570822341461
Hospitalized	ENSG00000120329	SLC25A2	5	141302635	Hospitalized.M1.MAF_1.perc	reference	0	0.4725	0.7778452	0.2759691	0.004823	0	?+-++-	10230	26	0	570306	666	0	692	0.027660339009448382
Severe	ENSG00000144120	TMEM177	2	119679167	Severe.M4.MAF_0.1.perc	reference	0	0.9982	-0.9600669	0.340613	0.004823	0	?-----	4210	4	0	567454	1728	0	1732	0.017236419847052556
Hospitalized	ENSG00000177613	CSTF2T	10	51695486	Hospitalized.M3.MAF_0.1.perc	reference	0	0.41	0.945987	0.3356289	0.004824	0	?++-+-	11136	23	0	566409	621	0	644	0.026676820545683533
Hospitalized	ENSG00000123472	ATPAF1	1	46632737	Hospitalized.M3.MAF_1.perc	reference	0	0.99	-0.8107316	0.2876395	0.004824	0	?-----	7848	2	0	567860	1227	0	1229	0.0227694774039142
Susceptibility	ENSG00000163714	U2SURP	3	142964497	Susceptibility.M3.MAF_1.perc	reference	0	0.5141	0.4593279	0.1629976	0.004832	0	-?++++	26400	53	0	588990	813	0	866	0.018508009800941378
Hospitalized	ENSG00000179399	GPC5	13	91398621	Hospitalized.M3.MAF_0.1.perc	reference	0	0.8434	0.6125132	0.2173835	0.004837	0	?++-++	11538	35	0	568736	1264	0	1299	0.01660564226338432
Hospitalized	ENSG00000145723	GIN1	5	103086000	Hospitalized.M1.MAF_0.1.perc	reference	0	0.7858	1.2903363	0.457987	0.004841	0	?++-+-	7066	8	0	575880	214	0	222	0.014720068638239804
Hospitalized	ENSG00000145723	GIN1	5	103086000	Hospitalized.M1.MAF_1.perc	reference	0	0.7858	1.2903363	0.457987	0.004841	0	?++-+-	7066	8	0	575880	214	0	222	0.014720068638239804
Hospitalized	ENSG00000173486	FKBP2	11	64241003	Hospitalized.M1.MAF_0.1.perc	reference	0	0.7627	1.7350038	0.6158344	0.004843	0	?+-+?-	8839	8	0	572317	121	0	129	0.008517847740585038
Hospitalized	ENSG00000173486	FKBP2	11	64241003	Hospitalized.M1.MAF_1.perc	reference	0	0.7627	1.7350038	0.6158344	0.004843	0	?+-+?-	8839	8	0	572317	121	0	129	0.008517847740585038
Hospitalized	ENSG00000151917	BEND6	6	56955107	Hospitalized.M1.MAF_0.1.perc	reference	0	0.987	1.5074941	0.5351829	0.004851	0	?+--?-	5832	5	0	566582	146	0	151	0.007744419549949071
Hospitalized	ENSG00000151917	BEND6	6	56955107	Hospitalized.M1.MAF_1.perc	reference	0	0.987	1.5074941	0.5351829	0.004851	0	?+--?-	5832	5	0	566582	146	0	151	0.007744419549949071
Hospitalized	ENSG00000014123	UFL1	6	96521595	Hospitalized.M1.MAF_0.1.perc	reference	0	0.8926	0.792267	0.2812963	0.004855	0	?++--+	10832	19	0	581501	643	0	662	0.018304287702750412
Hospitalized	ENSG00000110367	DDX6	11	118747763	Hospitalized.M1.MAF_1.perc	reference	0	0.9423	-1.6244759	0.5767844	0.004856	0	?---+-	5940	1	0	560851	702	0	703	0.004991122173385122
Severe	ENSG00000185264	TEX33	22	36991120	Severe.M1.MAF_0.1.perc	reference	0	0.7098	1.2842701	0.4560052	0.004857	0	?+---+	4165	10	0	559734	731	1	743	0.02105076343403512
Hospitalized	ENSG00000120370	GORAB	1	170532131	Hospitalized.M4.MAF_1.perc	reference	0	0.9996	-0.4782037	0.1697948	0.004857	0	------	11705	50	0	575532	3252	2	3306	0.025781847922328908
Susceptibility	ENSG00000123545	NDUFAF4	6	96889315	Susceptibility.M1.MAF_1.perc	reference	0	0.8304	-1.6152554	0.5737065	0.004871	0	-?--??	23170	0	0	563691	155	0	155	0.014612286875189848
Hospitalized	ENSG00000158457	TSPAN33	7	129144707	Hospitalized.M3.MAF_0.1.perc	reference	0	0.6683	1.386164	0.4923526	0.004872	0	?+--++	9997	13	0	559180	177	0	190	0.00466375356721509
Severe	ENSG00000155189	AGPAT5	8	6708642	Severe.M3.MAF_0.1.perc	reference	0	0.7147	1.4182557	0.5037683	0.004873	0	?+-+--	2830	8	0	565934	505	0	513	0.015910623943099906
Hospitalized	ENSG00000115839	RAB3GAP1	2	135052292	Hospitalized.M1.MAF_0.1.perc	reference	0	0.4339	0.6215102	0.220777	0.004876	0	?+----	10109	32	0	580063	1193	0	1225	0.01416792859192087
Hospitalized	ENSG00000115839	RAB3GAP1	2	135052292	Hospitalized.M1.MAF_1.perc	reference	0	0.4339	0.6215102	0.220777	0.004876	0	?+----	10109	32	0	580063	1193	0	1225	0.01416792859192087
Susceptibility	ENSG00000092871	RFFL	17	35005990	Susceptibility.M1.MAF_0.1.perc	reference	9.2	0.347	1.8935367	0.6728113	0.004887	0.2082685	+?++-?	22835	6	0	572410	50	0	56	0.014275414135862152
Susceptibility	ENSG00000092871	RFFL	17	35005990	Susceptibility.M1.MAF_1.perc	reference	9.2	0.347	1.8935367	0.6728113	0.004887	0.2082685	+?++-?	22835	6	0	572410	50	0	56	0.014275414135862152
Severe	ENSG00000239713	APOBEC3G	22	39077067	Severe.M3.MAF_1.perc	reference	0	0.6965	1.1052396	0.392733	0.004889	0	?+-+++	4403	13	0	569154	827	1	842	0.013138592686741444
Hospitalized	ENSG00000173369	C1QB	1	22652762	Hospitalized.M3.MAF_1.perc	reference	0	0.8464	0.6242898	0.2218383	0.00489	0	?+--?-	10501	29	0	554692	1194	2	1227	0.030264891589595982
Hospitalized	ENSG00000156920	ADGRG4	23	136300963	Hospitalized.M3.MAF_1.perc	reference	0	0.8883	0.7236237	0.2571399	0.004891	0	?+--?-	9406	11	12	521830	302	101	539	0.01340404514619933
Hospitalized	ENSG00000151690	MFSD6	2	190408355	Hospitalized.M1.MAF_0.1.perc	reference	0	0.6869	1.974979	0.7019367	0.004899	0	?+--?-	7748	5	0	565633	100	0	105	0.018221321957744473
Hospitalized	ENSG00000151690	MFSD6	2	190408355	Hospitalized.M1.MAF_1.perc	reference	0	0.6869	1.974979	0.7019367	0.004899	0	?+--?-	7748	5	0	565633	100	0	105	0.018221321957744473
Hospitalized	ENSG00000132141	CCT6B	17	34927859	Hospitalized.M3.MAF_1.perc	reference	0	0.7794	0.2162164	0.0768678	0.004911	0	?+++--	11006	239	0	582860	14223	41	14544	0.002426820608301686
Hospitalized	ENSG00000103034	NDRG4	16	58462846	Hospitalized.M4.MAF_1.perc	reference	0	0.7341	-0.2964618	0.1054098	0.004916	0	?--+--	12025	112	0	583211	9067	8	9195	0.03024641355327606
Hospitalized	ENSG00000118596	SLC16A7	12	59596029	Hospitalized.M1.MAF_0.1.perc	reference	0	0.918	1.1660922	0.4146741	0.004922	0	?++-?-	10056	10	0	564072	290	0	300	0.014439574392661726
Susceptibility	ENSG00000026950	BTN3A1	6	26402237	Susceptibility.M1.MAF_1.perc	reference	0	0.9488	-0.7989092	0.2841396	0.004928	0	-?--+-	24171	11	0	578753	267	0	278	0.009205571963312911
Hospitalized	ENSG00000212124	TAS2R19	12	11021619	Hospitalized.M1.MAF_1.perc	reference	0	0.68	0.5728791	0.2037508	0.004929	0	?+-++-	6845	77	0	562277	453	0	530	0.011518249864241721
Susceptibility	ENSG00000173486	FKBP2	11	64241003	Susceptibility.M1.MAF_0.1.perc	reference	0	0.679	1.1488923	0.4086402	0.004931	0	-?+--+	24526	12	0	579297	121	0	133	0.012008257949128968
Susceptibility	ENSG00000173486	FKBP2	11	64241003	Susceptibility.M1.MAF_1.perc	reference	0	0.679	1.1488923	0.4086402	0.004931	0	-?+--+	24526	12	0	579297	121	0	133	0.012008257949128968
Susceptibility	ENSG00000206105	KRTAP20-4	21	30620627	Susceptibility.M3.MAF_0.1.perc	reference	0	1	4.78958	1.7039637	0.004941	0	??+???	574	1	0	7148	0	0	1	0.00502890779573955
Susceptibility	ENSG00000206105	KRTAP20-4	21	30620627	Susceptibility.M3.MAF_1.perc	reference	0	1	4.78958	1.7039637	0.004941	0	??+???	574	1	0	7148	0	0	1	0.00502890779573955
Severe	ENSG00000169783	LINGO1	15	77613027	Severe.M4.MAF_1.perc	reference	0	0.9761	-0.5286652	0.1880789	0.004941	0	------	4442	28	0	564649	4475	1	4505	0.021288062049096917
Hospitalized	ENSG00000148584	A1CF	10	50799409	Hospitalized.M3.MAF_0.1.perc	reference	0	0.586	0.6819666	0.242624	0.004942	0	?+--++	10433	28	0	568232	1058	0	1086	0.03173253841310227
Susceptibility	ENSG00000112335	SNX3	6	108211222	Susceptibility.M3.MAF_0.1.perc	reference	0	0.881	1.1811106	0.4202036	0.004942	0	-?+-??	21412	10	0	557014	102	0	112	0.011042410242308315
Susceptibility	ENSG00000112335	SNX3	6	108211222	Susceptibility.M3.MAF_1.perc	reference	0	0.881	1.1811106	0.4202036	0.004942	0	-?+-??	21412	10	0	557014	102	0	112	0.011042410242308315
Severe	ENSG00000111678	C12orf57	12	6942978	Severe.M1.MAF_0.1.perc	reference	0	0.9764	2.1489812	0.7648048	0.004957	0	?+++-+	2222	3	0	563491	198	0	201	0.026655614321339085
Susceptibility	ENSG00000142961	MOB3C	1	46607715	Susceptibility.M1.MAF_1.perc	reference	0	0.9018	0.6848064	0.2437255	0.004958	0	+?++--	23369	23	0	576376	269	0	292	0.01521154386634788
Hospitalized	ENSG00000172476	RAB40A	23	103499130	Hospitalized.M3.MAF_1.perc	reference	0	0.4287	1.4134686	0.5030548	0.004958	0	?++-?+	8014	2	3	524484	49	20	97	0.005909079668796039
Hospitalized	ENSG00000125434	SLC25A35	17	8287763	Hospitalized.M4.MAF_0.1.perc	reference	0	0.4639	0.4410464	0.1569858	0.004962	0	?++-+-	11138	61	0	580427	2687	1	2750	0.0022367503881701336
Hospitalized	ENSG00000110367	DDX6	11	118747763	Hospitalized.M1.MAF_0.1.perc	reference	0	0.8609	-1.6352223	0.582143	0.00497	0	?--?+-	5912	1	0	558771	697	0	698	0.004991122173385122
Susceptibility	ENSG00000169750	RAC3	17	82031678	Susceptibility.M4.MAF_1.perc	reference	0	0.6364	-0.2318941	0.0825625	0.004974	0	-?----	25295	129	0	587547	4200	10	4349	0.02535615741656377
Severe	ENSG00000180340	FZD2	17	44557484	Severe.M4.MAF_1.perc	reference	0	0.732	-0.5448733	0.1940291	0.004982	0	----?+	4549	22	0	566953	7201	12	7247	0.018509851544224236
Susceptibility	ENSG00000092051	JPH4	14	23568035	Susceptibility.M3.MAF_0.1.perc	reference	0	0.6876	0.9107386	0.3243396	0.004985	0	-?++++	22748	18	0	574633	191	0	209	0.004206617787459821
Susceptibility	ENSG00000171759	PAH	12	102836889	Susceptibility.M3.MAF_0.1.perc	reference	0	0.6684	0.1763162	0.0628024	0.004993	0	+?++--	27126	307	0	591861	6133	1	6442	0.025278345066834775
Susceptibility	ENSG00000149571	KIRREL3	11	126423358	Susceptibility.M3.MAF_0.1.perc	reference	0	0.5342	0.2782566	0.0991193	0.004996	0	+?++--	26312	128	0	579768	2181	1	2311	0.026743530989244632
Susceptibility	ENSG00000188163	FAM166A	9	137243584	Susceptibility.M1.MAF_0.1.perc	reference	0	0.6492	0.6587982	0.2346936	0.005	0	+?+++-	26916	32	0	589285	321	1	355	0.026476946185175813
Susceptibility	ENSG00000160862	AZGP1	7	99966720	Susceptibility.M3.MAF_0.1.perc	reference	7	0.3668	0.9350885	0.3331264	0.005	0.0529398	+?++-+	24357	18	0	589745	238	0	256	0.008152164289975035
Hospitalized	ENSG00000072135	PTPN18	2	130356045	Hospitalized.M1.MAF_1.perc	reference	0	0.4199	0.8463635	0.3015291	0.005002	0	?++-+-	9133	21	0	579768	770	0	791	0.006085660225910884
Severe	ENSG00000175893	ZDHHC21	9	14611071	Severe.M3.MAF_1.perc	reference	0	0.9553	1.4502297	0.5167465	0.005009	0	++-??-	3253	7	0	520584	383	0	390	0.011382211075749743
Hospitalized	ENSG00000102313	ITIH6	23	54748918	Hospitalized.M1.MAF_1.perc	reference	0	0.8217	0.6976021	0.248574	0.00501	0	?++-+-	9969	14	8	527007	252	158	598	0.010256296388626112
Hospitalized	ENSG00000049283	EPN3	17	50532682	Hospitalized.M4.MAF_1.perc	reference	0	0.6753	0.1712431	0.0610223	0.005012	0	?+++-+	12124	441	0	583311	20489	46	21022	0.02561080500556179
Hospitalized	ENSG00000234465	PINLYP	19	43575801	Hospitalized.M1.MAF_0.1.perc	reference	0	0.6947	1.5010693	0.5350188	0.005022	0	?+-??-	5667	6	0	451709	120	0	126	0.007940624687249778
Hospitalized	ENSG00000234465	PINLYP	19	43575801	Hospitalized.M1.MAF_1.perc	reference	0	0.6947	1.5010693	0.5350188	0.005022	0	?+-??-	5667	6	0	451709	120	0	126	0.007940624687249778
Hospitalized	ENSG00000117602	RCAN3	1	24502351	Hospitalized.M3.MAF_1.perc	reference	0	0.4647	0.606436	0.2161644	0.005025	0	?+---+	9928	27	0	564591	1301	0	1328	0.005518004348110283
Severe	ENSG00000092020	PPP2R3C	14	35085467	Severe.M4.MAF_0.1.perc	reference	0	0.6253	-0.6914621	0.2464709	0.005025	0	?----+	4385	10	0	567826	3042	0	3052	0.01927656557555771
Susceptibility	ENSG00000171792	RHNO1	12	2876258	Susceptibility.M1.MAF_1.perc	reference	0	0.5901	0.2471229	0.088106	0.005034	0	-?+-++	25161	155	1	579711	3106	4	3271	0.029406139355991383
Susceptibility	ENSG00000144559	TAMM41	3	11790442	Susceptibility.M3.MAF_0.1.perc	reference	0	0.7605	0.4032038	0.1437638	0.005037	0	+?+++-	24470	62	0	589310	977	0	1039	0.017830033865556753
Severe	ENSG00000183873	SCN5A	3	38548057	Severe.M1.MAF_0.1.perc	reference	0	0.932	1.7423015	0.621237	0.005038	0	?++---	2467	6	0	565720	370	0	376	0.015814503603703355
Susceptibility	ENSG00000128250	RFPL1	22	29438583	Susceptibility.M4.MAF_1.perc	reference	0	0.887	0.2250516	0.0802471	0.00504	0	+?++--	25060	208	0	577427	3936	3	4150	0.031267175027154946
Hospitalized	ENSG00000132196	HSD17B7	1	162790702	Hospitalized.M3.MAF_1.perc	reference	0	0.7323	0.9308777	0.3319527	0.005043	0	?+---+	9154	18	0	568298	698	0	716	0.016078584193210413
Susceptibility	ENSG00000134817	APLNR	11	57233577	Susceptibility.M1.MAF_0.1.perc	reference	0	0.9692	1.0595892	0.3778524	0.005044	0	??+--+	21368	10	0	553113	106	0	116	0.011327136089707316
Susceptibility	ENSG00000134817	APLNR	11	57233577	Susceptibility.M1.MAF_1.perc	reference	0	0.9692	1.0595892	0.3778524	0.005044	0	??+--+	21368	10	0	553113	106	0	116	0.011327136089707316
Severe	ENSG00000227057	WDR46	6	33279108	Severe.M4.MAF_1.perc	reference	0	0.9335	-0.4752353	0.1694878	0.005048	0	------	4822	39	0	570319	6664	1	6705	0.027064720527007886
Severe	ENSG00000106608	URGCP	7	43875894	Severe.M3.MAF_1.perc	reference	0	0.8079	1.2854005	0.4584484	0.00505	0	?+++--	4222	7	0	567889	407	0	414	0.010203426735387629
Hospitalized	ENSG00000132912	DCTN4	5	150708440	Hospitalized.M1.MAF_0.1.perc	reference	17.3	0.2983	2.270735	0.8098919	0.005051	0.3898756	?++??-	5957	5	0	560865	128	0	133	0.004977229457660333
Hospitalized	ENSG00000170946	DNAJC24	11	31369840	Hospitalized.M4.MAF_1.perc	reference	0	0.4518	0.3619379	0.1291096	0.005058	0	?+-+--	10811	93	0	579107	4225	10	4338	0.0377321950337175
Susceptibility	ENSG00000179292	TMEM151A	11	66291894	Susceptibility.M3.MAF_0.1.perc	reference	0	0.9688	-0.5459093	0.1947546	0.005062	0	+?----	22690	21	0	572112	932	0	953	0.023993239240049934
Severe	ENSG00000197465	GYPE	4	143870864	Severe.M3.MAF_0.1.perc	reference	0	0.5552	2.4197888	0.863297	0.005064	0	?++?--	2201	2	0	563716	153	0	155	0.013908171652912554
Hospitalized	ENSG00000123552	USP45	6	99432325	Hospitalized.M1.MAF_1.perc	reference	0	0.5169	0.2449456	0.0873917	0.005065	0	?++--+	12000	171	1	582809	10049	20	10262	0.03902298396511832
Hospitalized	ENSG00000104447	TRPS1	8	115408496	Hospitalized.M4.MAF_0.1.perc	reference	0	0.6208	0.3323004	0.1185599	0.005066	0	?+--++	11477	130	0	569701	6143	0	6273	0.7965148800747333
Severe	ENSG00000137634	NXPE4	11	114570591	Severe.M3.MAF_0.1.perc	reference	0	0.7822	1.0399834	0.3710625	0.005067	0	+++---	4213	13	0	567162	738	0	751	0.026415244983740607
Severe	ENSG00000145824	CXCL14	5	135570679	Severe.M3.MAF_0.1.perc	reference	0	0.5458	2.2089076	0.7881371	0.005068	0	?+-??-	1676	2	0	547446	138	0	140	0.018109596215593066
Severe	ENSG00000106268	NUDT1	7	2242226	Severe.M1.MAF_0.1.perc	reference	0	0.995	1.7099297	0.6101862	0.005074	0	?++-+-	3933	8	0	565451	396	0	404	0.013858633299218793
Severe	ENSG00000106268	NUDT1	7	2242226	Severe.M1.MAF_1.perc	reference	0	0.995	1.7099297	0.6101862	0.005074	0	?++-+-	3933	8	0	565451	396	0	404	0.013858633299218793
Severe	ENSG00000168291	PDHB	3	58427630	Severe.M3.MAF_0.1.perc	reference	0	0.5756	1.6165965	0.5769354	0.005078	0	?++??-	2278	5	0	564746	398	0	403	0.015295979788775756
Severe	ENSG00000168291	PDHB	3	58427630	Severe.M3.MAF_1.perc	reference	0	0.5756	1.6165965	0.5769354	0.005078	0	?++??-	2278	5	0	564746	398	0	403	0.015295979788775756
Severe	ENSG00000276368	H2AC14	6	27814302	Severe.M1.MAF_1.perc	reference	0	0.4957	1.5098585	0.5388592	0.005079	0	?++-+-	3970	8	0	566361	150	1	160	0.01772280959051222
Hospitalized	ENSG00000182208	MOB2	11	1469457	Hospitalized.M4.MAF_0.1.perc	reference	0	0.6244	0.5699548	0.2034158	0.00508	0	?+++--	10746	42	0	577269	1326	0	1368	5.264242459029944e-4
Hospitalized	ENSG00000114354	TFG	3	100709295	Hospitalized.M4.MAF_1.perc	reference	0	0.4753	0.5196373	0.1854576	0.00508	0	?+---+	11535	59	0	580143	1863	0	1922	0.02529613114266494
Hospitalized	ENSG00000178928	TPRX1	19	47801243	Hospitalized.M4.MAF_1.perc	reference	0	0.4124	0.2854106	0.1018871	0.005091	0	?+++++	11969	170	1	583212	7213	11	7407	0.026443266566599028
Hospitalized	ENSG00000235194	PPP1R3E	14	23295652	Hospitalized.M1.MAF_1.perc	reference	0	0.9297	1.3147214	0.469347	0.005092	0	?+-++-	9235	16	0	468076	127	0	143	0.0031312847008230825
Hospitalized	ENSG00000277075	H2AC8	6	26216975	Hospitalized.M4.MAF_0.1.perc	reference	0	0.6806	0.9753583	0.3482112	0.005094	0	?+--?-	9291	15	0	577157	432	0	447	0.011859230677054433
Hospitalized	ENSG00000196935	SRGAP1	12	63844700	Hospitalized.M1.MAF_0.1.perc	reference	0	0.8786	1.5778151	0.5633304	0.005097	0	?+-+?-	7512	7	0	548370	137	0	144	0.005759929310865495
Hospitalized	ENSG00000116218	NPHS2	1	179550539	Hospitalized.M4.MAF_1.perc	reference	0	0.5127	0.3969089	0.1417304	0.005103	0	?+--+-	11349	75	1	569396	3567	0	3644	0.0238930848257005
Hospitalized	ENSG00000140694	PARN	16	14435700	Hospitalized.M4.MAF_1.perc	reference	0	0.5072	0.3238206	0.1156367	0.005105	0	?++-++	11927	156	0	583124	5222	2	5382	0.025931475007697862
Hospitalized	ENSG00000070495	JMJD6	17	76712832	Hospitalized.M1.MAF_0.1.perc	reference	0	0.7508	1.6249395	0.5802861	0.005106	0	?+---+	6912	6	0	552919	106	0	112	0.014195414230939687
Hospitalized	ENSG00000070495	JMJD6	17	76712832	Hospitalized.M1.MAF_1.perc	reference	0	0.7508	1.6249395	0.5802861	0.005106	0	?+---+	6912	6	0	552919	106	0	112	0.014195414230939687
Susceptibility	ENSG00000206105	KRTAP20-4	21	30620627	Susceptibility.M4.MAF_0.1.perc	reference	0	1	3.0523	1.0903377	0.00512	0	??+???	574	2	0	7148	2	0	4	0.00502890779573955
Susceptibility	ENSG00000206105	KRTAP20-4	21	30620627	Susceptibility.M4.MAF_1.perc	reference	0	1	3.0523	1.0903377	0.00512	0	??+???	574	2	0	7148	2	0	4	0.00502890779573955
Susceptibility	ENSG00000286140	DERPC	16	69118010	Susceptibility.M4.MAF_1.perc	reference	0	0.4519	-0.7044393	0.2516451	0.005121	0	??--+?	4594	30	0	61231	254	0	284	0.0014402793985727861
Susceptibility	ENSG00000204394	VARS1	6	31777518	Susceptibility.M1.MAF_1.perc	reference	0	0.7578	0.6452354	0.2305437	0.00513	0	+?++--	23768	33	0	584953	469	0	502	0.011548258201508217
Hospitalized	ENSG00000115525	ST3GAL5	2	85837120	Hospitalized.M4.MAF_1.perc	reference	0	0.9748	0.4484936	0.1602556	0.005132	0	?+++++	11418	64	0	569308	2636	1	2702	0.01876141336816286
Hospitalized	ENSG00000144481	TRPM8	2	233917373	Hospitalized.M1.MAF_1.perc	reference	8	0.3611	0.9059081	0.323723	0.005136	0.0587517	?++++-	8175	32	0	580430	683	0	715	0.011895963122518914
Hospitalized	ENSG00000137642	SORL1	11	121452314	Hospitalized.M3.MAF_0.1.perc	reference	0	0.7874	0.3630975	0.1297548	0.005137	0	?++++-	12064	105	0	583218	5008	1	5115	0.019127117839576872
Hospitalized	ENSG00000147262	GPR119	23	130384345	Hospitalized.M1.MAF_0.1.perc	reference	0	1	1.7694598	0.6323734	0.00514	0	?+????	7828	3	1	500645	10	5	25	0.015238257329223868
Hospitalized	ENSG00000014123	UFL1	6	96521595	Hospitalized.M1.MAF_1.perc	reference	0	0.893	0.7857107	0.2808001	0.00514	0	?++--+	10832	19	0	581501	650	0	669	0.018304287702750412
Hospitalized	ENSG00000147262	GPR119	23	130384345	Hospitalized.M1.MAF_1.perc	reference	0	1	1.7694598	0.6323734	0.00514	0	?+????	7828	3	1	500645	10	5	25	0.015238257329223868
Hospitalized	ENSG00000151849	CENPJ	13	24882279	Hospitalized.M3.MAF_0.1.perc	reference	0	0.4388	0.4069601	0.1454495	0.005143	0	?++++-	11932	77	0	582837	3330	1	3409	0.0027627171961340244
Susceptibility	ENSG00000214160	ALG3	3	184242301	Susceptibility.M3.MAF_0.1.perc	reference	0	0.6414	0.9075909	0.3243811	0.005143	0	+?++--	23732	19	0	575028	176	1	197	0.01138390380085706
Severe	ENSG00000183873	SCN5A	3	38548057	Severe.M1.MAF_1.perc	reference	0	0.9329	1.7358456	0.6204143	0.005144	0	?++---	2467	7	0	565720	371	0	378	0.015814503603703355
Hospitalized	ENSG00000110435	PDHX	11	34915829	Hospitalized.M3.MAF_0.1.perc	reference	0	0.4515	0.5525683	0.1975058	0.005146	0	++++++	10566	41	0	571737	1646	0	1687	0.023628914573966132
Susceptibility	ENSG00000106511	MEOX2	7	15611212	Susceptibility.M4.MAF_1.perc	reference	0	0.7743	-0.143136	0.0511678	0.005152	0	-?---+	26884	414	0	580663	11172	38	11662	0.03381813148916584
Hospitalized	ENSG00000078699	CBFA2T2	20	33490075	Hospitalized.M4.MAF_1.perc	reference	0	0.7578	-0.3022838	0.1080737	0.005158	0	?---+-	11150	124	0	579806	8060	19	8222	0.014192255419668783
Hospitalized	ENSG00000148296	SURF6	9	133328776	Hospitalized.M1.MAF_0.1.perc	reference	0.8	0.3648	1.3501364	0.4827788	0.005164	0.0170626	?++??-	8509	9	0	573037	273	0	282	0.015410629868326586
Hospitalized	ENSG00000148296	SURF6	9	133328776	Hospitalized.M1.MAF_1.perc	reference	0.8	0.3648	1.3501364	0.4827788	0.005164	0.0170626	?++??-	8509	9	0	573037	273	0	282	0.015410629868326586
Hospitalized	ENSG00000083782	EPYC	12	90963682	Hospitalized.M1.MAF_0.1.perc	reference	0	0.8991	0.764325	0.2733539	0.005172	0	?+-+?-	10511	18	0	562598	590	1	610	0.03257031924669538
Hospitalized	ENSG00000090054	SPTLC1	9	92000087	Hospitalized.M4.MAF_1.perc	reference	0	0.7748	0.3571498	0.1277469	0.005178	0	?+++++	12077	105	0	583123	4265	2	4374	0.02140324067389969
Hospitalized	ENSG00000276180	H4C9	6	27138588	Hospitalized.M1.MAF_1.perc	reference	0	0.3986	1.5297327	0.5471807	0.005179	0	?+--+?	8345	14	0	554665	78	0	92	0.009073258441031717
Hospitalized	ENSG00000277075	H2AC8	6	26216975	Hospitalized.M4.MAF_1.perc	reference	0	0.6813	0.9729656	0.3480445	0.005182	0	?+--?-	9291	15	0	577157	433	0	448	0.011859230677054433
Susceptibility	ENSG00000140488	CELF6	15	72284727	Susceptibility.M3.MAF_1.perc	reference	0	0.7858	0.9473741	0.3388986	0.005183	0	-?+++?	25403	18	0	582178	192	0	210	0.009354547712209655
Severe	ENSG00000134200	TSHB	1	115029826	Severe.M1.MAF_0.1.perc	reference	0	0.4356	1.2501097	0.4472024	0.005184	0	?++??-	3591	9	0	556232	618	1	629	0.011947454389646221
Severe	ENSG00000134200	TSHB	1	115029826	Severe.M1.MAF_1.perc	reference	0	0.4356	1.2501097	0.4472024	0.005184	0	?++??-	3591	9	0	556232	618	1	629	0.011947454389646221
Severe	ENSG00000147155	EBP	23	48521799	Severe.M4.MAF_0.1.perc	reference	0	0.7489	1.1721772	0.4193377	0.005185	0	?++??-	3281	1	4	519959	78	33	153	0.030274511803724136
Severe	ENSG00000286522	H3C2	6	26031589	Severe.M4.MAF_0.1.perc	reference	0	0.5307	2.2176037	0.793422	0.00519	0	?+--??	2259	3	0	48127	24	0	27	0.006669439496787452
Severe	ENSG00000286522	H3C2	6	26031589	Severe.M4.MAF_1.perc	reference	0	0.5307	2.2176037	0.793422	0.00519	0	?+--??	2259	3	0	48127	24	0	27	0.006669439496787452
Hospitalized	ENSG00000276180	H4C9	6	27138588	Hospitalized.M3.MAF_1.perc	reference	0	0.3986	1.528629	0.5470024	0.005197	0	?+--+?	8345	14	0	554665	79	0	93	0.009073258441031717
Hospitalized	ENSG00000163714	U2SURP	3	142964497	Hospitalized.M1.MAF_0.1.perc	reference	0	1	2.9738482999999998	1.0641919	0.005199	0	?+????	5247	2	0	530061	31	0	33	0.015580754813432093
Hospitalized	ENSG00000163714	U2SURP	3	142964497	Hospitalized.M1.MAF_1.perc	reference	0	1	2.9738482999999998	1.0641919	0.005199	0	?+????	5247	2	0	530061	31	0	33	0.015580754813432093
Severe	ENSG00000101596	SMCHD1	18	2655726	Severe.M1.MAF_0.1.perc	reference	16.8	0.3007	2.0881293	0.7473131	0.005203	0.3602591	?++??-	2047	4	0	561490	211	0	215	0.024334529355135782
Severe	ENSG00000184557	SOCS3	17	78356778	Severe.M1.MAF_0.1.perc	reference	0	0.3808	2.5644586	0.9178269	0.005205	0	?+-???	1694	2	0	549391	50	0	52	0.0028394962789808817
Hospitalized	ENSG00000145349	CAMK2D	4	113451032	Hospitalized.M1.MAF_0.1.perc	reference	0	0.9801	-1.9089559	0.683225	0.005205	0	?--+--	7690	2	0	561155	156	0	158	0.014230131008954202
Severe	ENSG00000184557	SOCS3	17	78356778	Severe.M1.MAF_1.perc	reference	0	0.3808	2.5644586	0.9178269	0.005205	0	?+-???	1694	2	0	549391	50	0	52	0.0028394962789808817
Hospitalized	ENSG00000145349	CAMK2D	4	113451032	Hospitalized.M1.MAF_1.perc	reference	0	0.9801	-1.9089559	0.683225	0.005205	0	?--+--	7690	2	0	561155	156	0	158	0.014230131008954202
Susceptibility	ENSG00000139737	SLAIN1	13	77697687	Susceptibility.M1.MAF_1.perc	reference	0	0.7118	0.8695181	0.3112881	0.005217	0	-?++?-	23767	16	0	560881	195	2	215	0.019659493872810244
Severe	ENSG00000129159	KCNC1	11	17734774	Severe.M3.MAF_0.1.perc	reference	0	0.9206	2.1540045	0.7712366	0.005223	0	?+-??-	2213	3	0	549380	165	0	168	0.0251844139245372
Hospitalized	ENSG00000145241	CENPC	4	67468762	Hospitalized.M1.MAF_0.1.perc	reference	0	0.9374	1.3256434	0.474735	0.005232	0	?+-+--	9750	9	0	575326	188	0	197	0.017215201485482293
[truncated: 336,956+ more rows]
