# Supplementary material for: Exome-wide association study to identify rare variants influencing COVID-19 outcomes: Results from the Host Genetics Initiative
Source: PLoS Genet. 2022 Nov 3;18(11):e1010367. doi: 10.1371/journal.pgen.1010367 (PMC9632827; doi:10.1371/journal.pgen.1010367)
Supplement: S7 Table — (XLSX) [file pgen.1010367.s007.xlsx]

## Sheet: IFN Zhang et al
Phenotype	Ensembl_ID	HGNC_symbol	Chromosome	Start_position	Effect_Allele	Non_Effect_Allele	HetISq	HetPVal	Effect	StdErr	Pvalue	Tau2	Ancestry_direction	Num_Cases	Cases_Het	Cases_Alt	Num_Controls	Controls_Het	Controls_Alt	mac	Cauchy
Susceptibility	ENSG00000159110	IFNAR2	21	33229901	Susceptibility.M1.MAF_0.1.perc	reference	0	0.9046	0.4931699	0.1766458	0.005241	0	-?++?-	24430	45	0	584389	661	1	708	0.007801026981427698
Susceptibility	ENSG00000159110	IFNAR2	21	33229901	Susceptibility.M1.MAF_1.perc	reference	0	0.9046	0.4931699	0.1766458	0.005241	0	-?++?-	24430	45	0	584389	661	1	708	0.007801026981427698
Susceptibility	ENSG00000159110	IFNAR2	21	33229901	Susceptibility.M3.MAF_0.1.perc	reference	0	0.879	0.4786649	0.1731571	0.005704	0	-?+-?+	25551	47	0	588266	697	1	746	0.007801026981427698
Susceptibility	ENSG00000159110	IFNAR2	21	33229901	Susceptibility.M3.MAF_1.perc	reference	0	0.879	0.4786649	0.1731571	0.005704	0	-?+-?+	25551	47	0	588266	697	1	746	0.007801026981427698
Hospitalized	ENSG00000170581	STAT2	12	56341597	Hospitalized.M3.MAF_0.1.perc	reference	0	0.6982	0.5465835	0.2481642	0.02763	0	?+++--	11360	34	0	569754	1493	2	1531	0.07897119749685236
Hospitalized	ENSG00000170581	STAT2	12	56341597	Hospitalized.M3.MAF_1.perc	reference	0	0.7925	0.509402	0.2438488	0.03671	0	?+++--	11633	36	0	570276	1513	2	1553	0.07897119749685236
Hospitalized	ENSG00000170581	STAT2	12	56341597	Hospitalized.M4.MAF_1.perc	reference	0.2	0.4047	0.3013717	0.1464482	0.0396	8.069e-4	?+++--	12017	97	0	583030	3985	4	4090	0.07897119749685236
Hospitalized	ENSG00000131323	TRAF3	14	102777449	Hospitalized.M1.MAF_0.1.perc	reference	0	0.9849	2.3232908	1.1418824	0.04189	0	?+?+??	5445	2	0	500340	27	0	29	0.11322446278614272
Hospitalized	ENSG00000131323	TRAF3	14	102777449	Hospitalized.M1.MAF_1.perc	reference	0	0.9849	2.3232908	1.1418824	0.04189	0	?+?+??	5445	2	0	500340	27	0	29	0.11322446278614272
Susceptibility	ENSG00000159110	IFNAR2	21	33229901	Susceptibility.M4.MAF_1.perc	reference	0	0.955	0.1516539	0.0752843	0.04397	0	+?++++	26754	226	0	591353	4644	4	4878	0.007801026981427698
Susceptibility	ENSG00000269335	IKBKG	23	154541199	Susceptibility.M4.MAF_1.perc	reference	0	0.7998	-0.3295014	0.1727835	0.05652	0	-?-+-?	23959	19	6	530928	588	194	1007	0.25022153763499694
Severe	ENSG00000142166	IFNAR1	21	33324429	Severe.M3.MAF_0.1.perc	reference	0	0.5605	1.092419	0.5826104	0.06079	0	?++?--	3519	4	0	562778	485	0	489	0.13800239574252135
Severe	ENSG00000183735	TBK1	12	64452090	Severe.M4.MAF_1.perc	reference	0	0.9	0.3310558	0.1819675	0.06886	0	++++-+	4951	51	2	570544	3468	7	3537	0.2708078736168489
Susceptibility	ENSG00000159110	IFNAR2	21	33229901	Susceptibility.M4.MAF_0.1.perc	reference	0	0.7812	0.1826121	0.1005139	0.06925	0	+?++++	26754	132	0	591352	2563	2	2699	0.007801026981427698
Severe	ENSG00000183735	TBK1	12	64452090	Severe.M4.MAF_0.1.perc	reference	6.6	0.3689	0.450657	0.2585246	0.0813	0.0329202	?+++-+	4745	30	0	570289	2551	4	2589	0.2708078736168489
Severe	ENSG00000142166	IFNAR1	21	33324429	Severe.M4.MAF_1.perc	reference	35.7	0.1691	0.5045287	0.2973079	0.0897	0.1711119	++++++	4926	54	0	568212	5754	6	5820	0.13800239574252135
Hospitalized	ENSG00000142166	IFNAR1	21	33324429	Hospitalized.M3.MAF_1.perc	reference	0	0.7841	0.3975294	0.2508143	0.113	0	?++++-	10662	38	0	568486	870	0	908	0.21105589734932245
Hospitalized	ENSG00000131323	TRAF3	14	102777449	Hospitalized.M3.MAF_0.1.perc	reference	0	0.675	0.8424211	0.5466665	0.1233	0	?++-+-	6922	7	0	565839	246	0	253	0.11322446278614272
Severe	ENSG00000131323	TRAF3	14	102777449	Severe.M3.MAF_1.perc	reference	0	0.9999	-0.4637271	0.3021096	0.1248	0	?--+--	2148	7	0	563432	2672	4	2687	0.6185473284062013
Severe	ENSG00000159110	IFNAR2	21	33229901	Severe.M4.MAF_1.perc	reference	34.3	0.193	0.6013503	0.4009112	0.1336	0.2666982	+++?-+	4652	40	0	569420	4511	2	4555	0.3722887430255838
Susceptibility	ENSG00000131323	TRAF3	14	102777449	Susceptibility.M3.MAF_1.perc	reference	0	0.8483	-0.1490527	0.1010539	0.1402	0	-?-+-+	23517	92	0	576966	2729	4	2829	0.8999558151518295
Severe	ENSG00000142166	IFNAR1	21	33324429	Severe.M3.MAF_1.perc	reference	0	0.9881	0.4329857	0.2944223	0.1414	0	?++++-	4524	20	0	566340	863	0	883	0.13800239574252135
Severe	ENSG00000115415	STAT1	2	190908460	Severe.M3.MAF_1.perc	reference	0	1	-0.9979339	0.6806795	0.1426	0	---?--	3996	3	0	556471	242	0	245	0.5312838425212681
Susceptibility	ENSG00000183735	TBK1	12	64452090	Susceptibility.M4.MAF_0.1.perc	reference	0	0.468	-0.1391127	0.0991719	0.1607	0	-?----	27340	112	0	591878	2628	4	2748	0.30373795306857254
Susceptibility	ENSG00000269335	IKBKG	23	154541199	Susceptibility.M4.MAF_0.1.perc	reference	0	0.7894	-0.2592427	0.189578	0.1715	0	-?-+-?	23731	15	6	530140	501	165	858	0.25022153763499694
Susceptibility	ENSG00000170581	STAT2	12	56341597	Susceptibility.M3.MAF_1.perc	reference	0	0.4368	0.1880377	0.138798	0.1755	0	-?+++-	26265	85	1	579580	1543	1	1632	0.7027390644163033
Hospitalized	ENSG00000183735	TBK1	12	64452090	Hospitalized.M4.MAF_1.perc	reference	0	0.5879	0.1768968	0.1339463	0.1866	0	?++--+	12064	103	1	583218	3492	7	3611	0.5466920438852392
Hospitalized	ENSG00000142166	IFNAR1	21	33324429	Hospitalized.M3.MAF_0.1.perc	reference	0	0.8137	0.5286727	0.4004665	0.1868	0	?++---	8556	9	0	564934	488	0	497	0.21105589734932245
Susceptibility	ENSG00000127666	TICAM1	19	4815932	Susceptibility.M4.MAF_1.perc	reference	0	0.8025	0.061412	0.047906	0.1999	0	+?+-+-	26191	522	1	579032	11653	16	12209	0.978811277884831
Severe	ENSG00000269335	IKBKG	23	154541199	Severe.M3.MAF_0.1.perc	reference	0	0.729	2.1311404	1.7466287	0.2224	0	?+???-	1689	1	0	510317	72	11	95	0.5059775111199557
Severe	ENSG00000142166	IFNAR1	21	33324429	Severe.M4.MAF_0.1.perc	reference	30.9	0.204	0.6903402	0.5699929	0.2258	0.5073385	++++--	4195	17	0	565791	1976	1	1995	0.13800239574252135
Severe	ENSG00000115415	STAT1	2	190908460	Severe.M3.MAF_0.1.perc	reference	0	0.9999	-0.9436897	0.8042422	0.2406	0	---??-	3599	3	0	553790	229	0	232	0.5312838425212681
Hospitalized	ENSG00000142166	IFNAR1	21	33324429	Hospitalized.M4.MAF_0.1.perc	reference	0	0.9407	0.2315191	0.1982799	0.243	0	?++---	10297	37	0	566609	1986	1	2025	0.21105589734932245
Severe	ENSG00000126456	IRF3	19	49659569	Severe.M4.MAF_1.perc	reference	0	0.8117	-0.1451751	0.126909	0.2527	0	?--+++	4750	56	0	570297	10848	33	10970	0.7354185617414417
Susceptibility	ENSG00000126456	IRF3	19	49659569	Susceptibility.M4.MAF_0.1.perc	reference	13.2	0.3296	-0.2176636	0.1970372	0.2693	0.0415896	-?---+	27033	98	0	591489	2491	0	2589	0.5312655675390782
Hospitalized	ENSG00000142166	IFNAR1	21	33324429	Hospitalized.M1.MAF_0.1.perc	reference	0	0.8658	0.5661389	0.5171506	0.2736	0	?+----	6945	6	0	564480	334	0	340	0.21105589734932245
Susceptibility	ENSG00000183735	TBK1	12	64452090	Susceptibility.M3.MAF_0.1.perc	reference	0	0.6983	-0.1672178	0.1539129	0.2773	0	-?---+	26053	42	0	578825	1064	1	1108	0.30373795306857254
Hospitalized	ENSG00000142166	IFNAR1	21	33324429	Hospitalized.M1.MAF_1.perc	reference	0	0.8924	0.5097	0.4702303	0.2784	0	?++---	6945	7	0	564480	381	0	388	0.21105589734932245
Severe	ENSG00000142166	IFNAR1	21	33324429	Severe.M1.MAF_0.1.perc	reference	0	0.9594	0.8794991	0.8127068	0.2792	0	?+-?--	2158	2	0	562074	332	0	334	0.13800239574252135
Severe	ENSG00000170581	STAT2	12	56341597	Severe.M1.MAF_0.1.perc	reference	0	0.7027	0.9722284	0.8998505	0.2799	0	?+++--	4060	3	0	566896	149	1	154	0.4978184934252778
Severe	ENSG00000170581	STAT2	12	56341597	Severe.M1.MAF_1.perc	reference	0	0.7027	0.9722284	0.8998505	0.2799	0	?+++--	4060	3	0	566896	149	1	154	0.4978184934252778
Severe	ENSG00000183735	TBK1	12	64452090	Severe.M1.MAF_0.1.perc	reference	0	0.9592	1.1927336	1.1101582	0.2827	0	?++??-	2012	1	0	560243	97	0	98	0.2708078736168489
Severe	ENSG00000183735	TBK1	12	64452090	Severe.M1.MAF_1.perc	reference	0	0.9592	1.1927336	1.1101582	0.2827	0	?++??-	2012	1	0	560243	97	0	98	0.2708078736168489
Hospitalized	ENSG00000127666	TICAM1	19	4815932	Hospitalized.M4.MAF_1.perc	reference	0	0.4826	-0.0936221	0.0889005	0.2923	0	?-++--	11641	164	0	569904	11511	16	11707	0.9025875470239173
Susceptibility	ENSG00000142166	IFNAR1	21	33324429	Susceptibility.M4.MAF_0.1.perc	reference	0	0.6489	0.1178384	0.1126184	0.2954	0	-?+++-	25838	95	0	588325	2024	1	2121	0.3439638891374075
Susceptibility	ENSG00000142166	IFNAR1	21	33324429	Susceptibility.M1.MAF_0.1.perc	reference	0	0.7059	0.286855	0.2745734	0.2961	0	-?+---	23471	18	0	575607	343	0	361	0.3439638891374075
Susceptibility	ENSG00000170581	STAT2	12	56341597	Susceptibility.M3.MAF_0.1.perc	reference	29.6	0.2239	0.3533241	0.3387048	0.2969	0.1817145	-?+++-	26265	83	1	579580	1516	1	1603	0.7027390644163033
Hospitalized	ENSG00000142166	IFNAR1	21	33324429	Hospitalized.M4.MAF_1.perc	reference	5.8	0.3736	0.152397	0.1462752	0.2975	0.0114418	?+++++	11986	112	0	580844	5789	6	5913	0.21105589734932245
Severe	ENSG00000269335	IKBKG	23	154541199	Severe.M3.MAF_1.perc	reference	0	0.7523	1.614384	1.5671745	0.303	0	?+-??-	1748	1	0	518472	73	12	98	0.5059775111199557
Severe	ENSG00000159110	IFNAR2	21	33229901	Severe.M4.MAF_0.1.perc	reference	26.1	0.2476	0.6125289	0.6117627	0.3167	0.553807	+-+?-+	4629	20	0	569289	2498	0	2518	0.3722887430255838
Susceptibility	ENSG00000183735	TBK1	12	64452090	Susceptibility.M3.MAF_1.perc	reference	0	0.5358	-0.1237464	0.1256323	0.3246	0	-?---+	26100	65	0	579013	1302	2	1371	0.30373795306857254
Susceptibility	ENSG00000142166	IFNAR1	21	33324429	Susceptibility.M3.MAF_0.1.perc	reference	0	0.6014	0.2224687	0.2278676	0.3289	0	-?++--	23471	25	0	575607	505	0	530	0.3439638891374075
Susceptibility	ENSG00000115415	STAT1	2	190908460	Susceptibility.M1.MAF_0.1.perc	reference	0	0.8755	0.6176797	0.6437731	0.3373	0	-?+?+?	20769	3	0	539602	48	0	51	0.9375910136306979
Susceptibility	ENSG00000131323	TRAF3	14	102777449	Susceptibility.M3.MAF_0.1.perc	reference	0	0.8358	0.2813796	0.2970505	0.3435	0	-?++-+	23517	17	0	576966	253	0	270	0.8999558151518295
Severe	ENSG00000170581	STAT2	12	56341597	Severe.M4.MAF_0.1.perc	reference	0	0.5612	0.1992682	0.2139969	0.3518	0	?+++--	4675	39	0	570238	3733	4	3780	0.4978184934252778
Susceptibility	ENSG00000142166	IFNAR1	21	33324429	Susceptibility.M3.MAF_1.perc	reference	15.7	0.3147	0.1953827	0.2116729	0.356	0.0417695	-?++-+	25330	59	0	577939	891	0	950	0.3439638891374075
Hospitalized	ENSG00000126456	IRF3	19	49659569	Hospitalized.M3.MAF_0.1.perc	reference	0	0.9926	-0.4233421	0.4701559	0.3679	0	?-----	9343	5	0	579761	378	0	383	0.8218174538222356
Susceptibility	ENSG00000269335	IKBKG	23	154541199	Susceptibility.M1.MAF_0.1.perc	reference	0	0.9724	-0.6757891	0.7529117	0.3694	0	-?-???	21365	1	0	509241	21	8	38	0.25022153763499694
Susceptibility	ENSG00000269335	IKBKG	23	154541199	Susceptibility.M1.MAF_1.perc	reference	0	0.9724	-0.6757891	0.7529117	0.3694	0	-?-???	21365	1	0	509241	21	8	38	0.25022153763499694
Susceptibility	ENSG00000142166	IFNAR1	21	33324429	Susceptibility.M4.MAF_1.perc	reference	0	0.5808	0.0589048	0.0659832	0.372	0	-?++++	27114	272	1	589406	5893	6	6179	0.3439638891374075
Susceptibility	ENSG00000126456	IRF3	19	49659569	Susceptibility.M1.MAF_1.perc	reference	0	0.9575	0.1768173	0.199282	0.3749	0	+?++-+	24480	34	1	590236	554	1	592	0.5312655675390782
Susceptibility	ENSG00000126456	IRF3	19	49659569	Susceptibility.M1.MAF_0.1.perc	reference	0	0.8257	0.2968585	0.3393131	0.3816	0	-?+---	23661	12	0	584821	233	0	245	0.5312655675390782
Hospitalized	ENSG00000183735	TBK1	12	64452090	Hospitalized.M3.MAF_0.1.perc	reference	0	0.9097	-0.2347329	0.2724062	0.3889	0	?-+---	11002	16	0	568931	1044	1	1062	0.5466920438852392
Susceptibility	ENSG00000183735	TBK1	12	64452090	Susceptibility.M4.MAF_1.perc	reference	0	0.6887	-0.0705432	0.081909	0.3891	0	+?----	27340	182	0	591878	3567	7	3763	0.30373795306857254
Hospitalized	ENSG00000110057	UNC93B1	11	67991100	Hospitalized.M1.MAF_0.1.perc	reference	0	0.9983	-0.3836303	0.4586951	0.403	0	?-----	6536	3	0	576626	445	0	448	0.96063618093214
Susceptibility	ENSG00000183735	TBK1	12	64452090	Susceptibility.M1.MAF_0.1.perc	reference	0	0.9449	-0.45579	0.5459535	0.4038	0	-?--??	22052	2	0	562686	98	0	100	0.30373795306857254
Susceptibility	ENSG00000183735	TBK1	12	64452090	Susceptibility.M1.MAF_1.perc	reference	0	0.9449	-0.45579	0.5459535	0.4038	0	-?--??	22052	2	0	562686	98	0	100	0.30373795306857254
Severe	ENSG00000131323	TRAF3	14	102777449	Severe.M3.MAF_0.1.perc	reference	0	0.9982	0.6553846	0.7855585	0.4041	0	?+-+--	2148	2	0	563432	241	0	243	0.6185473284062013
Hospitalized	ENSG00000131323	TRAF3	14	102777449	Hospitalized.M3.MAF_1.perc	reference	0	0.6194	-0.1578051	0.1898775	0.4059	0	?-+-+-	6982	27	0	565932	2678	4	2713	0.11322446278614272
Severe	ENSG00000126456	IRF3	19	49659569	Severe.M1.MAF_0.1.perc	reference	0	0.5216	0.6755576	0.8130374	0.406	0	?++?--	2224	1	0	563478	220	0	221	0.7354185617414417
Severe	ENSG00000131323	TRAF3	14	102777449	Severe.M4.MAF_1.perc	reference	3	0.3976	-0.2429224	0.2927064	0.4066	0.0413416	+----+	4657	23	0	568835	5149	4	5180	0.6185473284062013
Hospitalized	ENSG00000110057	UNC93B1	11	67991100	Hospitalized.M1.MAF_1.perc	reference	0	0.9977	-0.3796286	0.4580414	0.4072	0	?--+--	6821	5	0	577123	445	0	450	0.96063618093214
Severe	ENSG00000142166	IFNAR1	21	33324429	Severe.M1.MAF_1.perc	reference	0	0.7948	0.5859719	0.7359747	0.4259	0	?+-?--	2158	2	0	562074	379	0	381	0.13800239574252135
Severe	ENSG00000115415	STAT1	2	190908460	Severe.M1.MAF_1.perc	reference	0	0.99	-0.914783	1.1526613000000001	0.4274	0	?-???-	3155	1	0	540787	52	0	53	0.5312838425212681
Susceptibility	ENSG00000142166	IFNAR1	21	33324429	Susceptibility.M1.MAF_1.perc	reference	0	0.605	0.1965433	0.2529286	0.4371	0	-?+---	23471	20	0	575607	391	0	411	0.3439638891374075
Hospitalized	ENSG00000126456	IRF3	19	49659569	Hospitalized.M4.MAF_1.perc	reference	0	0.997	-0.069843	0.090658	0.4411	0	?--+--	11971	144	1	582846	10889	32	11099	0.8218174538222356
Severe	ENSG00000126456	IRF3	19	49659569	Severe.M3.MAF_0.1.perc	reference	0	0.7182	0.500976	0.6554924	0.4447	0	?++?--	3774	2	0	565798	370	0	372	0.7354185617414417
Hospitalized	ENSG00000159110	IFNAR2	21	33229901	Hospitalized.M4.MAF_1.perc	reference	20.6	0.2833	0.1855261	0.2449856	0.4489	0.0724703	?-+-++	11422	82	0	582187	4554	3	4642	0.6502381679039007
Hospitalized	ENSG00000115415	STAT1	2	190908460	Hospitalized.M3.MAF_1.perc	reference	0	0.8276	-0.355788	0.4776821	0.4564	0	?--+--	9944	7	0	555397	239	0	246	0.7324915030399876
Severe	ENSG00000159110	IFNAR2	21	33229901	Severe.M1.MAF_0.1.perc	reference	0	0.9225	0.4581108	0.6157951	0.4569	0	?+-??-	2289	3	0	563684	646	0	649	0.3722887430255838
Severe	ENSG00000159110	IFNAR2	21	33229901	Severe.M1.MAF_1.perc	reference	0	0.9225	0.4581108	0.6157951	0.4569	0	?+-??-	2289	3	0	563684	646	0	649	0.3722887430255838
Severe	ENSG00000269335	IKBKG	23	154541199	Severe.M4.MAF_0.1.perc	reference	0	0.9277	0.3463719	0.4723581	0.4634	0	?+-??-	3471	7	2	520295	497	164	836	0.5059775111199557
Severe	ENSG00000115415	STAT1	2	190908460	Severe.M4.MAF_1.perc	reference	38.4	0.1502	-0.3369723	0.46231	0.4661	0.4140313	+--+-+	4759	10	0	569981	1533	0	1543	0.5312838425212681
Hospitalized	ENSG00000110057	UNC93B1	11	67991100	Hospitalized.M3.MAF_1.perc	reference	0	0.7782	-0.1503022	0.2178378	0.4902	0	?--++-	10927	23	0	581332	1933	0	1956	0.96063618093214
Hospitalized	ENSG00000170581	STAT2	12	56341597	Hospitalized.M1.MAF_0.1.perc	reference	0	0.9947	-0.4286059	0.6555149	0.5132	0	?--+--	9452	3	0	566220	149	1	154	0.07897119749685236
Hospitalized	ENSG00000170581	STAT2	12	56341597	Hospitalized.M1.MAF_1.perc	reference	0	0.9947	-0.4286059	0.6555149	0.5132	0	?--+--	9452	3	0	566220	149	1	154	0.07897119749685236
Hospitalized	ENSG00000269335	IKBKG	23	154541199	Hospitalized.M3.MAF_0.1.perc	reference	0	0.8064	0.6012375	0.9269527	0.5166	0	?+???-	6413	2	0	509369	71	11	95	0.8219247184579194
Hospitalized	ENSG00000183735	TBK1	12	64452090	Hospitalized.M4.MAF_0.1.perc	reference	0	0.5793	0.1112843	0.173748	0.5219	0	?+++-+	12057	56	0	583210	2578	4	2642	0.5466920438852392
Severe	ENSG00000170581	STAT2	12	56341597	Severe.M4.MAF_1.perc	reference	0	0.6855	0.1241721	0.2000346	0.5348	0	+++---	4880	44	0	570486	3944	4	3996	0.4978184934252778
Hospitalized	ENSG00000126456	IRF3	19	49659569	Hospitalized.M1.MAF_0.1.perc	reference	0	0.9983	-0.353157	0.6012698	0.557	0	?-----	7277	4	0	577692	227	0	231	0.8218174538222356
Hospitalized	ENSG00000269335	IKBKG	23	154541199	Hospitalized.M3.MAF_1.perc	reference	0	0.9057	0.5008163	0.8862583	0.572	0	?+-??-	6596	2	0	517524	72	12	98	0.8219247184579194
Severe	ENSG00000269335	IKBKG	23	154541199	Severe.M4.MAF_1.perc	reference	0	0.9739	0.2224022	0.3979742	0.5763	0	-+-??-	3837	8	2	521452	537	181	911	0.5059775111199557
Hospitalized	ENSG00000115415	STAT1	2	190908460	Hospitalized.M4.MAF_1.perc	reference	12.8	0.3323	-0.1793026	0.3277202	0.5843	0.0996322	?--+-+	11954	32	0	583114	1529	0	1561	0.7324915030399876
Susceptibility	ENSG00000170581	STAT2	12	56341597	Susceptibility.M4.MAF_0.1.perc	reference	52.7	0.0762	-0.1506436	0.2823557	0.5937	0.1766526	-?+++-	27293	186	1	591690	3807	3	4001	0.7027390644163033
Severe	ENSG00000159110	IFNAR2	21	33229901	Severe.M3.MAF_0.1.perc	reference	0	0.92490000000000006	0.3066199	0.5772604	0.5953	0	?+-?--	2698	3	0	567189	678	0	681	0.3722887430255838
Severe	ENSG00000159110	IFNAR2	21	33229901	Severe.M3.MAF_1.perc	reference	0	0.92490000000000006	0.3066199	0.5772604	0.5953	0	?+-?--	2698	3	0	567189	678	0	681	0.3722887430255838
Susceptibility	ENSG00000126456	IRF3	19	49659569	Susceptibility.M3.MAF_1.perc	reference	0	0.9844	0.0953821	0.1813352	0.5989	0	+?++-+	24480	38	1	590236	707	1	749	0.5312655675390782
Hospitalized	ENSG00000115415	STAT1	2	190908460	Hospitalized.M1.MAF_0.1.perc	reference	0	0.9804	-0.7886172	1.5041718	0.6001	0	?-?+?-	7339	2	0	540198	48	0	50	0.7324915030399876
Hospitalized	ENSG00000183735	TBK1	12	64452090	Hospitalized.M3.MAF_1.perc	reference	0	0.8818	-0.0898157	0.1794281	0.6167	0	?---+-	11329	36	0	569649	1293	2	1333	0.5466920438852392
Hospitalized	ENSG00000131323	TRAF3	14	102777449	Hospitalized.M4.MAF_0.1.perc	reference	71.5	0.007253	0.3154278	0.6409164	0.6226	1.1728096	?---++	11184	39	0	569100	2627	0	2666	0.11322446278614272
Hospitalized	ENSG00000269335	IKBKG	23	154541199	Hospitalized.M4.MAF_0.1.perc	reference	0	0.8735	0.159977	0.3250841	0.6226	0	?+--?-	8849	11	4	520925	498	164	845	0.8219247184579194
Hospitalized	ENSG00000115415	STAT1	2	190908460	Hospitalized.M1.MAF_1.perc	reference	0	0.9821	-0.4455379	0.9282946	0.6313	0	?-?+?-	7591	3	0	540913	51	0	54	0.7324915030399876
Susceptibility	ENSG00000115415	STAT1	2	190908460	Susceptibility.M1.MAF_1.perc	reference	0	0.9182	0.2732912	0.5835033	0.6395	0	-?+?+?	20981	3	0	540357	52	0	55	0.9375910136306979
Susceptibility	ENSG00000115415	STAT1	2	190908460	Susceptibility.M3.MAF_1.perc	reference	19.4	0.2913	-0.2480748	0.5387391	0.6452	0.3121585	-?-++-	24657	6	0	564911	246	0	252	0.9375910136306979
Severe	ENSG00000170581	STAT2	12	56341597	Severe.M3.MAF_0.1.perc	reference	0	0.5124	0.1743276	0.3811305	0.6474	0	?+++--	4545	12	0	569546	1494	2	1510	0.4978184934252778
Hospitalized	ENSG00000127666	TICAM1	19	4815932	Hospitalized.M1.MAF_0.1.perc	reference	0	0.9938	-0.3488761	0.7670012	0.6492	0	?--+?-	6305	2	0	563654	177	0	179	0.9025875470239173
Hospitalized	ENSG00000127666	TICAM1	19	4815932	Hospitalized.M1.MAF_1.perc	reference	0	0.9938	-0.3488761	0.7670012	0.6492	0	?--+?-	6305	2	0	563654	177	0	179	0.9025875470239173
Severe	ENSG00000127666	TICAM1	19	4815932	Severe.M3.MAF_1.perc	reference	0	0.8105	0.3303229	0.7420132	0.6562	0	?-++--	2452	2	0	564538	211	0	213	0.9020237419178053
Susceptibility	ENSG00000110057	UNC93B1	11	67991100	Susceptibility.M1.MAF_1.perc	reference	0	0.495	0.1058426	0.2437889	0.6642	0	+?+---	23894	20	0	586376	451	0	471	0.9054557802004441
Susceptibility	ENSG00000110057	UNC93B1	11	67991100	Susceptibility.M1.MAF_0.1.perc	reference	0	0.4943	0.1057584	0.2438072	0.6644	0	+?+---	23530	18	0	585879	451	0	469	0.9054557802004441
Susceptibility	ENSG00000170581	STAT2	12	56341597	Susceptibility.M4.MAF_1.perc	reference	27	0.2417	-0.078892	0.1830647	0.6665	0.049405	-?+++-	27293	197	1	591690	4038	3	4243	0.7027390644163033
Hospitalized	ENSG00000159110	IFNAR2	21	33229901	Hospitalized.M1.MAF_0.1.perc	reference	0	0.7295	0.1634886	0.3871421	0.6728	0	?+-??-	7814	8	0	574199	647	1	657	0.6502381679039007
Hospitalized	ENSG00000159110	IFNAR2	21	33229901	Hospitalized.M1.MAF_1.perc	reference	0	0.7295	0.1634886	0.3871421	0.6728	0	?+-??-	7814	8	0	574199	647	1	657	0.6502381679039007
Severe	ENSG00000183735	TBK1	12	64452090	Severe.M3.MAF_0.1.perc	reference	0	0.6757	0.165068	0.3918845	0.6736	0	?++---	4439	10	0	568806	1043	1	1055	0.2708078736168489
Severe	ENSG00000110057	UNC93B1	11	67991100	Severe.M4.MAF_0.1.perc	reference	0	0.7703	0.0970879	0.2315337	0.675	0	-++++-	4467	26	0	566555	3500	1	3528	0.8381693359838667
Hospitalized	ENSG00000110057	UNC93B1	11	67991100	Hospitalized.M4.MAF_0.1.perc	reference	0	0.9438	0.0639062	0.1545386	0.6792	0	?+---+	11284	58	0	581801	3553	1	3613	0.96063618093214
Hospitalized	ENSG00000159110	IFNAR2	21	33229901	Hospitalized.M3.MAF_0.1.perc	reference	0	0.8304	0.1506291	0.3688272	0.683	0	?+-?+-	8881	9	0	578076	680	1	691	0.6502381679039007
Hospitalized	ENSG00000159110	IFNAR2	21	33229901	Hospitalized.M3.MAF_1.perc	reference	0	0.8304	0.1506291	0.3688272	0.683	0	?+-?+-	8881	9	0	578076	680	1	691	0.6502381679039007
Hospitalized	ENSG00000159110	IFNAR2	21	33229901	Hospitalized.M4.MAF_0.1.perc	reference	0	0.6466	-0.0753689	0.1950013	0.6991	0	?---++	11361	39	0	582094	2520	1	2561	0.6502381679039007
Susceptibility	ENSG00000126456	IRF3	19	49659569	Susceptibility.M4.MAF_1.perc	reference	0	0.5296	-0.0189658	0.0492293	0.7	0	+?---+	27033	449	3	591489	11025	32	11544	0.5312655675390782
Susceptibility	ENSG00000115415	STAT1	2	190908460	Susceptibility.M4.MAF_1.perc	reference	0	0.7318	-0.0498546	0.131875	0.7054	0	+?-++-	27112	64	0	591858	1566	0	1630	0.9375910136306979
Susceptibility	ENSG00000269335	IKBKG	23	154541199	Susceptibility.M3.MAF_0.1.perc	reference	0	0.64	0.187427	0.5156325	0.7162	0	-?+???	21365	5	0	509241	71	11	98	0.25022153763499694
Susceptibility	ENSG00000127666	TICAM1	19	4815932	Susceptibility.M4.MAF_0.1.perc	reference	0	0.9455	0.0291945	0.0873864	0.7383	0	+?+-+-	26049	151	0	579021	3411	2	3566	0.978811277884831
Severe	ENSG00000110057	UNC93B1	11	67991100	Severe.M3.MAF_0.1.perc	reference	0	0.9383	0.1332511	0.4011649	0.7398	0	-++++-	4268	8	0	566001	1012	0	1020	0.8381693359838667
Severe	ENSG00000269335	IKBKG	23	154541199	Severe.M1.MAF_0.1.perc	reference	0	0.9909	-0.828764	2.5045936	0.7407	0	?-???-	1689	0	0	510317	22	8	38	0.5059775111199557
Severe	ENSG00000269335	IKBKG	23	154541199	Severe.M1.MAF_1.perc	reference	0	0.9909	-0.828764	2.5045936	0.7407	0	?-???-	1689	0	0	510317	22	8	38	0.5059775111199557
Hospitalized	ENSG00000126456	IRF3	19	49659569	Hospitalized.M3.MAF_1.perc	reference	0	0.8267	-0.0965151	0.2927602	0.7416	0	?-+---	9594	13	1	580471	669	1	686	0.8218174538222356
Severe	ENSG00000127666	TICAM1	19	4815932	Severe.M4.MAF_0.1.perc	reference	0	0.6263	-0.0719487	0.2353886	0.7599	0	+-++--	4695	28	0	568875	3333	2	3365	0.9020237419178053
Susceptibility	ENSG00000110057	UNC93B1	11	67991100	Susceptibility.M3.MAF_1.perc	reference	16.2	0.3111	-0.0677559	0.2320234	0.7703	0.0612879	-?+--+	26734	80	0	590411	1947	0	2027	0.9054557802004441
Hospitalized	ENSG00000183735	TBK1	12	64452090	Hospitalized.M1.MAF_0.1.perc	reference	0	0.9697	-0.2651217	0.9166133	0.7724	0	?--??-	6272	0	0	560014	97	0	97	0.5466920438852392
Hospitalized	ENSG00000183735	TBK1	12	64452090	Hospitalized.M1.MAF_1.perc	reference	0	0.9697	-0.2651217	0.9166133	0.7724	0	?--??-	6272	0	0	560014	97	0	97	0.5466920438852392
Susceptibility	ENSG00000126456	IRF3	19	49659569	Susceptibility.M3.MAF_0.1.perc	reference	0	0.7244	0.073754	0.2680173	0.7832	0	-?+---	24269	16	0	589486	386	0	402	0.5312655675390782
Hospitalized	ENSG00000115415	STAT1	2	190908460	Hospitalized.M3.MAF_0.1.perc	reference	0	0.9404	-0.1526434	0.5607994	0.7855	0	?--+?-	9171	6	0	552792	227	0	233	0.7324915030399876
Hospitalized	ENSG00000131323	TRAF3	14	102777449	Hospitalized.M4.MAF_1.perc	reference	63.9	0.02571	0.1334242	0.5070255	0.7924	0.6563029	?---++	11457	60	0	569622	5155	4	5223	0.11322446278614272
Susceptibility	ENSG00000269335	IKBKG	23	154541199	Susceptibility.M3.MAF_1.perc	reference	0	0.7548	0.1058637	0.403822	0.7932	0	-?+-??	22673	7	0	527593	93	20	140	0.25022153763499694
Susceptibility	ENSG00000127666	TICAM1	19	4815932	Susceptibility.M3.MAF_1.perc	reference	0	0.9334	0.0836757	0.3287947	0.7991	0	-?++--	23944	13	0	572297	211	0	224	0.978811277884831
Susceptibility	ENSG00000110057	UNC93B1	11	67991100	Susceptibility.M4.MAF_0.1.perc	reference	0	0.8292	-0.0219569	0.0867813	0.8003	0	+?----	26542	145	0	590598	3581	1	3728	0.9054557802004441
Hospitalized	ENSG00000127666	TICAM1	19	4815932	Hospitalized.M3.MAF_1.perc	reference	0	0.7553	0.1604926	0.6444183	0.8033	0	?-++--	7484	4	0	566483	213	0	217	0.9025875470239173
Severe	ENSG00000170581	STAT2	12	56341597	Severe.M3.MAF_1.perc	reference	0	0.9156	0.0848356	0.359879	0.8136	0	?++---	4614	13	0	570068	1514	2	1531	0.4978184934252778
Severe	ENSG00000131323	TRAF3	14	102777449	Severe.M1.MAF_0.1.perc	reference	0	0.9557	-0.9595673	4.0884143	0.8144	0	?-?+??	1685	1	0	530620	28	0	29	0.6185473284062013
Severe	ENSG00000131323	TRAF3	14	102777449	Severe.M1.MAF_1.perc	reference	0	0.9557	-0.9595673	4.0884143	0.8144	0	?-?+??	1685	1	0	530620	28	0	29	0.6185473284062013
Severe	ENSG00000110057	UNC93B1	11	67991100	Severe.M3.MAF_1.perc	reference	0	0.9243	-0.0743136	0.32136	0.8171	0	---++-	4388	11	0	566498	1923	0	1934	0.8381693359838667
Severe	ENSG00000127666	TICAM1	19	4815932	Severe.M3.MAF_0.1.perc	reference	0	0.6911	0.1792253	0.7833206	0.819	0	?-++--	2094	1	0	563446	203	0	204	0.9020237419178053
Hospitalized	ENSG00000127666	TICAM1	19	4815932	Hospitalized.M4.MAF_0.1.perc	reference	21.2	0.2798	0.0729908	0.3244239	0.822	0.1371815	?-+---	11641	59	0	569904	3361	2	3424	0.9025875470239173
Severe	ENSG00000126456	IRF3	19	49659569	Severe.M1.MAF_1.perc	reference	0	0.9772	-0.1013105	0.4772209	0.8319	0	?--?+-	2661	5	0	565939	508	2	517	0.7354185617414417
Severe	ENSG00000127666	TICAM1	19	4815932	Severe.M1.MAF_0.1.perc	reference	0	0.8029	-0.1744835	0.8821503	0.8432	0	?--+?-	1800	1	0	550433	174	0	175	0.9020237419178053
Severe	ENSG00000127666	TICAM1	19	4815932	Severe.M1.MAF_1.perc	reference	0	0.8029	-0.1744835	0.8821503	0.8432	0	?--+?-	1800	1	0	550433	174	0	175	0.9020237419178053
Hospitalized	ENSG00000269335	IKBKG	23	154541199	Hospitalized.M1.MAF_0.1.perc	reference	0	0.8616	0.234367	1.1908126	0.844	0	?+???-	6413	1	0	509369	21	8	38	0.8219247184579194
Hospitalized	ENSG00000269335	IKBKG	23	154541199	Hospitalized.M1.MAF_1.perc	reference	0	0.8616	0.234367	1.1908126	0.844	0	?+???-	6413	1	0	509369	21	8	38	0.8219247184579194
Susceptibility	ENSG00000131323	TRAF3	14	102777449	Susceptibility.M4.MAF_1.perc	reference	45.7	0.118	-0.0461739	0.237506	0.8459	0.1126468	+?---+	26002	188	0	578833	5242	4	5438	0.8999558151518295
Susceptibility	ENSG00000131323	TRAF3	14	102777449	Susceptibility.M1.MAF_0.1.perc	reference	0	0.9926	-0.1789446	0.9475043	0.8502	0	??-?+?	20013	2	0	530426	28	0	30	0.8999558151518295
Susceptibility	ENSG00000131323	TRAF3	14	102777449	Susceptibility.M1.MAF_1.perc	reference	0	0.9926	-0.1789446	0.9475043	0.8502	0	??-?+?	20013	2	0	530426	28	0	30	0.8999558151518295
Severe	ENSG00000115415	STAT1	2	190908460	Severe.M1.MAF_0.1.perc	reference	0	0.9371	-0.3654365	1.962451	0.8523	0	?-???-	2979	1	0	539996	48	0	49	0.5312838425212681
Severe	ENSG00000115415	STAT1	2	190908460	Severe.M4.MAF_0.1.perc	reference	30.6	0.2288	-0.1329821	0.7379289	0.857	0.7282596	+--??+	4408	9	0	567398	1325	0	1334	0.5312838425212681
Severe	ENSG00000110057	UNC93B1	11	67991100	Severe.M1.MAF_0.1.perc	reference	0	0.669	-0.1220668	0.6869543	0.859	0	?-+?--	1970	1	0	560458	436	0	437	0.8381693359838667
Severe	ENSG00000110057	UNC93B1	11	67991100	Severe.M1.MAF_1.perc	reference	0	0.8163	-0.1219451	0.6869026	0.8591	0	?-++--	2090	2	0	560955	436	0	438	0.8381693359838667
Hospitalized	ENSG00000110057	UNC93B1	11	67991100	Hospitalized.M3.MAF_0.1.perc	reference	0	0.8021	-0.0495122	0.2848659	0.862	0	?+-++-	10642	15	0	580835	1022	0	1037	0.96063618093214
Severe	ENSG00000126456	IRF3	19	49659569	Severe.M4.MAF_0.1.perc	reference	0	0.4156	-0.0473846	0.2881523	0.8694	0	?-+--+	4614	13	0	570068	2413	0	2426	0.7354185617414417
Severe	ENSG00000131323	TRAF3	14	102777449	Severe.M4.MAF_0.1.perc	reference	13.6	0.3274	-0.0722925	0.4473888	0.8716	0.2182837	+--+-+	4588	16	0	568313	2619	0	2635	0.6185473284062013
Hospitalized	ENSG00000126456	IRF3	19	49659569	Hospitalized.M4.MAF_0.1.perc	reference	0	0.7514	-0.0298275	0.191204	0.876	0	?+----	11834	36	0	582752	2451	0	2487	0.8218174538222356
Severe	ENSG00000126456	IRF3	19	49659569	Severe.M3.MAF_1.perc	reference	0	0.9587	-0.0577657	0.438167	0.8951	0	?+-?+-	4023	6	0	566644	658	2	668	0.7354185617414417
Susceptibility	ENSG00000170581	STAT2	12	56341597	Susceptibility.M1.MAF_0.1.perc	reference	0	0.8683	-0.0530277	0.4072557	0.8964	0	-?+-+-	24694	7	1	575208	153	0	162	0.7027390644163033
Susceptibility	ENSG00000170581	STAT2	12	56341597	Susceptibility.M1.MAF_1.perc	reference	0	0.8683	-0.0530277	0.4072557	0.8964	0	-?+-+-	24694	7	1	575208	153	0	162	0.7027390644163033
Hospitalized	ENSG00000115415	STAT1	2	190908460	Hospitalized.M4.MAF_0.1.perc	reference	0	0.7184	-0.0294696	0.2451826	0.9043	0	?--+++	11296	26	0	581129	1324	0	1350	0.7324915030399876
Severe	ENSG00000110057	UNC93B1	11	67991100	Severe.M4.MAF_1.perc	reference	0	0.5296	0.0171363	0.1521787	0.9103	0	--++++	4763	56	1	567843	12804	2	12866	0.8381693359838667
Severe	ENSG00000183735	TBK1	12	64452090	Severe.M3.MAF_1.perc	reference	0	0.9589	0.0270681	0.2854867	0.9245	0	?++-+-	4513	20	0	569336	1290	2	1314	0.2708078736168489
Hospitalized	ENSG00000170581	STAT2	12	56341597	Hospitalized.M4.MAF_0.1.perc	reference	49.9	0.09188	0.0406467	0.4502987	0.9281	0.4422894	?+++--	12017	91	0	583030	3767	4	3866	0.07897119749685236
Hospitalized	ENSG00000269335	IKBKG	23	154541199	Hospitalized.M4.MAF_1.perc	reference	0	0.8494	0.0227072	0.2962017	0.9389	0	?+--?-	9258	13	5	521841	565	186	960	0.8219247184579194
Susceptibility	ENSG00000115415	STAT1	2	190908460	Susceptibility.M4.MAF_0.1.perc	reference	0	0.4229	0.0097378	0.1437646	0.946	0	+?-++-	26564	54	0	589967	1343	0	1397	0.9375910136306979
Hospitalized	ENSG00000126456	IRF3	19	49659569	Hospitalized.M1.MAF_1.perc	reference	0	0.8143	-0.018943	0.3176226	0.9524	0	?-+-+-	7981	12	1	580017	518	1	534	0.8218174538222356
Susceptibility	ENSG00000110057	UNC93B1	11	67991100	Susceptibility.M3.MAF_0.1.perc	reference	0	0.7147	0.0081121	0.1624798	0.9602	0	-?+--+	26370	42	0	589914	1033	0	1075	0.9054557802004441
Susceptibility	ENSG00000110057	UNC93B1	11	67991100	Susceptibility.M4.MAF_1.perc	reference	0	0.6963	0.0023241	0.046761	0.9604	0	-?++--	27118	510	0	591850	12998	3	13514	0.9054557802004441
Severe	ENSG00000127666	TICAM1	19	4815932	Severe.M4.MAF_1.perc	reference	0	0.9816	-0.0073925	0.2228394	0.9735	0	+-++--	3491	41	0	176620	3197	6	3250	0.9020237419178053
Susceptibility	ENSG00000131323	TRAF3	14	102777449	Susceptibility.M4.MAF_0.1.perc	reference	29	0.228	-0.0061348	0.2351337	0.9792	0.0859691	+?---+	26002	108	0	578833	2667	0	2775	0.8999558151518295
Hospitalized	ENSG00000127666	TICAM1	19	4815932	Hospitalized.M3.MAF_0.1.perc	reference	0	0.6514	0.0175472	0.6922663	0.9798	0	?-++--	6826	3	0	565544	204	0	207	0.9025875470239173
Susceptibility	ENSG00000127666	TICAM1	19	4815932	Susceptibility.M3.MAF_0.1.perc	reference	0	0.929	-0.0062431	0.3447463	0.9856	0	-?++--	22852	9	0	571792	205	0	214	0.978811277884831
Susceptibility	ENSG00000115415	STAT1	2	190908460	Susceptibility.M3.MAF_0.1.perc	reference	21	0.2844	0.0097242	0.5672029	0.9863	0.3041663	-?-++?	23897	6	0	562266	233	0	239	0.9375910136306979
Susceptibility	ENSG00000127666	TICAM1	19	4815932	Susceptibility.M1.MAF_0.1.perc	reference	0	0.8974	-0.0043821	0.3661325	0.9905	0	-?+--?	22304	8	0	569902	178	0	186	0.978811277884831
Susceptibility	ENSG00000127666	TICAM1	19	4815932	Susceptibility.M1.MAF_1.perc	reference	0	0.8974	-0.0043821	0.3661325	0.9905	0	-?+--?	22304	8	0	569902	178	0	186	0.978811277884831
Hospitalized	ENSG00000110057	UNC93B1	11	67991100	Hospitalized.M4.MAF_1.perc	reference	0	0.886	-7.247e-4	0.0841595	0.9931	0	?----+	11821	167	1	583013	12899	2	13072	0.96063618093214
