# Supplementary material for: Exome-wide association study to identify rare variants influencing COVID-19 outcomes: Results from the Host Genetics Initiative
Source: PLoS Genet. 2022 Nov 3;18(11):e1010367. doi: 10.1371/journal.pgen.1010367 (PMC9632827; doi:10.1371/journal.pgen.1010367)
Supplement: S8 Table — (XLSX) [file pgen.1010367.s008.xlsx]

## Sheet: COVID-19 HGI
Phenotype	Ensembl_ID	HGNC_symbol	Chromosome	Start_position	Effect_Allele	Non_Effect_Allele	HetISq	HetPVal	Effect	StdErr	Pvalue	Tau2	Ancestry_direction	Num_Cases	Cases_Het	Cases_Alt	Num_Controls	Controls_Het	Controls_Alt	mac	Cauchy
Susceptibility	ENSG00000073969	NSF	17	46590669	Susceptibility.M4.MAF_1.perc	reference	0	0.8658	0.3946218	0.1038089	1.439e-4	0	+?+--+	25881	127	2	587554	1907	5	2048	7.58888143747529e-4
Susceptibility	ENSG00000175164	ABO	9	133233278	Susceptibility.M1.MAF_0.1.perc	reference	0	0.4979	0.8507711	0.2261382	1.684e-4	0	+?++--	22805	27	0	572606	296	0	323	3.3147837548295117e-4
Susceptibility	ENSG00000175164	ABO	9	133233278	Susceptibility.M1.MAF_1.perc	reference	0	0.8256	0.7838632	0.2088913	1.751e-4	0	+?++--	23494	34	0	574972	364	0	398	3.3147837548295117e-4
Susceptibility	ENSG00000175164	ABO	9	133233278	Susceptibility.M3.MAF_1.perc	reference	0	0.8686	0.728922	0.1952577	1.891e-4	0	+?++--	24497	42	0	575485	434	0	476	3.3147837548295117e-4
Hospitalized	ENSG00000175164	ABO	9	133233278	Hospitalized.M1.MAF_0.1.perc	reference	0	0.5418	1.3297816	0.3947724	7.558e-4	0	?++-?+	7871	12	0	561933	291	0	303	0.0023417088528392546
Susceptibility	ENSG00000175164	ABO	9	133233278	Susceptibility.M3.MAF_0.1.perc	reference	0	0.5122	0.7361227	0.2224256	9.345e-4	0	+?++--	23808	29	0	573119	320	0	349	3.3147837548295117e-4
Hospitalized	ENSG00000175164	ABO	9	133233278	Hospitalized.M3.MAF_0.1.perc	reference	0	0.4998	1.2545231	0.3876625	0.001212	0	?++-?+	8487	14	0	562820	305	0	319	0.0023417088528392546
Susceptibility	ENSG00000073969	NSF	17	46590669	Susceptibility.M4.MAF_0.1.perc	reference	0	0.7722	0.4324661	0.1390826	0.001875	0	-?+---	25835	70	0	587405	1102	0	1172	7.58888143747529e-4
Hospitalized	ENSG00000256762	STH	17	45999250	Hospitalized.M4.MAF_1.perc	reference	0	0.8781	0.9487134	0.3075576	0.002038	0	?++-?+	9398	23	0	564716	587	0	610	0.010279925394046636
Hospitalized	ENSG00000090339	ICAM1	19	10271093	Hospitalized.M4.MAF_0.1.perc	reference	0	0.4391	0.4248287	0.1403591	0.002472	0	?+--+-	11280	76	0	578362	3437	1	3515	0.029937144290697423
Hospitalized	ENSG00000220201	ZGLP1	19	10304803	Hospitalized.M4.MAF_0.1.perc	reference	0	0.9404	-0.8485425	0.2929702	0.003775	0	?-----	10111	12	0	578309	1710	1	1724	0.01990769347952439
Susceptibility	ENSG00000073969	NSF	17	46590669	Susceptibility.M3.MAF_0.1.perc	reference	0	0.9277	0.6100929	0.2145195	0.004455	0	+?++--	24473	29	0	586395	378	0	407	7.58888143747529e-4
Hospitalized	ENSG00000175164	ABO	9	133233278	Hospitalized.M1.MAF_1.perc	reference	0	0.8923	1.029361	0.3633555	0.004612	0	?++-?+	8576	15	0	564256	356	0	371	0.0023417088528392546
Susceptibility	ENSG00000228696	ARL17B	17	46274784	Susceptibility.M1.MAF_0.1.perc	reference	0	1	2.8430285	1.0050274	0.004672	0	??+???	19394	2	0	499301	7	0	9	0.005080229666837825
Susceptibility	ENSG00000228696	ARL17B	17	46274784	Susceptibility.M1.MAF_1.perc	reference	0	1	2.8430285	1.0050274	0.004672	0	??+???	19394	2	0	499301	7	0	9	0.005080229666837825
Susceptibility	ENSG00000228696	ARL17B	17	46274784	Susceptibility.M3.MAF_0.1.perc	reference	0	1	2.8430285	1.0050274	0.004672	0	??+???	19394	2	0	499301	7	0	9	0.005080229666837825
Susceptibility	ENSG00000228696	ARL17B	17	46274784	Susceptibility.M3.MAF_1.perc	reference	0	1	2.8430285	1.0050274	0.004672	0	??+???	19394	2	0	499301	7	0	9	0.005080229666837825
Susceptibility	ENSG00000159110	IFNAR2	21	33229901	Susceptibility.M1.MAF_0.1.perc	reference	0	0.9046	0.4931699	0.1766458	0.005241	0	-?++?-	24430	45	0	584389	661	1	708	0.007801026981427698
Susceptibility	ENSG00000159110	IFNAR2	21	33229901	Susceptibility.M1.MAF_1.perc	reference	0	0.9046	0.4931699	0.1766458	0.005241	0	-?++?-	24430	45	0	584389	661	1	708	0.007801026981427698
Hospitalized	ENSG00000163817	SLC6A20	3	45755449	Hospitalized.M1.MAF_0.1.perc	reference	0	0.9999	-1.1707804	0.4228897	0.005631	0	?---?-	8821	4	0	578188	892	0	896	0.03145334496389953
Susceptibility	ENSG00000159110	IFNAR2	21	33229901	Susceptibility.M3.MAF_0.1.perc	reference	0	0.879	0.4786649	0.1731571	0.005704	0	-?+-?+	25551	47	0	588266	697	1	746	0.007801026981427698
Susceptibility	ENSG00000159110	IFNAR2	21	33229901	Susceptibility.M3.MAF_1.perc	reference	0	0.879	0.4786649	0.1731571	0.005704	0	-?+-?+	25551	47	0	588266	697	1	746	0.007801026981427698
Susceptibility	ENSG00000073969	NSF	17	46590669	Susceptibility.M3.MAF_1.perc	reference	0	0.8904	0.6397004	0.2324212	0.005917	0	+?++--	24473	29	0	586395	381	0	410	7.58888143747529e-4
Susceptibility	ENSG00000228696	ARL17B	17	46274784	Susceptibility.M4.MAF_0.1.perc	reference	0	0.9469	1.9663996	0.7178343	0.006156	0	??++??	20661	3	0	548283	23	0	26	0.005080229666837825
Susceptibility	ENSG00000228696	ARL17B	17	46274784	Susceptibility.M4.MAF_1.perc	reference	0	0.9469	1.9663996	0.7178343	0.006156	0	??++??	20661	3	0	548283	23	0	26	0.005080229666837825
Hospitalized	ENSG00000175164	ABO	9	133233278	Hospitalized.M3.MAF_1.perc	reference	0	0.8867	0.9743893	0.3577887	0.006462	0	?++-?+	9192	17	0	565143	370	0	387	0.0023417088528392546
Hospitalized	ENSG00000105371	ICAM4	19	10286955	Hospitalized.M1.MAF_1.perc	reference	0	0.8142	0.621603	0.2282885	0.006471	0	?+--?+	9544	33	0	579186	1182	0	1215	0.017050420041428163
Hospitalized	ENSG00000105371	ICAM4	19	10286955	Hospitalized.M3.MAF_1.perc	reference	0	0.8142	0.621603	0.2282885	0.006471	0	?+--?+	9544	33	0	579186	1182	0	1215	0.017050420041428163
Susceptibility	ENSG00000175164	ABO	9	133233278	Susceptibility.M4.MAF_0.1.perc	reference	0	0.8645	0.291371	0.1146167	0.01102	0	+?++++	24758	112	0	585660	1945	0	2057	3.3147837548295117e-4
Susceptibility	ENSG00000173578	XCR1	3	46017007	Susceptibility.M4.MAF_0.1.perc	reference	0	0.524	-0.3400804	0.1346133	0.01153	0	-?---+	26044	45	0	579013	1476	0	1521	0.06347162133702614
Hospitalized	ENSG00000256762	STH	17	45999250	Hospitalized.M4.MAF_0.1.perc	reference	0	0.8239	0.9579736	0.3836954	0.01254	0	?++-?+	9398	14	0	564716	391	0	405	0.010279925394046636
Hospitalized	ENSG00000185829	ARL17A	17	46516702	Hospitalized.M3.MAF_1.perc	reference	0	0.6555	-1.1743216	0.4746497	0.01336	0	?-??--	5989	11	0	402426	40	0	51	0.09802842038320231
Hospitalized	ENSG00000267673	FDX2	19	10310045	Hospitalized.M4.MAF_1.perc	reference	0	0.9006	0.5652151	0.2319259	0.01481	0	?++++-	11910	33	0	580726	1145	1	1180	0.03979252640369352
Severe	ENSG00000163817	SLC6A20	3	45755449	Severe.M4.MAF_1.perc	reference	0	0.8649	-0.3574599	0.1474446	0.01534	0	--+---	4906	62	0	570620	7339	7	7415	0.042666688509654806
Severe	ENSG00000111331	OAS3	12	112938051	Severe.M3.MAF_1.perc	reference	0	0.639	0.7301494	0.303142	0.01601	0	?+++--	4614	20	0	570068	688	2	712	0.05722157592860392
Hospitalized	ENSG00000120088	CRHR1	17	45784280	Hospitalized.M3.MAF_0.1.perc	reference	0	0.9396	0.65011	0.2699856	0.01604	0	?++---	10514	24	0	580143	856	0	880	0.05727109113829873
Hospitalized	ENSG00000267673	FDX2	19	10310045	Hospitalized.M4.MAF_0.1.perc	reference	0	0.9272	0.6756092	0.2816541	0.01645	0	?++++-	11910	28	0	580726	930	1	960	0.03979252640369352
Hospitalized	ENSG00000105559	PLEKHA4	19	48837097	Hospitalized.M3.MAF_1.perc	reference	20.1	0.2865	0.5890903	0.2506958	0.01878	0.0744144	?+++++	11987	74	0	583217	2740	2	2818	0.07081581112652734
Hospitalized	ENSG00000111331	OAS3	12	112938051	Hospitalized.M4.MAF_0.1.perc	reference	0	0.8727	0.2496188	0.1105731	0.02398	0	?+++++	11504	138	0	581321	6819	4	6965	0.09473002516400784
Hospitalized	ENSG00000175164	ABO	9	133233278	Hospitalized.M4.MAF_0.1.perc	reference	0	0.5335	0.4273751	0.1903435	0.02475	0	?+++-+	9418	58	0	576604	1919	0	1977	0.0023417088528392546
Susceptibility	ENSG00000220201	ZGLP1	19	10304803	Susceptibility.M4.MAF_0.1.perc	reference	0	0.9127	-0.2956998	0.1317863	0.02485	0	-?----	25238	49	0	587274	1725	1	1776	0.1448777652730551
Hospitalized	ENSG00000105371	ICAM4	19	10286955	Hospitalized.M4.MAF_1.perc	reference	0	0.8237	0.314019	0.1402526	0.02516	0	?+++++	11299	86	0	581038	3646	2	3736	0.017050420041428163
Severe	ENSG00000267673	FDX2	19	10310045	Severe.M3.MAF_0.1.perc	reference	0	0.7861	1.0735324	0.4806808	0.02553	0	?+++--	2782	5	0	564257	516	0	521	0.07690382647489719
Hospitalized	ENSG00000220201	ZGLP1	19	10304803	Hospitalized.M4.MAF_1.perc	reference	0	0.5138	-0.5513379	0.2481283	0.02628	0	?-+--+	10111	23	0	578310	2094	1	2119	0.01990769347952439
Severe	ENSG00000111331	OAS3	12	112938051	Severe.M1.MAF_0.1.perc	reference	0	0.7955	0.9524411	0.4418783	0.03113	0	?+++?-	4321	12	0	567645	662	2	678	0.05722157592860392
Hospitalized	ENSG00000066422	ZBTB11	3	101648889	Hospitalized.M1.MAF_0.1.perc	reference	41.1	0.1832	2.4433757	1.1469043	0.03314	1.6831749	?++??-	5819	6	0	558399	279	0	285	0.07834362128405653
Hospitalized	ENSG00000066422	ZBTB11	3	101648889	Hospitalized.M1.MAF_1.perc	reference	41.1	0.1832	2.4433757	1.1469043	0.03314	1.6831749	?++??-	5819	6	0	558399	279	0	285	0.07834362128405653
Hospitalized	ENSG00000176358	TAC4	17	49838309	Hospitalized.M3.MAF_0.1.perc	reference	3.9	0.3846	1.0831557	0.5093161	0.03345	0.0858654	?+-++-	7272	8	0	578740	239	0	247	0.09027316115059338
Severe	ENSG00000163817	SLC6A20	3	45755449	Severe.M4.MAF_0.1.perc	reference	0	0.6116	-0.3951347	0.1869654	0.03457	0	--+---	4685	34	0	568722	5474	1	5510	0.042666688509654806
Severe	ENSG00000176681	LRRC37A	17	46292733	Severe.M3.MAF_1.perc	reference	0	0.5526	1.3747908	0.6566185	0.03628	0	?+--?-	3644	6	0	562156	139	0	145	0.08195104535453997
Hospitalized	ENSG00000090339	ICAM1	19	10271093	Hospitalized.M4.MAF_1.perc	reference	0	0.7043	0.1544338	0.074335	0.03775	0	?+--++	11465	290	0	578955	14286	27	14630	0.029937144290697423
Susceptibility	ENSG00000186868	MAPT	17	45894527	Susceptibility.M4.MAF_1.perc	reference	0	0.847	-0.0813522	0.0391683	0.0378	0	-?----	26529	731	0	580636	18479	35	19280	0.2581697096434456
Severe	ENSG00000120088	CRHR1	17	45784280	Severe.M1.MAF_1.perc	reference	0	0.9695	0.9793184	0.4724745	0.0382	0	?+-+?-	3287	11	0	562241	1332	0	1343	0.2462435129328205
Severe	ENSG00000114391	RPL24	3	101681091	Severe.M4.MAF_0.1.perc	reference	0	0.9496	1.1802983	0.5830257	0.04293	0	?++---	3589	5	0	563301	524	0	529	0.16824284559653993
Severe	ENSG00000136504	KAT7	17	49788648	Severe.M4.MAF_1.perc	reference	0	0.792	-0.3615747	0.1793805	0.04383	0	?--+--	4208	27	0	564262	5925	0	5952	0.1337692565863957
Susceptibility	ENSG00000159110	IFNAR2	21	33229901	Susceptibility.M4.MAF_1.perc	reference	0	0.955	0.1516539	0.0752843	0.04397	0	+?++++	26754	226	0	591353	4644	4	4878	0.007801026981427698
Hospitalized	ENSG00000120088	CRHR1	17	45784280	Hospitalized.M3.MAF_1.perc	reference	0	0.9485	0.4156111	0.2067644	0.04442	0	?++---	10515	36	0	580143	2408	0	2444	0.05727109113829873
Severe	ENSG00000111331	OAS3	12	112938051	Severe.M3.MAF_0.1.perc	reference	0	0.8619	0.828788	0.4134673	0.04502	0	?+++?-	4324	13	0	567656	673	2	690	0.05722157592860392
Susceptibility	ENSG00000163817	SLC6A20	3	45755449	Susceptibility.M1.MAF_0.1.perc	reference	0	0.7447	-0.3773243	0.1885788	0.0454	0	+?-+-?	24578	25	0	586611	902	0	927	0.1130499316547546
Severe	ENSG00000163817	SLC6A20	3	45755449	Severe.M1.MAF_0.1.perc	reference	0	0.45	-0.8891578	0.4470136	0.04669	0	?-+??-	3715	1	0	564496	884	0	885	0.042666688509654806
Hospitalized	ENSG00000176358	TAC4	17	49838309	Hospitalized.M1.MAF_0.1.perc	reference	23.5	0.2702	1.6579502	0.8345198	0.04695	0.7350676	?+-+?-	6015	5	0	574737	135	0	140	0.09027316115059338
Hospitalized	ENSG00000172215	CXCR6	3	45940933	Hospitalized.M4.MAF_1.perc	reference	0	0.4229	-0.4512007	0.2280112	0.04783	0	?--+?-	9849	22	0	564086	1755	1	1779	0.7875577724135119
Hospitalized	ENSG00000172215	CXCR6	3	45940933	Hospitalized.M4.MAF_0.1.perc	reference	0	0.43	-0.4906419	0.2484403	0.048280000000000003	0	?--+?-	9848	15	0	564086	1346	1	1363	0.7875577724135119
Severe	ENSG00000256762	STH	17	45999250	Severe.M4.MAF_1.perc	reference	0	0.5139	0.8038364	0.4157506	0.05318	0	++++?+	3998	10	0	561724	586	0	596	0.3595115402940052
Hospitalized	ENSG00000105559	PLEKHA4	19	48837097	Hospitalized.M3.MAF_0.1.perc	reference	17	0.3065	0.6325143	0.3291957	0.05468	0.1254858	?+++++	11828	55	0	583021	2599	1	2656	0.07081581112652734
Severe	ENSG00000176681	LRRC37A	17	46292733	Severe.M1.MAF_0.1.perc	reference	0	0.5131	1.4131131	0.7444158	0.05766	0	?+--?-	2000	2	0	560701	139	0	141	0.08195104535453997
Severe	ENSG00000176681	LRRC37A	17	46292733	Severe.M1.MAF_1.perc	reference	0	0.5131	1.4131131	0.7444158	0.05766	0	?+--?-	2000	2	0	560701	139	0	141	0.08195104535453997
Severe	ENSG00000176681	LRRC37A	17	46292733	Severe.M3.MAF_0.1.perc	reference	0	0.5131	1.4131131	0.7444158	0.05766	0	?+--?-	2000	2	0	560701	139	0	141	0.08195104535453997
Susceptibility	ENSG00000163817	SLC6A20	3	45755449	Susceptibility.M1.MAF_1.perc	reference	2	0.4038	-0.3250741	0.1717796	0.05844	0.0059672	+--+-+	26176	39	0	593309	1034	1	1075	0.1130499316547546
Severe	ENSG00000114391	RPL24	3	101681091	Severe.M3.MAF_1.perc	reference	0	0.9983	-1.5374222	0.8130176	0.05862	0	?--?--	3946	0	0	523309	104	0	104	0.16824284559653993
Hospitalized	ENSG00000120088	CRHR1	17	45784280	Hospitalized.M4.MAF_0.1.perc	reference	0	0.9881	0.3164789	0.1681266	0.05978	0	-+-+--	11418	54	0	585957	2508	2	2566	0.05727109113829873
Susceptibility	ENSG00000073969	NSF	17	46590669	Susceptibility.M1.MAF_0.1.perc	reference	0	0.6587	0.7831217	0.4246871	0.06518	0	+?+---	23381	9	0	567851	109	0	118	7.58888143747529e-4
Susceptibility	ENSG00000073969	NSF	17	46590669	Susceptibility.M1.MAF_1.perc	reference	0	0.6587	0.7831217	0.4246871	0.06518	0	+?+---	23381	9	0	567851	109	0	118	7.58888143747529e-4
Susceptibility	ENSG00000136504	KAT7	17	49788648	Susceptibility.M1.MAF_0.1.perc	reference	0	0.5879	1.0673476	0.58073109999999994	0.06607	0	??+--?	20660	4	0	523887	48	0	52	0.6670064852177332
Severe	ENSG00000136504	KAT7	17	49788648	Severe.M3.MAF_0.1.perc	reference	0	0.6604	1.0952787	0.5991403	0.06754	0	?+-??-	2086	6	0	529633	520	0	526	0.1337692565863957
Hospitalized	ENSG00000089127	OAS1	12	112905856	Hospitalized.M1.MAF_0.1.perc	reference	0	0.9522	0.7813063	0.4298845	0.06914	0	-++-++	10147	12	0	570490	330	1	344	0.16690810105983592
Susceptibility	ENSG00000159110	IFNAR2	21	33229901	Susceptibility.M4.MAF_0.1.perc	reference	0	0.7812	0.1826121	0.1005139	0.06925	0	+?++++	26754	132	0	591352	2563	2	2699	0.007801026981427698
Severe	ENSG00000163817	SLC6A20	3	45755449	Severe.M3.MAF_0.1.perc	reference	0	0.786	-0.4368443	0.2418947	0.070930000000000007	0	---+--	4593	21	0	568070	3031	1	3054	0.042666688509654806
Hospitalized	ENSG00000089127	OAS1	12	112905856	Hospitalized.M1.MAF_1.perc	reference	0	0.7813	0.6772474	0.3776868	0.07295	0	?+++++	10087	15	0	565573	426	2	445	0.16690810105983592
Severe	ENSG00000111331	OAS3	12	112938051	Severe.M1.MAF_1.perc	reference	0	0.5035	0.630806	0.3528037	0.07378	0	?+++?-	4390	13	0	568167	667	2	684	0.05722157592860392
Susceptibility	ENSG00000120088	CRHR1	17	45784280	Susceptibility.M3.MAF_1.perc	reference	0	0.6575	0.17394	0.0981377	0.07633	0	+?++--	26318	137	0	589028	2472	0	2609	0.9393232750042521
Severe	ENSG00000185294	SPPL2C	17	45844881	Severe.M3.MAF_0.1.perc	reference	26.1	0.2389	1.1295465	0.6375939	0.07646	0.6399967	++++++	4577	16	0	569007	924	0	940	0.5444024913479857
Severe	ENSG00000105559	PLEKHA4	19	48837097	Severe.M1.MAF_1.perc	reference	0	0.9196	0.7104622	0.4011167	0.07653	0	-+++?-	4182	10	0	563550	760	0	770	0.2123833649746565
Severe	ENSG00000105559	PLEKHA4	19	48837097	Severe.M1.MAF_0.1.perc	reference	0	0.9069	0.7027021	0.4019101	0.08039	0	-++-?-	4180	8	0	563544	760	0	768	0.2123833649746565
Hospitalized	ENSG00000136504	KAT7	17	49788648	Hospitalized.M4.MAF_1.perc	reference	0	0.9012	-0.2228991	0.1277587	0.08104	0	?--+--	11001	71	0	577335	5964	0	6035	0.24646901134231677
Hospitalized	ENSG00000267673	FDX2	19	10310045	Hospitalized.M3.MAF_0.1.perc	reference	0	0.9342	0.5883077	0.3383413	0.08207	0	?++++-	8434	13	0	578103	525	1	540	0.03979252640369352
Susceptibility	ENSG00000105397	TYK2	19	10350529	Susceptibility.M4.MAF_0.1.perc	reference	0	0.9602	-0.1032875	0.059466	0.0824	0	-+--+-	28017	323	1	596178	7858	4	8191	0.35917607780056926
Hospitalized	ENSG00000120088	CRHR1	17	45784280	Hospitalized.M1.MAF_1.perc	reference	0	0.9931	0.5810889	0.3358116	0.08356	0	?+----	8131	17	0	576560	1340	0	1357	0.05727109113829873
Severe	ENSG00000267673	FDX2	19	10310045	Severe.M3.MAF_1.perc	reference	0	0.8121	0.7608679	0.4468197	0.0886	0	?+++--	2782	5	0	564257	593	0	598	0.07690382647489719
Severe	ENSG00000186868	MAPT	17	45894527	Severe.M4.MAF_1.perc	reference	0	0.8072	-0.1766268	0.1046802	0.09155	0	--+---	4897	113	1	570379	18105	31	18282	0.7283882134408286
Hospitalized	ENSG00000111331	OAS3	12	112938051	Hospitalized.M3.MAF_1.perc	reference	0	0.818	0.4512115	0.2686164	0.093	0	?++---	11834	33	0	582752	711	2	748	0.09473002516400784
Hospitalized	ENSG00000108379	WNT3	17	46762506	Hospitalized.M4.MAF_1.perc	reference	4.1	0.3836	0.5452585	0.3262118	0.09463	0.0368078	?++--+	10667	25	0	565569	914	0	939	0.21545033538995606
Severe	ENSG00000144815	NXPE3	3	101779202	Severe.M4.MAF_0.1.perc	reference	0	0.651	-0.3881655	0.2338241	0.0969	0	--+---	4638	19	0	568449	2626	1	2647	0.5909292696259718
Hospitalized	ENSG00000108379	WNT3	17	46762506	Hospitalized.M4.MAF_0.1.perc	reference	4.8	0.3791	0.5496842	0.3334963	0.0993	0.0443398	?++--+	10667	24	0	565569	913	0	937	0.21545033538995606
Susceptibility	ENSG00000089127	OAS1	12	112905856	Susceptibility.M4.MAF_0.1.perc	reference	0	0.8266	-0.1331319	0.0815179	0.1024	0	-----+	27384	151	0	595465	3898	3	4055	0.8760893275165403
Severe	ENSG00000120071	KANSL1	17	46029916	Severe.M3.MAF_0.1.perc	reference	0	0.9169	-0.4021814	0.2462731	0.1025	0	?--??-	3409	12	0	562195	3741	0	3753	0.31523797868995784
Susceptibility	ENSG00000256762	STH	17	45999250	Susceptibility.M4.MAF_1.perc	reference	0	0.4791	0.2870894	0.1759013	0.1027	0	-?++--	24268	44	0	574732	632	0	676	0.18028659526128854
Hospitalized	ENSG00000066422	ZBTB11	3	101648889	Hospitalized.M3.MAF_0.1.perc	reference	5.3	0.3664	0.601394	0.3686067	0.1028	0.0725879	?++-?-	10492	27	0	576864	1027	1	1056	0.07834362128405653
Severe	ENSG00000163817	SLC6A20	3	45755449	Severe.M3.MAF_1.perc	reference	0	0.9998	-0.3268147	0.2016519	0.1051	0	---+--	4814	36	0	569968	3785	2	3825	0.042666688509654806
Hospitalized	ENSG00000111335	OAS2	12	112978395	Hospitalized.M4.MAF_1.perc	reference	0	0.5364	-0.1818465	0.113135	0.108	0	?---+-	12124	119	0	583311	5977	3	6102	0.670440601247958
Hospitalized	ENSG00000185294	SPPL2C	17	45844881	Hospitalized.M1.MAF_1.perc	reference	32.4	0.2056	1.0845259	0.6752262	0.1082	0.7082395	?-+++-	7607	8	0	567843	220	0	228	0.23590881196023317
Severe	ENSG00000159314	ARHGAP27	17	45393902	Severe.M3.MAF_1.perc	reference	0	0.9111	-0.6450846	0.402154	0.1087	0	?-----	2998	6	0	566344	866	0	872	0.1955603647768661
Severe	ENSG00000267673	FDX2	19	10310045	Severe.M1.MAF_0.1.perc	reference	0	0.6097	1.3270178	0.832203	0.1108	0	?++??-	1749	1	0	558569	194	0	195	0.07690382647489719
Severe	ENSG00000267673	FDX2	19	10310045	Severe.M1.MAF_1.perc	reference	0	0.6097	1.3270178	0.832203	0.1108	0	?++??-	1749	1	0	558569	194	0	195	0.07690382647489719
Susceptibility	ENSG00000225190	PLEKHM1	17	45435900	Susceptibility.M4.MAF_0.1.perc	reference	8.3	0.3593	-0.1573072	0.0990612	0.1123	0.0082246	-?--+-	26424	258	1	587505	6932	3	7198	0.4161214896438401
Hospitalized	ENSG00000185294	SPPL2C	17	45844881	Hospitalized.M3.MAF_0.1.perc	reference	48.1	0.1027	0.9491964	0.5987702	0.1129	0.7825047	?+-+++	11375	28	0	569826	931	0	959	0.23590881196023317
Susceptibility	ENSG00000120088	CRHR1	17	45784280	Susceptibility.M1.MAF_1.perc	reference	0	0.8391	0.206957	0.1308997	0.1139	0	-?+---	23657	77	0	586673	1389	0	1466	0.9393232750042521
Susceptibility	ENSG00000144815	NXPE3	3	101779202	Susceptibility.M1.MAF_1.perc	reference	2.8	0.3783	-0.5916006	0.3831418	0.1226	0.0521525	+?---?	23075	11	0	558461	251	0	262	0.5681847839206604
Severe	ENSG00000185829	ARL17A	17	46516702	Severe.M4.MAF_1.perc	reference	0	0.9939	-0.6750499	0.438125	0.1234	0	?-???-	2169	9	0	402106	31	0	40	0.5660990314230043
Hospitalized	ENSG00000185294	SPPL2C	17	45844881	Hospitalized.M1.MAF_0.1.perc	reference	31.2	0.2132	1.0964628	0.7121146	0.1236	0.7506667	?-+++-	7325	6	0	567337	214	0	220	0.23590881196023317
Hospitalized	ENSG00000120071	KANSL1	17	46029916	Hospitalized.M3.MAF_0.1.perc	reference	6.6	0.36	0.3283867	0.2140939	0.1251	0.0315154	?+-+?+	8971	58	0	562906	3755	0	3813	0.9199787541130157
Susceptibility	ENSG00000176358	TAC4	17	49838309	Susceptibility.M4.MAF_1.perc	reference	41.9	0.1419	0.7219144	0.4719949	0.1261	0.4288166	-?++++	26848	31	0	590794	444	0	475	0.23648780229815095
Severe	ENSG00000120071	KANSL1	17	46029916	Severe.M3.MAF_1.perc	reference	0	0.941	-0.3219018	0.2113729	0.1278	0	?---+-	3821	18	0	564647	4573	1	4593	0.31523797868995784
Hospitalized	ENSG00000136504	KAT7	17	49788648	Hospitalized.M4.MAF_0.1.perc	reference	0	0.5661	-0.3297709	0.2180514	0.1304	0	?-++--	10795	27	0	576954	1702	0	1729	0.24646901134231677
Susceptibility	ENSG00000176358	TAC4	17	49838309	Susceptibility.M4.MAF_0.1.perc	reference	42.4	0.1389	0.716818	0.4752406	0.1315	0.4382085	-?++++	26848	28	0	590794	444	0	472	0.23648780229815095
Severe	ENSG00000159110	IFNAR2	21	33229901	Severe.M4.MAF_1.perc	reference	34.3	0.193	0.6013503	0.4009112	0.1336	0.2666982	+++?-+	4652	40	0	569420	4511	2	4555	0.3722887430255838
Hospitalized	ENSG00000076662	ICAM3	19	10333776	Hospitalized.M1.MAF_0.1.perc	reference	0	0.4671	0.4890833	0.3266383	0.1343	0	?+---+	9999	18	0	581478	594	0	612	0.5741155670217574
Severe	ENSG00000136504	KAT7	17	49788648	Severe.M4.MAF_0.1.perc	reference	0	0.7013	-0.4075171	0.2721578	0.1343	0	?--+--	4208	12	0	564262	1681	0	1693	0.1337692565863957
Severe	ENSG00000105559	PLEKHA4	19	48837097	Severe.M3.MAF_0.1.perc	reference	24.6	0.2498	0.9170247	0.6137739	0.1352	0.6023872	-++-++	4820	21	0	570306	2584	1	2607	0.2123833649746565
Hospitalized	ENSG00000073969	NSF	17	46590669	Hospitalized.M4.MAF_1.perc	reference	0	0.8793	0.2851808	0.1911273	0.1357	0	?++-+-	10325	57	2	578235	1887	5	1958	0.9773745472394765
Severe	ENSG00000185829	ARL17A	17	46516702	Severe.M3.MAF_1.perc	reference	0	0.9937	-0.6603611	0.4432366	0.1363	0	?-???-	2123	9	0	401922	24	0	33	0.5660990314230043
Hospitalized	ENSG00000186868	MAPT	17	45894527	Hospitalized.M3.MAF_0.1.perc	reference	0	0.9335	-0.4063151	0.2737563	0.1378	0	?---+-	11850	15	0	571144	1033	1	1050	0.27032260815989334
Susceptibility	ENSG00000163817	SLC6A20	3	45755449	Susceptibility.M3.MAF_1.perc	reference	30.7	0.2052	-0.2138893	0.1442406	0.1381	0.0366397	----+-	28017	171	0	596178	3927	3	4104	0.1130499316547546
Susceptibility	ENSG00000176681	LRRC37A	17	46292733	Susceptibility.M4.MAF_0.1.perc	reference	0	0.969	0.1827442	0.123453	0.1388	0	+?+--+	24010	52	12	574757	959	15	1065	0.7587073432969161
Hospitalized	ENSG00000105371	ICAM4	19	10286955	Hospitalized.M4.MAF_0.1.perc	reference	0	0.9797	0.3166531	0.2164125	0.1434	0	?+++?+	10482	36	0	578544	1457	1	1495	0.017050420041428163
Hospitalized	ENSG00000185829	ARL17A	17	46516702	Hospitalized.M4.MAF_1.perc	reference	9.5	0.3311	-0.7139742	0.4896404	0.1448	0.1167245	?-??+-	6051	12	1	402596	52	2	70	0.09802842038320231
Susceptibility	ENSG00000066422	ZBTB11	3	101648889	Susceptibility.M1.MAF_0.1.perc	reference	43.1	0.1532	0.9781606	0.6737492	0.1466	0.7968404	-?++?+	22234	18	0	569526	283	0	301	0.355089567718157
Susceptibility	ENSG00000066422	ZBTB11	3	101648889	Susceptibility.M1.MAF_1.perc	reference	43.1	0.1532	0.9781606	0.6737492	0.1466	0.7968404	-?++?+	22234	18	0	569526	283	0	301	0.355089567718157
Severe	ENSG00000111335	OAS2	12	112978395	Severe.M1.MAF_0.1.perc	reference	46.4	0.1136	1.1877029	0.827834	0.1514	1.3138043	?-+++-	4363	11	0	567932	376	0	387	0.37850895326370027
Severe	ENSG00000108379	WNT3	17	46762506	Severe.M4.MAF_1.perc	reference	27.2	0.2405	0.9061454	0.6342132	0.15310000000000001	0.5387315	+++?--	4385	13	0	565207	914	0	927	0.439309748430783
Hospitalized	ENSG00000120071	KANSL1	17	46029916	Hospitalized.M3.MAF_1.perc	reference	0	0.4914	0.1923422	0.136197	0.1579	0	?+++++	9802	74	0	577091	4586	1	4662	0.9199787541130157
Severe	ENSG00000267673	FDX2	19	10310045	Severe.M4.MAF_1.perc	reference	0	0.7176	0.4771764	0.3387553	0.1589	0	++++--	4699	13	0	567480	1120	0	1133	0.07690382647489719
Hospitalized	ENSG00000105376	ICAM5	19	10289952	Hospitalized.M4.MAF_1.perc	reference	34.9	0.1884	0.3672853	0.2608216	0.1591	0.1042001	?++---	10958	80	0	579334	3156	3	3242	0.9156192629915194
Severe	ENSG00000185294	SPPL2C	17	45844881	Severe.M1.MAF_0.1.perc	reference	3.7	0.374	0.9813929	0.6978001	0.1596	0.0891699	?-+?+-	2213	3	0	564540	210	0	213	0.5444024913479857
Severe	ENSG00000120071	KANSL1	17	46029916	Severe.M4.MAF_0.1.perc	reference	0	0.6519	-0.2349542	0.1671686	0.1599	0	----?-	4546	46	0	565964	8776	0	8822	0.31523797868995784
Severe	ENSG00000159314	ARHGAP27	17	45393902	Severe.M4.MAF_0.1.perc	reference	0	0.9822	-0.2945265	0.2104478	0.1617	0	+----+	4568	31	0	567301	5785	6	5828	0.1955603647768661
Susceptibility	ENSG00000256762	STH	17	45999250	Susceptibility.M4.MAF_0.1.perc	reference	37.6	0.1864	0.6118701	0.4375786	0.162	0.2934697	+?++-?	24180	26	0	573425	393	0	419	0.18028659526128854
Severe	ENSG00000185294	SPPL2C	17	45844881	Severe.M1.MAF_1.perc	reference	0	0.5315	0.9356373	0.6692028	0.1621	0	?-+-+-	2333	4	0	565046	216	0	220	0.5444024913479857
Susceptibility	ENSG00000267673	FDX2	19	10310045	Susceptibility.M1.MAF_0.1.perc	reference	0	0.9954	0.4938077	0.3555024	0.1648	0	-?++--	23396	13	0	584446	206	0	219	0.3868644533967528
Susceptibility	ENSG00000267673	FDX2	19	10310045	Susceptibility.M1.MAF_1.perc	reference	0	0.9954	0.4938077	0.3555024	0.1648	0	-?++--	23396	13	0	584446	206	0	219	0.3868644533967528
Hospitalized	ENSG00000186868	MAPT	17	45894527	Hospitalized.M1.MAF_1.perc	reference	0	0.9479	-0.5608501	0.404571	0.1657	0	?-----	10540	7	0	570071	409	0	416	0.27032260815989334
Susceptibility	ENSG00000137166	FOXP4	6	41546381	Susceptibility.M1.MAF_1.perc	reference	0	0.9999	-0.7601055	0.5514045	0.1681	0	-?----	22478	6	0	566984	94	0	100	0.35798068475800504
Susceptibility	ENSG00000087074	PPP1R15A	19	48872421	Susceptibility.M3.MAF_1.perc	reference	0	0.7034	0.1595626	0.1175362	0.1746	0	-?++++	27001	101	0	591362	1658	1	1761	0.7724920607601033
Susceptibility	ENSG00000120071	KANSL1	17	46029916	Susceptibility.M1.MAF_0.1.perc	reference	0	0.8709	0.4676496	0.3485197	0.1797	0	+?+--?	23342	13	0	558325	196	0	209	0.7682392341456148
Susceptibility	ENSG00000137166	FOXP4	6	41546381	Susceptibility.M1.MAF_0.1.perc	reference	0	0.9999	-0.7516375	0.5603562	0.1798	0	-?--+-	22045	2	0	556208	89	0	91	0.35798068475800504
Severe	ENSG00000173585	CCR9	3	45886504	Severe.M4.MAF_0.1.perc	reference	0	0.7293	0.3438554	0.2571771	0.1812	0	?+++?-	4081	21	0	566054	2278	1	2301	0.2841705574008875
Severe	ENSG00000111335	OAS2	12	112978395	Severe.M1.MAF_1.perc	reference	58.3	0.04785	1.0030439	0.7506292	0.1815	1.2914582	?-+-++	4508	16	0	568516	599	1	617	0.37850895326370027
Susceptibility	ENSG00000120071	KANSL1	17	46029916	Susceptibility.M1.MAF_1.perc	reference	0	0.8596	0.4637985	0.3480737	0.1827	0	+?+--?	23700	13	0	558828	198	0	211	0.7682392341456148
Severe	ENSG00000173585	CCR9	3	45886504	Severe.M4.MAF_1.perc	reference	0	0.5601	0.2187989	0.1642658	0.1829	0	+++-++	4474	73	0	566981	8686	12	8783	0.2841705574008875
Hospitalized	ENSG00000163817	SLC6A20	3	45755449	Hospitalized.M4.MAF_1.perc	reference	0	0.7392	-0.133305	0.1005397	0.1849	0	---+--	12184	137	1	588228	7538	9	7695	0.03145334496389953
Severe	ENSG00000159314	ARHGAP27	17	45393902	Severe.M3.MAF_0.1.perc	reference	0	0.6344	-0.6021811	0.4562072	0.1868	0	?-+---	2998	5	0	566344	848	0	853	0.1955603647768661
Hospitalized	ENSG00000105559	PLEKHA4	19	48837097	Hospitalized.M4.MAF_0.1.perc	reference	34.3	0.1926	0.3122065	0.2367066	0.1872	0.0952384	?++-++	12124	149	0	583311	7849	2	8002	0.07081581112652734
Susceptibility	ENSG00000172215	CXCR6	3	45940933	Susceptibility.M4.MAF_0.1.perc	reference	0	0.6524	-0.1832829	0.1390039	0.1873	0	-?--+-	25253	47	0	574293	1376	1	1425	0.9112965050977453
Severe	ENSG00000163820	FYCO1	3	45917899	Severe.M3.MAF_0.1.perc	reference	0	0.8221	0.2918503	0.2218033	0.1882	0	-+++-+	4695	36	0	568875	4924	5	4970	0.6144235278074252
Severe	ENSG00000120088	CRHR1	17	45784280	Severe.M1.MAF_0.1.perc	reference	0	0.9697	1.0892308	0.8285731	0.1886	0	?+-+?-	3287	5	0	562241	171	0	176	0.2462435129328205
Susceptibility	ENSG00000163817	SLC6A20	3	45755449	Susceptibility.M4.MAF_1.perc	reference	26.1	0.2389	-0.1148435	0.0887873	0.1958	0.0122356	-+--+-	28017	338	2	596178	7710	10	8072	0.1130499316547546
Severe	ENSG00000089127	OAS1	12	112905856	Severe.M3.MAF_0.1.perc	reference	5.6	0.3751	0.6735748	0.5215398	0.1965	0.1138979	-++?+-	4629	8	0	569290	510	1	520	0.7178348334957181
Hospitalized	ENSG00000066422	ZBTB11	3	101648889	Hospitalized.M4.MAF_0.1.perc	reference	46.7	0.1115	0.5143406	0.3982264	0.1965	0.3228875	?++-++	11169	69	0	578668	3061	3	3136	0.07834362128405653
Hospitalized	ENSG00000163817	SLC6A20	3	45755449	Hospitalized.M3.MAF_0.1.perc	reference	17.6	0.2994	-0.3441141	0.2692608	0.2013	0.0919527	---+--	11597	42	0	586231	3066	1	3110	0.03145334496389953
Hospitalized	ENSG00000176358	TAC4	17	49838309	Hospitalized.M4.MAF_0.1.perc	reference	23.8	0.2626	0.7642456	0.5997454	0.2026	0.4816948	?+-++-	10331	13	0	580361	439	0	452	0.09027316115059338
Susceptibility	ENSG00000173585	CCR9	3	45886504	Susceptibility.M4.MAF_1.perc	reference	0	0.9983	0.0729441	0.0576745	0.206	0	++++-+	26177	402	0	581431	8831	13	9259	0.47854324961429623
Susceptibility	ENSG00000105376	ICAM5	19	10289952	Susceptibility.M3.MAF_0.1.perc	reference	0	0.9388	-0.2529959	0.2002727	0.2065	0	-?---?	22969	22	0	574028	680	0	702	0.7451344437282921
Susceptibility	ENSG00000105376	ICAM5	19	10289952	Susceptibility.M3.MAF_1.perc	reference	0	0.9388	-0.2529959	0.2002727	0.2065	0	-?---?	22969	22	0	574028	680	0	702	0.7451344437282921
Severe	ENSG00000163818	LZTFL1	3	45823316	Severe.M4.MAF_0.1.perc	reference	0	0.972	0.5354546	0.4241188	0.2068	0	+++?--	4386	10	0	565209	930	0	940	0.760869383527211
Severe	ENSG00000159314	ARHGAP27	17	45393902	Severe.M1.MAF_0.1.perc	reference	0	0.9968	-0.9787106	0.7757193	0.2071	0	?---?-	2303	1	0	560741	292	0	293	0.1955603647768661
Severe	ENSG00000159314	ARHGAP27	17	45393902	Severe.M1.MAF_1.perc	reference	0	0.9968	-0.9787106	0.7757193	0.2071	0	?---?-	2303	1	0	560741	292	0	293	0.1955603647768661
Hospitalized	ENSG00000256762	STH	17	45999250	Hospitalized.M1.MAF_0.1.perc	reference	26	0.2554	1.2899953	1.0325403	0.2115	1.1252776	?+++?-	8775	6	0	561860	129	0	135	0.010279925394046636
Hospitalized	ENSG00000256762	STH	17	45999250	Hospitalized.M3.MAF_0.1.perc	reference	26	0.2554	1.2899953	1.0325403	0.2115	1.1252776	?+++?-	8775	6	0	561860	129	0	135	0.010279925394046636
Susceptibility	ENSG00000256762	STH	17	45999250	Susceptibility.M1.MAF_1.perc	reference	15.3	0.3153	0.6995495	0.5620787	0.2133	0.2775586	-?+++?	23971	12	0	570849	141	0	153	0.18028659526128854
Susceptibility	ENSG00000256762	STH	17	45999250	Susceptibility.M3.MAF_1.perc	reference	15.3	0.3153	0.6995495	0.5620787	0.2133	0.2775586	-?+++?	23971	12	0	570849	141	0	153	0.18028659526128854
Hospitalized	ENSG00000186868	MAPT	17	45894527	Hospitalized.M1.MAF_0.1.perc	reference	0	0.938	-0.5720476	0.4630245	0.2167	0	?-+---	10540	5	0	570071	364	0	369	0.27032260815989334
Susceptibility	ENSG00000142002	DPP9	19	4675224	Susceptibility.M1.MAF_0.1.perc	reference	3.4	0.3758	0.5857485	0.4742804	0.2168	0.0614516	+?++-?	22148	7	0	556289	116	0	123	0.4268721091131171
Severe	ENSG00000182504	CEP97	3	101724593	Severe.M1.MAF_0.1.perc	reference	0	0.8367	0.8743112	0.7149021	0.2213	0	?++?--	2562	2	0	564858	372	0	374	0.37767625935121385
Hospitalized	ENSG00000108379	WNT3	17	46762506	Hospitalized.M3.MAF_0.1.perc	reference	0	0.9987	-0.7058733	0.5770781	0.2213	0	?--?--	6943	2	0	561077	352	0	354	0.21545033538995606
Hospitalized	ENSG00000108379	WNT3	17	46762506	Hospitalized.M3.MAF_1.perc	reference	0	0.9987	-0.7058733	0.5770781	0.2213	0	?--?--	6943	2	0	561077	352	0	354	0.21545033538995606
Susceptibility	ENSG00000163818	LZTFL1	3	45823316	Susceptibility.M4.MAF_1.perc	reference	42.2	0.1239	0.3315767	0.2711697	0.2214	0.1556075	+++++-	27596	124	0	593495	2585	3	2715	0.882352448942405
Severe	ENSG00000182504	CEP97	3	101724593	Severe.M3.MAF_0.1.perc	reference	0	0.915	0.3853719	0.3172218	0.2244	0	?++---	4675	16	0	570236	1764	2	1784	0.37767625935121385
Severe	ENSG00000105559	PLEKHA4	19	48837097	Severe.M3.MAF_1.perc	reference	0	0.5636	0.3004289	0.2478785	0.2255	0	-+++++	4822	29	0	570320	2689	1	2720	0.2123833649746565
Hospitalized	ENSG00000267673	FDX2	19	10310045	Hospitalized.M1.MAF_0.1.perc	reference	0	0.9	0.7010764	0.5791433	0.2261	0	?++??-	6401	5	0	571906	198	0	203	0.03979252640369352
Hospitalized	ENSG00000267673	FDX2	19	10310045	Hospitalized.M1.MAF_1.perc	reference	0	0.9	0.7010764	0.5791433	0.2261	0	?++??-	6401	5	0	571906	198	0	203	0.03979252640369352
Susceptibility	ENSG00000185294	SPPL2C	17	45844881	Susceptibility.M1.MAF_1.perc	reference	36.1	0.1803	0.7234415	0.5982459	0.2266	0.6289311	-?++-+	23866	16	0	577148	223	0	239	0.53675633431750025
Susceptibility	ENSG00000185294	SPPL2C	17	45844881	Susceptibility.M1.MAF_0.1.perc	reference	37.1	0.1736	0.7589342	0.629364	0.2279	0.7023581	-?++-+	23506	12	0	576642	217	0	229	0.53675633431750025
Hospitalized	ENSG00000105559	PLEKHA4	19	48837097	Hospitalized.M1.MAF_1.perc	reference	3.5	0.3865	0.4446458	0.3698188	0.2292	0.0527124	?+-+++	10957	23	0	576145	772	0	795	0.07081581112652734
Hospitalized	ENSG00000105559	PLEKHA4	19	48837097	Hospitalized.M1.MAF_0.1.perc	reference	3.3	0.3881	0.4417144	0.3677208	0.2297	0.0492953	?+-+++	10957	21	0	576145	769	0	790	0.07081581112652734
Susceptibility	ENSG00000142002	DPP9	19	4675224	Susceptibility.M1.MAF_1.perc	reference	0	0.5222	0.5126383	0.4273865	0.2303	0	+?++--	22236	7	0	557596	119	0	126	0.4268721091131171
Severe	ENSG00000175164	ABO	9	133233278	Severe.M1.MAF_1.perc	reference	0	0.4252	-0.6714532	0.5641368	0.234	0	?-++?-	3663	2	0	562262	357	0	359	0.9281613180533335
Hospitalized	ENSG00000172215	CXCR6	3	45940933	Hospitalized.M1.MAF_0.1.perc	reference	0	0.9984	-0.7605016	0.639951	0.2347	0	?--??-	8739	2	0	559926	211	0	213	0.7875577724135119
Hospitalized	ENSG00000172215	CXCR6	3	45940933	Hospitalized.M1.MAF_1.perc	reference	0	0.9984	-0.7605016	0.639951	0.2347	0	?--??-	8739	2	0	559926	211	0	213	0.7875577724135119
Susceptibility	ENSG00000104805	NUCB1	19	48900312	Susceptibility.M1.MAF_0.1.perc	reference	30	0.2213	0.6385675	0.5384446	0.2356	0.4541315	+?+++-	22478	14	0	573137	265	0	279	0.6213642768909429
Susceptibility	ENSG00000104805	NUCB1	19	48900312	Susceptibility.M1.MAF_1.perc	reference	30	0.2213	0.6385675	0.5384446	0.2356	0.4541315	+?+++-	22478	14	0	573137	265	0	279	0.6213642768909429
Susceptibility	ENSG00000238083	LRRC37A2	17	46511511	Susceptibility.M1.MAF_0.1.perc	reference	18.6	0.2962	0.3795887	0.3202592	0.2359	0.1230739	+?++-+	23572	42	1	573121	987	1	1033	0.3713770731237358
Severe	ENSG00000066422	ZBTB11	3	101648889	Severe.M3.MAF_0.1.perc	reference	0	0.9464	0.4642828	0.3931238	0.2376	0	-+++?-	4262	13	0	564617	1022	1	1037	0.5128530275891671
Severe	ENSG00000175164	ABO	9	133233278	Severe.M3.MAF_1.perc	reference	0	0.4733	-0.6265187	0.5309402	0.238	0	?-++?-	4024	4	0	563404	370	0	374	0.9281613180533335
Susceptibility	ENSG00000256762	STH	17	45999250	Susceptibility.M1.MAF_0.1.perc	reference	15.5	0.3145	0.6781551	0.5772852	0.2401	0.2915138	-?+++?	23971	11	0	570849	130	0	141	0.18028659526128854
Susceptibility	ENSG00000256762	STH	17	45999250	Susceptibility.M3.MAF_0.1.perc	reference	15.5	0.3145	0.6781551	0.5772852	0.2401	0.2915138	-?+++?	23971	11	0	570849	130	0	141	0.18028659526128854
Severe	ENSG00000267673	FDX2	19	10310045	Severe.M4.MAF_0.1.perc	reference	0	0.6995	0.4822384	0.4107089	0.2403	0	++++--	4699	10	0	567480	915	0	925	0.07690382647489719
Hospitalized	ENSG00000111335	OAS2	12	112978395	Hospitalized.M4.MAF_0.1.perc	reference	0	0.421	-0.1600304	0.1363229	0.2404	0	?--++-	12024	70	0	583211	4460	1	4532	0.670440601247958
Susceptibility	ENSG00000144815	NXPE3	3	101779202	Susceptibility.M4.MAF_1.perc	reference	0	0.9427	-0.1010509	0.086343	0.2419	0	-?--+-	26049	153	1	579021	3393	1	3550	0.5681847839206604
Severe	ENSG00000225190	PLEKHM1	17	45435900	Severe.M1.MAF_0.1.perc	reference	0	0.9998	-1.0569165	0.9050995	0.2429	0	?--+?-	2618	1	0	562379	191	0	192	0.666432372371803
Hospitalized	ENSG00000176358	TAC4	17	49838309	Hospitalized.M1.MAF_1.perc	reference	24.1	0.2664	0.9355561	0.8026867	0.2438	0.72174990000000006	?+-+?-	7073	6	0	575095	137	0	143	0.09027316115059338
Susceptibility	ENSG00000120071	KANSL1	17	46029916	Susceptibility.M3.MAF_0.1.perc	reference	0	0.627	0.0961841	0.0828869	0.2459	0	+?+++-	24351	176	0	573942	3784	0	3960	0.7682392341456148
Severe	ENSG00000225190	PLEKHM1	17	45435900	Severe.M1.MAF_1.perc	reference	0	0.9987	-1.0466397	0.9022488	0.246	0	?--+?-	2620	8	0	562387	192	0	200	0.666432372371803
Severe	ENSG00000173585	CCR9	3	45886504	Severe.M3.MAF_0.1.perc	reference	0	0.6509	0.4231951	0.3648549	0.2461	0	?++??-	3365	7	0	562291	1194	0	1201	0.2841705574008875
Susceptibility	ENSG00000105559	PLEKHA4	19	48837097	Susceptibility.M1.MAF_0.1.perc	reference	0	0.9237	0.2144826	0.1857171	0.2481	0	+?+++-	25645	41	0	583053	781	0	822	0.5254198760372427
Hospitalized	ENSG00000111331	OAS3	12	112938051	Hospitalized.M3.MAF_0.1.perc	reference	0	0.8432	0.3474823	0.3008722	0.2481	0	?++-?-	10941	21	0	580240	682	2	707	0.09473002516400784
Severe	ENSG00000163820	FYCO1	3	45917899	Severe.M3.MAF_1.perc	reference	0	0.9626	0.2447224	0.212565	0.2496	0	++++-+	4695	40	0	568875	5103	5	5153	0.6144235278074252
Severe	ENSG00000144815	NXPE3	3	101779202	Severe.M4.MAF_1.perc	reference	0	0.8242	-0.25235	0.2192049	0.2496	0	--+---	4782	34	0	569080	3342	1	3378	0.5909292696259718
Hospitalized	ENSG00000176358	TAC4	17	49838309	Hospitalized.M4.MAF_1.perc	reference	13.9	0.3254	0.5514312	0.4790543	0.2497	0.2124889	?+-++-	10604	16	0	580883	442	0	458	0.09027316115059338
Hospitalized	ENSG00000087074	PPP1R15A	19	48872421	Hospitalized.M3.MAF_1.perc	reference	4.1	0.3833	0.2247154	0.1960992	0.2518	0.0109223	?+----	11361	50	0	582331	1599	1	1651	0.9697831146687133
Hospitalized	ENSG00000137166	FOXP4	6	41546381	Hospitalized.M1.MAF_0.1.perc	reference	0	1	-1.2078923	1.0561088	0.2527	0	?--+?-	5916	1	0	547895	86	0	87	0.48809024120356626
Susceptibility	ENSG00000105559	PLEKHA4	19	48837097	Susceptibility.M3.MAF_1.perc	reference	34.1	0.1942	0.2491337	0.2179721	0.2531	0.0822182	+?-+-+	27126	137	0	591861	2782	2	2923	0.5254198760372427
Hospitalized	ENSG00000176358	TAC4	17	49838309	Hospitalized.M3.MAF_1.perc	reference	17.3	0.3047	0.7257877	0.6351722	0.2532	0.4328099	?+-++-	8330	9	0	579098	241	0	250	0.09027316115059338
Severe	ENSG00000108379	WNT3	17	46762506	Severe.M3.MAF_0.1.perc	reference	0	0.9998	-1.0388339	0.9100214	0.2536	0	?--?--	2327	1	0	561493	352	0	353	0.439309748430783
Severe	ENSG00000108379	WNT3	17	46762506	Severe.M3.MAF_1.perc	reference	0	0.9998	-1.0388339	0.9100214	0.2536	0	?--?--	2327	1	0	561493	352	0	353	0.439309748430783
Severe	ENSG00000089127	OAS1	12	112905856	Severe.M1.MAF_0.1.perc	reference	10.7	0.345	0.7342501	0.6446803	0.2547	0.2651928	-++?+-	4035	5	0	564887	325	1	332	0.7178348334957181
Susceptibility	ENSG00000105559	PLEKHA4	19	48837097	Susceptibility.M1.MAF_1.perc	reference	0	0.9175	0.2109168	0.1852403	0.2549	0	+?+++-	25645	43	0	583053	784	0	827	0.5254198760372427
Hospitalized	ENSG00000182504	CEP97	3	101724593	Hospitalized.M4.MAF_1.perc	reference	0	0.7927	0.0973887	0.0860161	0.2575	0	-+++-+	12184	194	2	588228	11311	16	11541	0.47354469564779345
Hospitalized	ENSG00000105397	TYK2	19	10350529	Hospitalized.M1.MAF_0.1.perc	reference	0	0.7182	0.4539548	0.4061177	0.2637	0	?+-+++	8546	12	0	565882	471	0	483	0.4847525005042474
Hospitalized	ENSG00000111335	OAS2	12	112978395	Hospitalized.M1.MAF_0.1.perc	reference	0.2	0.4048	0.4248385	0.3814387	0.2654	0.0024103	?++-+-	9868	16	0	569109	380	0	396	0.670440601247958
Hospitalized	ENSG00000111331	OAS3	12	112938051	Hospitalized.M4.MAF_1.perc	reference	0	0.7649	0.0907952	0.0815741	0.2657	0	?++++-	12124	233	0	583311	12847	16	13112	0.09473002516400784
Susceptibility	ENSG00000182504	CEP97	3	101724593	Susceptibility.M4.MAF_0.1.perc	reference	0	0.4458	0.0797414	0.0720193	0.2682	0	+?++++	27126	236	0	591861	4913	4	5157	0.6804869881046842
Susceptibility	ENSG00000238083	LRRC37A2	17	46511511	Susceptibility.M1.MAF_1.perc	reference	23.4	0.2654	0.3775812	0.3412183	0.2685	0.1569604	+?++-+	23572	42	1	573121	999	1	1045	0.3713770731237358
Susceptibility	ENSG00000105397	TYK2	19	10350529	Susceptibility.M3.MAF_1.perc	reference	0	0.6714	0.0552169	0.0499876	0.2693	0	-?+-++	26529	449	4	580636	9947	37	10478	0.35917607780056926
Severe	ENSG00000090339	ICAM1	19	10271093	Severe.M1.MAF_0.1.perc	reference	0	0.9683	1.2168957	1.107907	0.272	0	?++??-	1937	1	0	560184	151	0	152	0.37922659084404975
Severe	ENSG00000090339	ICAM1	19	10271093	Severe.M1.MAF_1.perc	reference	0	0.9683	1.2168957	1.107907	0.272	0	?++??-	1937	1	0	560184	151	0	152	0.37922659084404975
Severe	ENSG00000182504	CEP97	3	101724593	Severe.M1.MAF_1.perc	reference	0	0.9516	0.7719185	0.7044	0.2731	0	?++?--	2562	2	0	564858	376	0	378	0.37767625935121385
Susceptibility	ENSG00000186868	MAPT	17	45894527	Susceptibility.M4.MAF_0.1.perc	reference	0	0.9166	-0.0849727	0.0780962	0.2766	0	-?---+	26529	178	0	580636	4344	2	4526	0.2581697096434456
Hospitalized	ENSG00000066422	ZBTB11	3	101648889	Hospitalized.M3.MAF_1.perc	reference	0	0.8625	0.265068	0.2437613	0.2769	0	-++-+-	10736	33	0	582065	1282	2	1319	0.07834362128405653
Hospitalized	ENSG00000163817	SLC6A20	3	45755449	Hospitalized.M1.MAF_1.perc	reference	17.8	0.298	-0.5553635	0.5123532	0.2784	0.3124379	----+-	9694	11	0	585505	1030	1	1043	0.03145334496389953
Severe	ENSG00000090339	ICAM1	19	10271093	Severe.M4.MAF_1.perc	reference	0	0.7174	-0.1167835	0.108142	0.2802	0	+---++	4630	129	0	566264	14135	27	14318	0.37922659084404975
Hospitalized	ENSG00000089127	OAS1	12	112905856	Hospitalized.M3.MAF_0.1.perc	reference	0	0.8479	0.3813268	0.353973	0.2814	0	-++-++	11153	18	0	574559	515	1	535	0.16690810105983592
Hospitalized	ENSG00000267673	FDX2	19	10310045	Hospitalized.M3.MAF_1.perc	reference	0	0.4473	0.336902	0.3131113	0.2819	0	?+-++-	8434	13	0	578103	607	1	622	0.03979252640369352
Hospitalized	ENSG00000256762	STH	17	45999250	Hospitalized.M1.MAF_1.perc	reference	34.8	0.2036	1.2125134	1.1320366	0.2841	1.6294475	?-++?-	9246	7	0	562140	140	0	147	0.010279925394046636
Hospitalized	ENSG00000256762	STH	17	45999250	Hospitalized.M3.MAF_1.perc	reference	34.8	0.2036	1.2125134	1.1320366	0.2841	1.6294475	?-++?-	9246	7	0	562140	140	0	147	0.010279925394046636
Hospitalized	ENSG00000105376	ICAM5	19	10289952	Hospitalized.M4.MAF_0.1.perc	reference	21.3	0.2826	0.3099141	0.2894398	0.2843	0.0922866	?++-?-	10774	59	0	579052	2777	3	2842	0.9156192629915194
Severe	ENSG00000105371	ICAM4	19	10286955	Severe.M4.MAF_0.1.perc	reference	47.4	0.1272	0.7840625	0.7345376	0.2858	0.9518987	?-++?-	4081	16	0	566055	1425	1	1443	0.33572498995704536
Susceptibility	ENSG00000185829	ARL17A	17	46516702	Susceptibility.M3.MAF_1.perc	reference	0	0.5038	-0.718355	0.6740807	0.2866	0	-?-??-	15887	2	0	401959	30	0	32	0.986844570142484
Susceptibility	ENSG00000172215	CXCR6	3	45940933	Susceptibility.M4.MAF_1.perc	reference	0	0.5812	-0.1265889	0.1188345	0.2868	0	-?--+-	25254	70	0	574293	1803	1	1875	0.9112965050977453
Susceptibility	ENSG00000173585	CCR9	3	45886504	Susceptibility.M4.MAF_0.1.perc	reference	28	0.235	0.2917175	0.2742218	0.2874	0.1133204	+?-+--	25498	107	0	577124	2323	1	2432	0.47854324961429623
Susceptibility	ENSG00000175164	ABO	9	133233278	Susceptibility.M4.MAF_1.perc	reference	0	0.7738	0.0615073	0.0579806	0.2888	0	+?++++	25594	365	1	587303	7872	20	8279	3.3147837548295117e-4
Severe	ENSG00000142002	DPP9	19	4675224	Severe.M3.MAF_0.1.perc	reference	0	0.6977	-0.4179507	0.3954739	0.2906	0	?-+---	4018	4	0	564630	1376	0	1380	0.8364250705988868
Severe	ENSG00000076662	ICAM3	19	10333776	Severe.M1.MAF_0.1.perc	reference	0	0.7732	0.4453549	0.4215531	0.2908	0	+++---	4332	9	0	567663	583	0	592	0.5209860618528013
Susceptibility	ENSG00000173578	XCR1	3	46017007	Susceptibility.M3.MAF_0.1.perc	reference	0	0.4542	-0.210919	0.1999949	0.2916	0	-?---+	25465	23	0	576710	642	0	665	0.06347162133702614
Hospitalized	ENSG00000089127	OAS1	12	112905856	Hospitalized.M3.MAF_1.perc	reference	0	0.4872	0.3261544	0.3185285	0.3059	0	?-++++	11093	22	0	569642	613	2	639	0.16690810105983592
Hospitalized	ENSG00000161847	RAVER1	19	10316212	Hospitalized.M4.MAF_0.1.perc	reference	12.4	0.3349	0.2157676	0.2110364	0.3066	0.0437085	?++--+	11306	93	0	578762	5435	0	5528	0.7897380717784334
Hospitalized	ENSG00000111331	OAS3	12	112938051	Hospitalized.M1.MAF_0.1.perc	reference	0	0.8835	0.3270385	0.3204882	0.3075	0	?++-?-	10930	18	0	580229	672	2	694	0.09473002516400784
Severe	ENSG00000105371	ICAM4	19	10286955	Severe.M1.MAF_1.perc	reference	0	0.713	0.3725416	0.3656632	0.3083	0	?++??-	4232	16	0	565983	1161	0	1177	0.33572498995704536
Severe	ENSG00000105371	ICAM4	19	10286955	Severe.M3.MAF_1.perc	reference	0	0.713	0.3725416	0.3656632	0.3083	0	?++??-	4232	16	0	565983	1161	0	1177	0.33572498995704536
Susceptibility	ENSG00000220201	ZGLP1	19	10304803	Susceptibility.M1.MAF_1.perc	reference	0.5	0.366	0.8549549	0.8395051	0.3085	0.0124715	??+-+?	21264	5	0	554481	31	0	36	0.1448777652730551
Hospitalized	ENSG00000175164	ABO	9	133233278	Hospitalized.M4.MAF_1.perc	reference	0	0.5304	0.1043547	0.1026346	0.3093	0	?+++-+	9936	152	0	578316	7757	18	7945	0.0023417088528392546
Severe	ENSG00000089127	OAS1	12	112905856	Severe.M3.MAF_1.perc	reference	0	0.4119	0.437208	0.4329931	0.3126	0	-++?+-	4629	8	0	569290	581	1	591	0.7178348334957181
Susceptibility	ENSG00000176358	TAC4	17	49838309	Susceptibility.M3.MAF_1.perc	reference	33.6	0.1976	0.6396657	0.6352686	0.314	0.6813514	-?+-++	26420	19	0	585683	240	0	259	0.23648780229815095
Hospitalized	ENSG00000161847	RAVER1	19	10316212	Hospitalized.M1.MAF_0.1.perc	reference	0	0.7385	0.7856677	0.780426	0.3141	0	?++-?-	5847	3	0	560479	142	0	145	0.7897380717784334
Hospitalized	ENSG00000161847	RAVER1	19	10316212	Hospitalized.M1.MAF_1.perc	reference	0	0.7385	0.7856677	0.780426	0.3141	0	?++-?-	5847	3	0	560479	142	0	145	0.7897380717784334
Susceptibility	ENSG00000185294	SPPL2C	17	45844881	Susceptibility.M4.MAF_1.perc	reference	0	0.5994	-0.0469289	0.046685	0.3148	0	-?--++	26529	522	1	580636	12241	17	12799	0.53675633431750025
Hospitalized	ENSG00000137166	FOXP4	6	41546381	Hospitalized.M3.MAF_1.perc	reference	0	0.8386	0.2500377	0.2489239	0.3152	0	?+-++-	11230	35	0	581779	1198	0	1233	0.48809024120356626
Susceptibility	ENSG00000182504	CEP97	3	101724593	Susceptibility.M4.MAF_1.perc	reference	0	0.4724	0.0472758	0.0471765	0.3163	0	+-+++-	27803	538	3	596161	11546	16	12122	0.6804869881046842
Severe	ENSG00000159110	IFNAR2	21	33229901	Severe.M4.MAF_0.1.perc	reference	26.1	0.2476	0.6125289	0.6117627	0.3167	0.553807	+-+?-+	4629	20	0	569289	2498	0	2518	0.3722887430255838
Susceptibility	ENSG00000066422	ZBTB11	3	101648889	Susceptibility.M4.MAF_0.1.perc	reference	41.4	0.1455	0.2372991	0.2371735	0.3171	0.106443	+?++-+	26424	154	0	587505	3103	3	3263	0.355089567718157
Hospitalized	ENSG00000114391	RPL24	3	101681091	Hospitalized.M1.MAF_1.perc	reference	0	1	-1.0247931	1.0256989	0.3177	0	?--??-	5538	0	0	517165	95	0	95	0.4242224746400281
Susceptibility	ENSG00000163817	SLC6A20	3	45755449	Susceptibility.M3.MAF_0.1.perc	reference	36.5	0.163	-0.2328737	0.2351348	0.322	0.1127112	----+-	27468	116	0	594283	3124	1	3242	0.1130499316547546
Hospitalized	ENSG00000173578	XCR1	3	46017007	Hospitalized.M3.MAF_1.perc	reference	29	0.2282	0.4909477	0.4958707	0.3221	0.3707085	?+-+++	11203	21	0	570455	710	1	733	0.8140471887903338
Susceptibility	ENSG00000087074	PPP1R15A	19	48872421	Susceptibility.M4.MAF_1.perc	reference	0	0.8401	0.0509983	0.0515245	0.3223	0	-?++-+	27340	466	0	591878	9783	7	10263	0.7724920607601033
Susceptibility	ENSG00000120071	KANSL1	17	46029916	Susceptibility.M3.MAF_1.perc	reference	0	0.7918	0.073844	0.0747292	0.3231	0	+?+++-	25502	215	0	587074	4624	1	4841	0.7682392341456148
Severe	ENSG00000108379	WNT3	17	46762506	Severe.M4.MAF_0.1.perc	reference	39.1	0.1772	0.7397217	0.7496797	0.3238	0.8107862	?++?--	4178	11	0	564955	913	0	924	0.439309748430783
Susceptibility	ENSG00000176358	TAC4	17	49838309	Susceptibility.M3.MAF_0.1.perc	reference	33.8	0.1961	0.6291745	0.6381023	0.3241	0.6897352	-?+-++	25234	16	0	585453	240	0	256	0.23648780229815095
Severe	ENSG00000105376	ICAM5	19	10289952	Severe.M3.MAF_1.perc	reference	0	0.9998	-0.5269197	0.5360839	0.3257	0	?---?-	3661	3	0	552987	672	0	675	0.5921057924215161
Hospitalized	ENSG00000114391	RPL24	3	101681091	Hospitalized.M4.MAF_0.1.perc	reference	0	0.536	0.3688637	0.3773146	0.3283	0	?+----	8954	10	0	577620	538	0	548	0.4242224746400281
Susceptibility	ENSG00000173578	XCR1	3	46017007	Susceptibility.M1.MAF_1.perc	reference	0	0.6167	-0.2493908	0.2551667	0.3284	0	-?---+	25945	14	0	578325	384	0	398	0.06347162133702614
Hospitalized	ENSG00000182504	CEP97	3	101724593	Hospitalized.M1.MAF_0.1.perc	reference	0	0.9946	-0.484489	0.4976263	0.3303	0	?--+--	7677	3	0	578751	379	0	382	0.47354469564779345
Hospitalized	ENSG00000159314	ARHGAP27	17	45393902	Hospitalized.M1.MAF_0.1.perc	reference	0	0.9781	-0.5089625	0.5231234	0.3306	0	?--+?-	7099	5	0	560416	291	0	296	0.7620976479621291
Hospitalized	ENSG00000159314	ARHGAP27	17	45393902	Hospitalized.M1.MAF_1.perc	reference	0	0.9781	-0.5089625	0.5231234	0.3306	0	?--+?-	7099	5	0	560416	291	0	296	0.7620976479621291
Hospitalized	ENSG00000087074	PPP1R15A	19	48872421	Hospitalized.M3.MAF_0.1.perc	reference	0	0.8768	0.2772153	0.2853838	0.3314	0	?++--+	10985	25	0	581461	965	0	990	0.9697831146687133
Hospitalized	ENSG00000173585	CCR9	3	45886504	Hospitalized.M3.MAF_1.perc	reference	0	0.7002	-0.1912644	0.1975565	0.333	0	?--+?+	9129	34	0	565773	3117	0	3151	0.8617345012072779
Hospitalized	ENSG00000163817	SLC6A20	3	45755449	Hospitalized.M3.MAF_1.perc	reference	17.2	0.3025	-0.1993012	0.2066195	0.3348	0.051056699999999997	---+--	12123	70	0	588133	3868	3	3944	0.03145334496389953
Hospitalized	ENSG00000238083	LRRC37A2	17	46511511	Hospitalized.M1.MAF_0.1.perc	reference	0	0.5412	0.2727984	0.2838315	0.3365	0	?++-+-	8332	16	1	562859	983	1	1003	0.4329030846347006
Susceptibility	ENSG00000267673	FDX2	19	10310045	Susceptibility.M4.MAF_1.perc	reference	0	0.9557	0.1394528	0.1453815	0.3374	0	+?++--	26942	63	0	589382	1180	1	1245	0.3868644533967528
Susceptibility	ENSG00000173578	XCR1	3	46017007	Susceptibility.M4.MAF_1.perc	reference	39.7	0.1565	-0.1973553	0.2057654	0.3375	0.076513	+?--++	26529	67	2	580636	1851	1	1924	0.06347162133702614
Severe	ENSG00000089127	OAS1	12	112905856	Severe.M1.MAF_1.perc	reference	3.1	0.3892	0.5244767	0.5481608	0.3387	0.0626546	-++?+-	4035	5	0	564887	393	1	400	0.7178348334957181
Hospitalized	ENSG00000225190	PLEKHM1	17	45435900	Hospitalized.M1.MAF_0.1.perc	reference	0	0.9639	-0.5468685	0.5742629	0.3409	0	?---?-	7770	4	0	563862	191	0	195	0.8533332107141244
Hospitalized	ENSG00000105397	TYK2	19	10350529	Hospitalized.M1.MAF_1.perc	reference	0	0.6893	0.3757407	0.3971137	0.3441	0	?+--++	8821	13	0	566413	474	0	487	0.4847525005042474
Susceptibility	ENSG00000173578	XCR1	3	46017007	Susceptibility.M1.MAF_0.1.perc	reference	0	0.6193	-0.2420784	0.2562398	0.3448	0	-?---+	25465	14	0	576710	382	0	396	0.06347162133702614
Severe	ENSG00000105376	ICAM5	19	10289952	Severe.M3.MAF_0.1.perc	reference	0	0.9992	-0.5245908	0.5553935	0.3449	0	?--+?-	3592	3	0	552465	671	0	674	0.5921057924215161
Susceptibility	ENSG00000238083	LRRC37A2	17	46511511	Susceptibility.M3.MAF_1.perc	reference	6.6	0.3693	0.2105679	0.2243602	0.348	0.0338632	+?++-+	24173	43	1	584359	1010	2	1059	0.3713770731237358
Hospitalized	ENSG00000164983	TMEM65	8	124306189	Hospitalized.M3.MAF_1.perc	reference	59.8	0.05841	0.8219726	0.8770631	0.3487	1.4755749	?+--?+	7953	16	0	561978	891	0	907	0.5320781463779873
Susceptibility	ENSG00000105376	ICAM5	19	10289952	Susceptibility.M1.MAF_0.1.perc	reference	0	0.9938	-0.6124504	0.6552861	0.35	0	??--+?	20599	3	0	543662	69	0	72	0.7451344437282921
Susceptibility	ENSG00000105376	ICAM5	19	10289952	Susceptibility.M1.MAF_1.perc	reference	0	0.9938	-0.6124504	0.6552861	0.35	0	??--+?	20599	3	0	543662	69	0	72	0.7451344437282921
Hospitalized	ENSG00000238083	LRRC37A2	17	46511511	Hospitalized.M1.MAF_1.perc	reference	0	0.5207	0.2643502	0.2829825	0.3502	0	?++-+-	8332	16	1	562859	995	1	1015	0.4329030846347006
Susceptibility	ENSG00000163820	FYCO1	3	45917899	Susceptibility.M1.MAF_1.perc	reference	0	0.9573	0.1403894	0.150917	0.3522	0	-?++--	26265	59	0	579579	1160	2	1223	0.8892356169592901
Susceptibility	ENSG00000159314	ARHGAP27	17	45393902	Susceptibility.M1.MAF_0.1.perc	reference	0	0.7584	-0.2657908	0.2863891	0.3534	0	+?---?	23512	11	0	569236	296	0	307	0.5828817624215747
Susceptibility	ENSG00000159314	ARHGAP27	17	45393902	Susceptibility.M1.MAF_1.perc	reference	0	0.7584	-0.2657908	0.2863891	0.3534	0	+?---?	23512	11	0	569236	296	0	307	0.5828817624215747
Susceptibility	ENSG00000120088	CRHR1	17	45784280	Susceptibility.M3.MAF_0.1.perc	reference	0	0.6812	0.1534744	0.1656738	0.3543	0	+?+---	26317	50	0	589028	873	0	923	0.9393232750042521
Hospitalized	ENSG00000136504	KAT7	17	49788648	Hospitalized.M1.MAF_1.perc	reference	0	0.938	-0.6208101	0.6709559	0.3548	0	?---??	5559	1	0	521073	141	0	142	0.24646901134231677
Severe	ENSG00000105397	TYK2	19	10350529	Severe.M3.MAF_1.perc	reference	0	0.9505	0.1966212	0.2124851	0.3548	0	+++++-	3754	58	1	178294	2441	9	2519	0.628495312084332
Severe	ENSG00000163817	SLC6A20	3	45755449	Severe.M1.MAF_1.perc	reference	0	0.5834	-0.3592613	0.3886275	0.3553	0	+-+-+-	4262	6	0	567141	969	0	975	0.042666688509654806
Severe	ENSG00000238083	LRRC37A2	17	46511511	Severe.M4.MAF_1.perc	reference	0	0.8367	-0.1926631	0.2086478	0.3558	0	?---?-	3835	29	0	561983	6563	53	6698	0.6831480120698057
Hospitalized	ENSG00000164983	TMEM65	8	124306189	Hospitalized.M4.MAF_0.1.perc	reference	23.4	0.2655	-0.6043373	0.6571397	0.3578	0.5906743	?----+	10642	11	0	565883	621	0	632	0.5320781463779873
Susceptibility	ENSG00000163820	FYCO1	3	45917899	Susceptibility.M1.MAF_0.1.perc	reference	0	0.9577	0.1390018	0.1515819	0.3591	0	-?++--	26265	58	0	579579	1159	2	1221	0.8892356169592901
Susceptibility	ENSG00000142002	DPP9	19	4675224	Susceptibility.M4.MAF_1.perc	reference	32.6	0.2041	-0.1235976	0.1348548	0.3594	0.0299977	+?----	27186	655	2	589412	16216	22	16919	0.4268721091131171
Susceptibility	ENSG00000238083	LRRC37A2	17	46511511	Susceptibility.M3.MAF_0.1.perc	reference	0	0.4082	0.1487517	0.1632967	0.3623	0	+?++-+	24173	43	1	584359	998	2	1047	0.3713770731237358
Severe	ENSG00000076662	ICAM3	19	10333776	Severe.M1.MAF_1.perc	reference	0	0.704	0.3695987	0.4061085	0.3628	0	+++---	4531	11	0	568217	631	0	642	0.5209860618528013
Hospitalized	ENSG00000087074	PPP1R15A	19	48872421	Hospitalized.M4.MAF_1.perc	reference	0	0.466	0.0797919	0.087715	0.363	0	?+----	12124	204	0	583311	9607	7	9825	0.9697831146687133
Severe	ENSG00000172215	CXCR6	3	45940933	Severe.M4.MAF_0.1.perc	reference	0	0.9798	-0.340606	0.3752825	0.3641	0	?-+-?-	3882	8	0	563020	1337	1	1347	0.7703828334917471
Susceptibility	ENSG00000161847	RAVER1	19	10316212	Susceptibility.M1.MAF_0.1.perc	reference	0	0.98740000000000006	0.3836563	0.4246747	0.3663	0	-?+++?	22025	9	0	563656	147	0	156	0.4620935643826267
Susceptibility	ENSG00000161847	RAVER1	19	10316212	Susceptibility.M1.MAF_1.perc	reference	0	0.98740000000000006	0.3836563	0.4246747	0.3663	0	-?+++?	22025	9	0	563656	147	0	156	0.4620935643826267
Susceptibility	ENSG00000108379	WNT3	17	46762506	Susceptibility.M1.MAF_0.1.perc	reference	0	0.9917	-1.0864232	1.2037658	0.3668	0	??--??	20415	0	0	517750	17	0	17	0.6413701186375563
Susceptibility	ENSG00000108379	WNT3	17	46762506	Susceptibility.M1.MAF_1.perc	reference	0	0.9917	-1.0864232	1.2037658	0.3668	0	??--??	20415	0	0	517750	17	0	17	0.6413701186375563
Hospitalized	ENSG00000076662	ICAM3	19	10333776	Hospitalized.M3.MAF_0.1.perc	reference	0	0.5194	0.2844421	0.3163035	0.3685	0	?+---+	10047	18	0	581668	636	0	654	0.5741155670217574
Hospitalized	ENSG00000186868	MAPT	17	45894527	Hospitalized.M4.MAF_1.perc	reference	0	0.8486	-0.0629707	0.0703482	0.3707	0	?-+---	11897	271	1	571332	18211	31	18546	0.27032260815989334
Severe	ENSG00000104805	NUCB1	19	48900312	Severe.M4.MAF_1.perc	reference	31.1	0.202	0.23183	0.2616896	0.3757	0.1205848	+-++-+	4837	77	0	569016	8460	3	8543	0.8008160879840296
Severe	ENSG00000105371	ICAM4	19	10286955	Severe.M1.MAF_0.1.perc	reference	0	0.8787	0.7412354	0.8368615	0.3758	0	?++??-	3166	2	0	561740	249	0	251	0.33572498995704536
Severe	ENSG00000105371	ICAM4	19	10286955	Severe.M3.MAF_0.1.perc	reference	0	0.8787	0.7412354	0.8368615	0.3758	0	?++??-	3166	2	0	561740	249	0	251	0.33572498995704536
Severe	ENSG00000105371	ICAM4	19	10286955	Severe.M4.MAF_1.perc	reference	15.8	0.3125	0.3278971	0.3705041	0.3762	0.1371798	?+++?-	4525	37	0	568318	3581	2	3622	0.33572498995704536
Hospitalized	ENSG00000137166	FOXP4	6	41546381	Hospitalized.M1.MAF_1.perc	reference	0	0.8639	-0.8227789	0.9329568	0.3778	0	?--+?-	6384	7	0	559429	91	0	98	0.48809024120356626
Severe	ENSG00000161847	RAVER1	19	10316212	Severe.M3.MAF_1.perc	reference	42.8	0.1545	0.6937054	0.7867636	0.3779	1.0356377	+-+??-	4177	15	0	564143	1436	0	1451	0.5332608867972091
Susceptibility	ENSG00000173585	CCR9	3	45886504	Susceptibility.M3.MAF_1.perc	reference	0	0.8608	-0.0939297	0.1065675	0.3781	0	+?----	23638	117	0	575266	3148	0	3265	0.47854324961429623
Severe	ENSG00000176358	TAC4	17	49838309	Severe.M4.MAF_0.1.perc	reference	0	0.9964	-0.5384081	0.6121854	0.3791	0	?--?--	4062	2	0	566764	437	0	439	0.6278248135267781
Susceptibility	ENSG00000185294	SPPL2C	17	45844881	Susceptibility.M3.MAF_0.1.perc	reference	36.3	0.1792	0.3231962	0.369285	0.3815	0.2447113	+?-+++	26146	43	0	579197	941	0	984	0.53675633431750025
Hospitalized	ENSG00000186868	MAPT	17	45894527	Hospitalized.M3.MAF_1.perc	reference	0	0.5374	-0.1355456	0.1557266	0.3841	0	?--+--	11850	57	0	571144	3406	6	3475	0.27032260815989334
Severe	ENSG00000111331	OAS3	12	112938051	Severe.M4.MAF_0.1.perc	reference	0	0.9456	0.1380821	0.158641	0.3841	0	+++--+	4685	65	0	568730	6772	4	6845	0.05722157592860392
Susceptibility	ENSG00000104805	NUCB1	19	48900312	Susceptibility.M3.MAF_1.perc	reference	46.7	0.1116	-0.2288586	0.2630278	0.3842	0.1402076	-?--+-	26807	240	0	590069	5851	2	6095	0.6213642768909429
Hospitalized	ENSG00000111331	OAS3	12	112938051	Hospitalized.M1.MAF_1.perc	reference	0	0.7384	0.2733677	0.314339	0.3845	0	?++-?-	11214	20	0	580762	689	2	713	0.09473002516400784
Hospitalized	ENSG00000238083	LRRC37A2	17	46511511	Hospitalized.M3.MAF_0.1.perc	reference	0	0.6691	0.2439839	0.2810766	0.3854	0	?++-+-	8366	17	1	574664	993	2	1016	0.4329030846347006
Severe	ENSG00000111335	OAS2	12	112978395	Severe.M3.MAF_0.1.perc	reference	50.8	0.07063	0.6969673	0.8062413	0.3873	1.6042825	--+++-	4571	12	0	568184	452	0	464	0.37850895326370027
Severe	ENSG00000256762	STH	17	45999250	Severe.M1.MAF_1.perc	reference	0	0.6641	0.7211792	0.8348752	0.3877	0	+--+?-	3998	4	0	561724	143	0	147	0.3595115402940052
Severe	ENSG00000256762	STH	17	45999250	Severe.M3.MAF_1.perc	reference	0	0.6641	0.7211792	0.8348752	0.3877	0	+--+?-	3998	4	0	561724	143	0	147	0.3595115402940052
Hospitalized	ENSG00000114391	RPL24	3	101681091	Hospitalized.M3.MAF_0.1.perc	reference	0	0.9999	-1.1043831	1.2824602	0.3892	0	?--?--	6329	0	0	512515	34	0	34	0.4242224746400281
Susceptibility	ENSG00000185829	ARL17A	17	46516702	Susceptibility.M3.MAF_0.1.perc	reference	0	0.9999	-1.1112579	1.2966039	0.3914	0	-?-??-	15153	0	0	401431	16	0	16	0.986844570142484
Hospitalized	ENSG00000163818	LZTFL1	3	45823316	Hospitalized.M4.MAF_0.1.perc	reference	60.5	0.03826	0.5939466	0.6935769	0.3918	1.2880853	?-++-+	11774	19	0	580452	940	0	959	0.5369334416193179
Severe	ENSG00000087074	PPP1R15A	19	48872421	Severe.M4.MAF_1.perc	reference	0	0.9728	-0.1116133	0.1305279	0.3925	0	?-----	4698	87	0	570368	9539	7	9640	0.9563993677166953
Hospitalized	ENSG00000163820	FYCO1	3	45917899	Hospitalized.M4.MAF_1.perc	reference	1.6	0.4063	0.0729479	0.0857134	0.3947	0.0017899	++--++	12184	247	0	588227	13370	9	13635	0.6648566726677239
Susceptibility	ENSG00000137166	FOXP4	6	41546381	Susceptibility.M3.MAF_0.1.perc	reference	0	0.906	-0.1264787	0.1490201	0.396	0	+?----	25709	46	0	577683	1183	0	1229	0.35798068475800504
Hospitalized	ENSG00000238083	LRRC37A2	17	46511511	Hospitalized.M3.MAF_1.perc	reference	0	0.6474	0.2358667	0.280252	0.4	0	?++-+-	8366	17	1	574664	1005	2	1028	0.4329030846347006
Susceptibility	ENSG00000176358	TAC4	17	49838309	Susceptibility.M1.MAF_1.perc	reference	42.9	0.1541	0.65335	0.7797302	0.4021	1.0196767	-?+-+?	25034	12	0	581680	136	0	148	0.23648780229815095
Susceptibility	ENSG00000111331	OAS3	12	112938051	Susceptibility.M4.MAF_1.perc	reference	25.6	0.2508	-0.078131	0.0932494	0.4021	0.012286	-?+-++	27126	556	0	591861	13088	16	13676	0.7558020056569048
Severe	ENSG00000176358	TAC4	17	49838309	Severe.M1.MAF_1.perc	reference	0	0.9983	-1.00056	1.2079806	0.4075	0	?--??-	2275	0	0	563484	135	0	135	0.6278248135267781
Severe	ENSG00000104805	NUCB1	19	48900312	Severe.M4.MAF_0.1.perc	reference	6.2	0.3768	-0.2307856	0.2787695	0.4077	0.0536952	--+--+	4836	25	0	568994	4380	1	4407	0.8008160879840296
Susceptibility	ENSG00000220201	ZGLP1	19	10304803	Susceptibility.M3.MAF_1.perc	reference	0	0.405	0.6608685	0.7991235	0.4082	0	??+-+?	21744	5	0	556096	33	0	38	0.1448777652730551
Hospitalized	ENSG00000164983	TMEM65	8	124306189	Hospitalized.M1.MAF_0.1.perc	reference	0	0.9899	-0.988998	1.1967724	0.4086	0	?--???	5438	0	0	541066	81	0	81	0.5320781463779873
Hospitalized	ENSG00000164983	TMEM65	8	124306189	Hospitalized.M1.MAF_1.perc	reference	0	0.9899	-0.988998	1.1967724	0.4086	0	?--???	5438	0	0	541066	81	0	81	0.5320781463779873
Susceptibility	ENSG00000159314	ARHGAP27	17	45393902	Susceptibility.M3.MAF_0.1.perc	reference	0	0.9578	0.13922	0.1685774	0.4089	0	+?++--	26755	50	0	588527	868	0	918	0.5828817624215747
Severe	ENSG00000136504	KAT7	17	49788648	Severe.M1.MAF_1.perc	reference	0	0.9922	-1.0302073	1.2485349	0.4093	0	?--???	1656	0	0	519111	140	0	140	0.1337692565863957
Severe	ENSG00000161847	RAVER1	19	10316212	Severe.M4.MAF_0.1.perc	reference	28.5	0.2211	0.2720316	0.3298752	0.4096	0.1788107	+-++-+	4607	34	0	566134	5378	0	5412	0.5332608867972091
Severe	ENSG00000142002	DPP9	19	4675224	Severe.M1.MAF_0.1.perc	reference	0	0.4963	0.8211441	0.9968471	0.4101	0	?++-?-	3550	2	0	552970	113	0	115	0.8364250705988868
Severe	ENSG00000142002	DPP9	19	4675224	Severe.M1.MAF_1.perc	reference	0	0.4963	0.8211441	0.9968471	0.4101	0	?++-?-	3550	2	0	552970	113	0	115	0.8364250705988868
Susceptibility	ENSG00000114391	RPL24	3	101681091	Susceptibility.M4.MAF_0.1.perc	reference	0	0.8186	0.1678896	0.2043669	0.4114	0	-?++--	24161	24	0	587204	545	0	569	0.8713447372975135
Severe	ENSG00000220201	ZGLP1	19	10304803	Severe.M4.MAF_0.1.perc	reference	0	0.82	0.5268593	0.6424666	0.4122	0	?++-?+	3024	6	0	172150	432	1	440	0.4649370323661227
Severe	ENSG00000073969	NSF	17	46590669	Severe.M1.MAF_0.1.perc	reference	0	0.8531	1.2213961	1.4949089	0.4139	0	?+-??-	1859	1	0	559874	105	0	106	0.6472780095167768
Severe	ENSG00000073969	NSF	17	46590669	Severe.M1.MAF_1.perc	reference	0	0.8531	1.2213961	1.4949089	0.4139	0	?+-??-	1859	1	0	559874	105	0	106	0.6472780095167768
Severe	ENSG00000238083	LRRC37A2	17	46511511	Severe.M4.MAF_0.1.perc	reference	0	0.6216	-0.2095064	0.2567615	0.4145	0	?-+-?-	3530	23	0	560853	5034	23	5103	0.6831480120698057
Susceptibility	ENSG00000108379	WNT3	17	46762506	Susceptibility.M4.MAF_1.perc	reference	0	0.9448	0.1326467	0.1629669	0.4157	0	+?++-+	25628	50	0	575495	939	0	989	0.6413701186375563
Severe	ENSG00000137166	FOXP4	6	41546381	Severe.M3.MAF_0.1.perc	reference	0	0.8737	-0.2248373	0.2769085	0.4168	0	?--+--	4131	5	0	567285	1172	0	1177	0.9505318503570317
Susceptibility	ENSG00000238083	LRRC37A2	17	46511511	Susceptibility.M4.MAF_1.perc	reference	0	0.7155	-0.0497626	0.0613637	0.4174	0	-?-+++	24369	271	5	585060	6769	62	7174	0.3713770731237358
Susceptibility	ENSG00000176358	TAC4	17	49838309	Susceptibility.M1.MAF_0.1.perc	reference	42.9	0.1541	0.6349397	0.7834264	0.4177	1.0277019	-?+-+?	23848	9	0	581450	136	0	145	0.23648780229815095
Severe	ENSG00000225190	PLEKHM1	17	45435900	Severe.M4.MAF_0.1.perc	reference	0	0.9299	-0.1549047	0.1917127	0.4191	0	+-+-?-	4477	41	0	565442	6771	3	6818	0.666432372371803
Severe	ENSG00000076662	ICAM3	19	10333776	Severe.M3.MAF_0.1.perc	reference	0	0.7804	0.324484	0.4046776	0.4226	0	++----	4332	9	0	567665	623	0	632	0.5209860618528013
Severe	ENSG00000220201	ZGLP1	19	10304803	Severe.M1.MAF_0.1.perc	reference	0	0.7686	1.3270499	1.656675	0.4231	0	?-++??	1810	1	0	549896	29	0	30	0.4649370323661227
Severe	ENSG00000220201	ZGLP1	19	10304803	Severe.M1.MAF_1.perc	reference	0	0.7686	1.3266964	1.656563	0.4232	0	?-++??	1818	2	0	549899	29	0	31	0.4649370323661227
Susceptibility	ENSG00000161847	RAVER1	19	10316212	Susceptibility.M4.MAF_0.1.perc	reference	42.2	0.1404	0.1692303	0.211486	0.4236	0.0850071	+?++--	26424	249	0	587505	5521	0	5770	0.4620935643826267
Severe	ENSG00000161847	RAVER1	19	10316212	Severe.M3.MAF_0.1.perc	reference	57.6	0.06948	0.8417737	1.0529334	0.424	2.2240711	+-+??-	2454	5	0	562295	1155	0	1160	0.5332608867972091
Severe	ENSG00000176358	TAC4	17	49838309	Severe.M1.MAF_0.1.perc	reference	0	0.9983	-0.9979751	1.2486109	0.4241	0	?--??-	2165	0	0	562178	132	0	132	0.6278248135267781
Susceptibility	ENSG00000111335	OAS2	12	112978395	Susceptibility.M1.MAF_0.1.perc	reference	28.9	0.2288	0.3208673	0.40242	0.4253	0.2367489	-?++-+	24990	27	0	578043	385	0	412	0.8802773193884548
Hospitalized	ENSG00000136504	KAT7	17	49788648	Hospitalized.M3.MAF_0.1.perc	reference	0	0.6232	0.3276228	0.4111001	0.4255	0	?+++?-	6753	9	0	531769	524	0	533	0.24646901134231677
Severe	ENSG00000090339	ICAM1	19	10271093	Severe.M4.MAF_0.1.perc	reference	2.5	0.4002	-0.1491834	0.187317	0.4258	0.0069222	----++	4606	18	0	566129	3407	1	3427	0.37922659084404975
Susceptibility	ENSG00000111335	OAS2	12	112978395	Susceptibility.M3.MAF_0.1.perc	reference	34.1	0.194	0.3155354	0.3968222	0.4265	0.2604379	-?++-+	24990	30	0	578043	460	0	490	0.8802773193884548
Hospitalized	ENSG00000114391	RPL24	3	101681091	Hospitalized.M4.MAF_1.perc	reference	0	0.7665	0.2497662	0.3142291	0.4267	0	++----	9882	17	0	584140	673	0	690	0.4242224746400281
Severe	ENSG00000173585	CCR9	3	45886504	Severe.M3.MAF_1.perc	reference	0	0.8936	-0.2135758	0.2688118	0.4269	0	?-+-?-	3795	12	0	563957	3112	0	3124	0.2841705574008875
Severe	ENSG00000173585	CCR9	3	45886504	Severe.M1.MAF_0.1.perc	reference	0	0.9291	0.7557165	0.9513634	0.427	0	?+-??-	1731	1	0	549912	192	0	193	0.2841705574008875
Severe	ENSG00000173585	CCR9	3	45886504	Severe.M1.MAF_1.perc	reference	0	0.9291	0.7557165	0.9513634	0.427	0	?+-??-	1731	1	0	549912	192	0	193	0.2841705574008875
Hospitalized	ENSG00000182504	CEP97	3	101724593	Hospitalized.M4.MAF_0.1.perc	reference	3.9	0.3842	0.1272237	0.1612105	0.43	0.0121574	?++++-	12064	91	0	583218	4840	4	4939	0.47354469564779345
Severe	ENSG00000164983	TMEM65	8	124306189	Severe.M3.MAF_0.1.perc	reference	32.6	0.2269	1.2233931	1.5614196	0.4333	2.8204445	?+-??+	2400	2	0	561523	185	0	187	0.6264771671621703
Hospitalized	ENSG00000089127	OAS1	12	112905856	Hospitalized.M4.MAF_1.perc	reference	62.2	0.03186	0.227543	0.2921898	0.4361	0.2201743	?-+++-	11772	93	0	582710	4738	11	4853	0.16690810105983592
Susceptibility	ENSG00000163818	LZTFL1	3	45823316	Susceptibility.M4.MAF_0.1.perc	reference	44.9	0.1228	0.3186368	0.4093849	0.4364	0.3360744	+?+++-	26919	50	0	589195	957	0	1007	0.882352448942405
Susceptibility	ENSG00000225190	PLEKHM1	17	45435900	Susceptibility.M1.MAF_0.1.perc	reference	0	0.9233	-0.277619	0.3571874	0.437	0	-?----	24155	7	0	574230	194	0	201	0.4161214896438401
Hospitalized	ENSG00000185294	SPPL2C	17	45844881	Hospitalized.M3.MAF_1.perc	reference	41.1	0.1475	0.2668132	0.3432788	0.437	0.2273193	?+-++-	11674	47	0	570736	1399	1	1448	0.23590881196023317
Severe	ENSG00000073969	NSF	17	46590669	Severe.M3.MAF_0.1.perc	reference	36.2	0.2086	0.826775	1.0651487	0.4376	1.2434226	?-+??-	1914	2	0	562341	363	0	365	0.6472780095167768
Severe	ENSG00000066422	ZBTB11	3	101648889	Severe.M4.MAF_1.perc	reference	0	0.8663	-0.132424	0.171155	0.4391	0	--++++	4607	53	0	566134	5684	5	5747	0.5128530275891671
Severe	ENSG00000073969	NSF	17	46590669	Severe.M3.MAF_1.perc	reference	36.5	0.2069	0.8239856	1.0679807	0.4404	1.2585692	?-+??-	1914	2	0	562341	366	0	368	0.6472780095167768
Hospitalized	ENSG00000105397	TYK2	19	10350529	Hospitalized.M4.MAF_1.perc	reference	15.3	0.3167	-0.0904854	0.1173635	0.4407	0.0150167	?---+-	12124	332	2	583311	18153	46	18581	0.4847525005042474
Susceptibility	ENSG00000076662	ICAM3	19	10333776	Susceptibility.M4.MAF_1.perc	reference	0	0.9411	-0.045828	0.0595912	0.4419	0	-?----	27268	315	0	591872	7452	5	7777	0.8699815625315088
Susceptibility	ENSG00000137166	FOXP4	6	41546381	Susceptibility.M3.MAF_1.perc	reference	0	0.79990000000000006	-0.1112665	0.145012	0.4429	0	+?---+	26860	55	0	590805	1211	0	1266	0.35798068475800504
Susceptibility	ENSG00000089127	OAS1	12	112905856	Susceptibility.M3.MAF_0.1.perc	reference	0	0.5067	-0.1547004	0.2035891	0.4473	0	---+-+	27291	26	0	595093	540	1	568	0.8760893275165403
Hospitalized	ENSG00000176681	LRRC37A	17	46292733	Hospitalized.M4.MAF_0.1.perc	reference	20.4	0.285	0.2458209	0.3238016	0.4477	0.1366841	?+--++	8990	21	12	564968	956	15	1031	0.8124529783004808
Hospitalized	ENSG00000159110	IFNAR2	21	33229901	Hospitalized.M4.MAF_1.perc	reference	20.6	0.2833	0.1855261	0.2449856	0.4489	0.0724703	?-+-++	11422	82	0	582187	4554	3	4642	0.6502381679039007
Hospitalized	ENSG00000159314	ARHGAP27	17	45393902	Hospitalized.M3.MAF_0.1.perc	reference	0	0.8639	0.2285749	0.3020683	0.4492	0	?++---	9488	22	0	579055	850	0	872	0.7620976479621291
Hospitalized	ENSG00000142002	DPP9	19	4675224	Hospitalized.M3.MAF_0.1.perc	reference	0	0.8821	0.1936702	0.2564178	0.4501	0	?++--+	9567	20	0	566437	1382	0	1402	0.5972981504940326
Hospitalized	ENSG00000104804	TULP2	19	48880967	Hospitalized.M4.MAF_1.perc	reference	0	0.5003	-0.0808386	0.1075628	0.4523	0	?-+-+-	12025	123	0	583211	7443	9	7584	0.9061700740712699
Susceptibility	ENSG00000105397	TYK2	19	10350529	Susceptibility.M4.MAF_1.perc	reference	0	0.5655	-0.028662	0.0382447	0.4536	0	-?--++	27340	782	4	591878	18419	48	19305	0.35917607780056926
Susceptibility	ENSG00000111331	OAS3	12	112938051	Susceptibility.M1.MAF_0.1.perc	reference	0	0.7117	0.1466913	0.196103	0.4544	0	-?++--	26471	35	0	589588	682	2	721	0.7558020056569048
Susceptibility	ENSG00000172215	CXCR6	3	45940933	Susceptibility.M1.MAF_0.1.perc	reference	0	0.9586	-0.2670741	0.3570665	0.4545	0	-?----	23717	7	0	572591	217	0	224	0.9112965050977453
Susceptibility	ENSG00000172215	CXCR6	3	45940933	Susceptibility.M1.MAF_1.perc	reference	0	0.9586	-0.2670741	0.3570665	0.4545	0	-?----	23717	7	0	572591	217	0	224	0.9112965050977453
Hospitalized	ENSG00000105376	ICAM5	19	10289952	Hospitalized.M1.MAF_0.1.perc	reference	0	0.9969	-0.9754418	1.306852	0.4554	0	?--+??	5868	2	0	544040	69	0	71	0.9156192629915194
Hospitalized	ENSG00000105376	ICAM5	19	10289952	Hospitalized.M1.MAF_1.perc	reference	0	0.9969	-0.9754418	1.306852	0.4554	0	?--+??	5868	2	0	544040	69	0	71	0.9156192629915194
Susceptibility	ENSG00000173585	CCR9	3	45886504	Susceptibility.M1.MAF_0.1.perc	reference	34.1	0.2194	0.576865	0.7736548	0.4559	0.7504583	+?+-??	22172	10	0	567635	197	0	207	0.47854324961429623
Susceptibility	ENSG00000173585	CCR9	3	45886504	Susceptibility.M1.MAF_1.perc	reference	34.1	0.2194	0.576865	0.7736548	0.4559	0.7504583	+?+-??	22172	10	0	567635	197	0	207	0.47854324961429623
Susceptibility	ENSG00000163820	FYCO1	3	45917899	Susceptibility.M4.MAF_0.1.perc	reference	0	0.6528	0.0370713	0.0497331	0.456	0	+?+--+	27126	463	0	591861	10479	7	10956	0.8892356169592901
Severe	ENSG00000159110	IFNAR2	21	33229901	Severe.M1.MAF_0.1.perc	reference	0	0.9225	0.4581108	0.6157951	0.4569	0	?+-??-	2289	3	0	563684	646	0	649	0.3722887430255838
Severe	ENSG00000159110	IFNAR2	21	33229901	Severe.M1.MAF_1.perc	reference	0	0.9225	0.4581108	0.6157951	0.4569	0	?+-??-	2289	3	0	563684	646	0	649	0.3722887430255838
Severe	ENSG00000111335	OAS2	12	112978395	Severe.M3.MAF_1.perc	reference	39.5	0.1421	0.3981948	0.5358787	0.4574	0.5787975	--+-++	4716	17	0	568768	681	1	700	0.37850895326370027
Severe	ENSG00000164983	TMEM65	8	124306189	Severe.M4.MAF_1.perc	reference	0	0.404	-0.2586367	0.3483686	0.4578	0	?---?+	3885	9	0	562730	1570	0	1579	0.6264771671621703
Susceptibility	ENSG00000111335	OAS2	12	112978395	Susceptibility.M4.MAF_1.perc	reference	0	0.4516	-0.0471821	0.0637196	0.459	0	+?---+	27126	283	0	591861	6096	3	6385	0.8802773193884548
Susceptibility	ENSG00000105559	PLEKHA4	19	48837097	Susceptibility.M4.MAF_0.1.perc	reference	12.8	0.3322	0.071983	0.0976523	0.461	0.0095122	+?-+-+	27126	353	1	591861	7981	2	8340	0.5254198760372427
Severe	ENSG00000104804	TULP2	19	48880967	Severe.M3.MAF_1.perc	reference	33.3	0.1992	0.4374571	0.5936791	0.4612	0.6082796	?-+-++	4503	20	0	568762	2556	1	2578	0.8139651926957608
Hospitalized	ENSG00000076662	ICAM3	19	10333776	Hospitalized.M4.MAF_0.1.perc	reference	0	0.9215	-0.109244	0.1498859	0.4661	0	?--+--	11735	62	0	582502	3503	0	3565	0.5741155670217574
Hospitalized	ENSG00000144815	NXPE3	3	101779202	Hospitalized.M3.MAF_1.perc	reference	52.6	0.07669	0.4216262	0.5903372	0.4751	0.8008865	?+++--	11795	31	0	570953	976	0	1007	0.7849257869593872
Susceptibility	ENSG00000159314	ARHGAP27	17	45393902	Susceptibility.M4.MAF_1.perc	reference	7.8	0.3624	0.0464663	0.0653423	0.477	0.0036091	+?+-+-	26972	764	1	589395	17599	38	18441	0.5828817624215747
Severe	ENSG00000220201	ZGLP1	19	10304803	Severe.M4.MAF_1.perc	reference	0	0.8789	0.2548714	0.3592744	0.4781	0	?+++?+	3024	11	0	172151	595	1	608	0.4649370323661227
Susceptibility	ENSG00000104804	TULP2	19	48880967	Susceptibility.M4.MAF_1.perc	reference	0	0.6035	0.0416903	0.058809	0.4784	0	-?++-+	27126	344	0	591861	7596	9	7958	0.9916692293896516
Susceptibility	ENSG00000108379	WNT3	17	46762506	Susceptibility.M4.MAF_0.1.perc	reference	0	0.7587	0.1153655	0.1635537	0.4806	0	+?++--	25628	49	0	575495	937	0	986	0.6413701186375563
Susceptibility	ENSG00000186868	MAPT	17	45894527	Susceptibility.M3.MAF_1.perc	reference	0	0.8781	0.06019	0.0855274	0.4816	0	-?+-++	26482	168	0	580448	3456	8	3640	0.2581697096434456
Hospitalized	ENSG00000142002	DPP9	19	4675224	Hospitalized.M4.MAF_1.perc	reference	55.6	0.0609	0.1968824	0.2802656	0.4824	0.1836939	?+-+++	11986	261	0	580845	15963	22	16268	0.5972981504940326
Hospitalized	ENSG00000120088	CRHR1	17	45784280	Hospitalized.M1.MAF_0.1.perc	reference	0	0.995	0.4546473	0.6479753	0.4829	0	?+----	8130	6	0	576560	177	0	183	0.05727109113829873
Hospitalized	ENSG00000163818	LZTFL1	3	45823316	Hospitalized.M1.MAF_1.perc	reference	0	0.8737	-0.525803	0.7498018	0.4831	0	?-----	8106	3	0	564106	152	0	155	0.5369334416193179
Hospitalized	ENSG00000105559	PLEKHA4	19	48837097	Hospitalized.M4.MAF_1.perc	reference	1.6	0.3973	0.0632055	0.090121	0.4831	0.0013446	?+-+++	12124	228	0	583311	11199	8	11443	0.07081581112652734
Hospitalized	ENSG00000142002	DPP9	19	4675224	Hospitalized.M3.MAF_1.perc	reference	0	0.6074	0.0867935	0.1238193	0.4833	0	?+---+	9567	79	0	566437	6305	13	6410	0.5972981504940326
Susceptibility	ENSG00000066422	ZBTB11	3	101648889	Susceptibility.M3.MAF_0.1.perc	reference	4.6	0.3807	0.1374882	0.1970222	0.4853	0.0215036	-?++-+	26072	57	0	586190	1044	1	1103	0.355089567718157
Susceptibility	ENSG00000087074	PPP1R15A	19	48872421	Susceptibility.M1.MAF_0.1.perc	reference	0	0.7155	-0.1429236	0.2049843	0.4857	0	-?-+--	26237	24	0	588423	561	0	585	0.7724920607601033
Severe	ENSG00000256762	STH	17	45999250	Severe.M4.MAF_0.1.perc	reference	15.9	0.3122	0.530383	0.7621823	0.4865	0.4491023	?--+?+	3591	5	0	560920	388	0	393	0.3595115402940052
Hospitalized	ENSG00000136504	KAT7	17	49788648	Hospitalized.M1.MAF_0.1.perc	reference	0	0.9998	-1.0189788	1.4721007	0.4888	0	?---??	5559	0	0	521073	46	0	46	0.24646901134231677
Hospitalized	ENSG00000163818	LZTFL1	3	45823316	Hospitalized.M1.MAF_0.1.perc	reference	0	0.8722	-0.5209564	0.7534724	0.4893	0	?-----	8106	3	0	564106	151	0	154	0.5369334416193179
Severe	ENSG00000114391	RPL24	3	101681091	Severe.M1.MAF_1.perc	reference	0	1	-1.0228646	1.4871819	0.4916	0	?--??-	1638	0	0	517165	95	0	95	0.16824284559653993
Susceptibility	ENSG00000172215	CXCR6	3	45940933	Susceptibility.M3.MAF_0.1.perc	reference	0	0.4213	0.1300117	0.1905798	0.4951	0	-?+-+-	25081	29	0	573608	615	0	644	0.9112965050977453
Susceptibility	ENSG00000136504	KAT7	17	49788648	Susceptibility.M3.MAF_0.1.perc	reference	0	0.7529	0.1441989	0.2127168	0.4978	0	+?++--	21725	27	0	535127	534	0	561	0.6670064852177332
Severe	ENSG00000120088	CRHR1	17	45784280	Severe.M3.MAF_1.perc	reference	0	0.869	0.2229904	0.3309089	0.5004	0	?+--?-	4125	14	0	567103	2395	0	2409	0.2462435129328205
Susceptibility	ENSG00000114391	RPL24	3	101681091	Susceptibility.M4.MAF_1.perc	reference	0	0.9211	0.1250009	0.1860218	0.5016	0	-+++--	26044	39	0	592769	675	0	714	0.8713447372975135
Susceptibility	ENSG00000161847	RAVER1	19	10316212	Susceptibility.M4.MAF_1.perc	reference	0	0.5612	0.0376101	0.0561989	0.5033	0	-?++--	26424	377	0	587505	8190	2	8571	0.4620935643826267
Hospitalized	ENSG00000163818	LZTFL1	3	45823316	Hospitalized.M4.MAF_1.perc	reference	52.9	0.05933	0.327626	0.4904254	0.5041	0.6295668	--++-+	11933	38	0	585469	2572	3	2616	0.5369334416193179
Severe	ENSG00000087074	PPP1R15A	19	48872421	Severe.M1.MAF_1.perc	reference	0	0.994	-0.2758737	0.4165291	0.5078	0	?-----	4314	8	0	568769	766	1	776	0.9563993677166953
Susceptibility	ENSG00000111331	OAS3	12	112938051	Susceptibility.M3.MAF_1.perc	reference	0	0.6949	0.1197076	0.1808273	0.508	0	-?++--	27033	45	0	591489	739	2	788	0.7558020056569048
Severe	ENSG00000161847	RAVER1	19	10316212	Severe.M1.MAF_0.1.perc	reference	64.2	0.06115	1.3422071	2.0454281	0.5117	6.589919	?-+??-	1749	1	0	558569	141	0	142	0.5332608867972091
Severe	ENSG00000161847	RAVER1	19	10316212	Severe.M1.MAF_1.perc	reference	64.2	0.06115	1.3422071	2.0454281	0.5117	6.589919	?-+??-	1749	1	0	558569	141	0	142	0.5332608867972091
Susceptibility	ENSG00000104805	NUCB1	19	48900312	Susceptibility.M3.MAF_0.1.perc	reference	51.3	0.0842	-0.2603145	0.3968821	0.5119	0.349347	-?+-+-	26229	90	0	588812	2115	0	2205	0.6213642768909429
Susceptibility	ENSG00000105559	PLEKHA4	19	48837097	Susceptibility.M3.MAF_0.1.perc	reference	0	0.4216	0.0652527	0.0997784	0.5131	0	+?++-+	27124	121	0	591860	2639	1	2762	0.5254198760372427
Hospitalized	ENSG00000105397	TYK2	19	10350529	Hospitalized.M3.MAF_1.perc	reference	0	0.8499	-0.0609145	0.0933299	0.514	0	?---++	12094	165	2	571519	9787	37	10030	0.4847525005042474
Susceptibility	ENSG00000090339	ICAM1	19	10271093	Susceptibility.M3.MAF_0.1.perc	reference	0	0.583	-0.2127785	0.327282	0.5156	0	-?-+-?	22711	7	0	571914	249	0	256	0.6655188778674146
Susceptibility	ENSG00000090339	ICAM1	19	10271093	Susceptibility.M3.MAF_1.perc	reference	0	0.583	-0.2127785	0.327282	0.5156	0	-?-+-?	22711	7	0	571914	249	0	256	0.6655188778674146
Severe	ENSG00000182504	CEP97	3	101724593	Severe.M4.MAF_1.perc	reference	0	0.9447	-0.0821661	0.1266486	0.5165	0	--+---	4906	74	1	570620	11149	14	11253	0.37767625935121385
Susceptibility	ENSG00000182504	CEP97	3	101724593	Susceptibility.M1.MAF_0.1.perc	reference	0	0.7947	-0.1710509	0.264108	0.5172	0	-?----	25107	15	0	587650	382	0	397	0.6804869881046842
Severe	ENSG00000104805	NUCB1	19	48900312	Severe.M1.MAF_0.1.perc	reference	0	0.6819	0.483518	0.7476167	0.5178	0	?++??-	3166	3	0	561740	262	0	265	0.8008160879840296
Severe	ENSG00000104805	NUCB1	19	48900312	Severe.M1.MAF_1.perc	reference	0	0.6819	0.483518	0.7476167	0.5178	0	?++??-	3166	3	0	561740	262	0	265	0.8008160879840296
Severe	ENSG00000173578	XCR1	3	46017007	Severe.M1.MAF_0.1.perc	reference	0	0.7052	0.3048609	0.4715593	0.518	0	?++??-	3813	4	0	564980	370	0	374	0.835182621807667
Hospitalized	ENSG00000220201	ZGLP1	19	10304803	Hospitalized.M3.MAF_0.1.perc	reference	0	0.9998	-1.0079247	1.5598989	0.5182	0	?---??	6394	1	0	553423	32	0	33	0.01990769347952439
Hospitalized	ENSG00000220201	ZGLP1	19	10304803	Hospitalized.M3.MAF_1.perc	reference	0	0.9998	-1.0076859	1.5598253	0.5183	0	?---??	6394	2	0	553424	32	0	34	0.01990769347952439
Hospitalized	ENSG00000161847	RAVER1	19	10316212	Hospitalized.M3.MAF_0.1.perc	reference	63.8	0.04042	0.5513398	0.8596459	0.5213	1.5256297	?-+-?-	7983	15	0	575021	1161	0	1176	0.7897380717784334
Severe	ENSG00000066422	ZBTB11	3	101648889	Severe.M1.MAF_0.1.perc	reference	20.6	0.2837	0.8296148	1.296618	0.5223	1.4099803	?-+??-	1749	0	0	558569	281	0	281	0.5128530275891671
Severe	ENSG00000066422	ZBTB11	3	101648889	Severe.M1.MAF_1.perc	reference	20.6	0.2837	0.8296148	1.296618	0.5223	1.4099803	?-+??-	1749	0	0	558569	281	0	281	0.5128530275891671
Hospitalized	ENSG00000111335	OAS2	12	112978395	Hospitalized.M3.MAF_0.1.perc	reference	29.8	0.2228	0.3248691	0.5096897	0.5239	0.3845134	?++-+-	9868	19	0	569109	454	0	473	0.670440601247958
Susceptibility	ENSG00000185829	ARL17A	17	46516702	Susceptibility.M1.MAF_0.1.perc	reference	0	0.9974	-1.0504834	1.6563772	0.5259	0	-?-???	15004	0	0	400826	12	0	12	0.986844570142484
Susceptibility	ENSG00000185829	ARL17A	17	46516702	Susceptibility.M1.MAF_1.perc	reference	0	0.9974	-1.0504834	1.6563772	0.5259	0	-?-???	15004	0	0	400826	12	0	12	0.986844570142484
Severe	ENSG00000220201	ZGLP1	19	10304803	Severe.M3.MAF_0.1.perc	reference	0	0.8102	0.9669615	1.5350383	0.5287	0	?-++??	2006	1	0	551513	31	0	32	0.4649370323661227
Severe	ENSG00000220201	ZGLP1	19	10304803	Severe.M3.MAF_1.perc	reference	0	0.8102	0.9669759	1.5349723	0.5287	0	?-++??	2006	2	0	551514	31	0	33	0.4649370323661227
Severe	ENSG00000163820	FYCO1	3	45917899	Severe.M4.MAF_1.perc	reference	0	0.8211	0.0734935	0.116685	0.5288	0	++++-+	4695	101	0	568875	13268	8	13385	0.6144235278074252
Severe	ENSG00000164983	TMEM65	8	124306189	Severe.M3.MAF_1.perc	reference	40.8	0.1848	0.8708662	1.3834197	0.529	2.7472703	?--??+	2400	5	0	561523	891	0	896	0.6264771671621703
Severe	ENSG00000182504	CEP97	3	101724593	Severe.M4.MAF_0.1.perc	reference	0	0.6725	0.1222993	0.1943105	0.5291	0	-++---	4883	39	0	570490	4796	4	4843	0.37767625935121385
Severe	ENSG00000164983	TMEM65	8	124306189	Severe.M1.MAF_0.1.perc	reference	0	0.9412	0.9008874	1.4337961	0.5298	0	?+-???	1635	0	0	541236	81	0	81	0.6264771671621703
Severe	ENSG00000164983	TMEM65	8	124306189	Severe.M1.MAF_1.perc	reference	0	0.9412	0.9008874	1.4337961	0.5298	0	?+-???	1635	0	0	541236	81	0	81	0.6264771671621703
Susceptibility	ENSG00000220201	ZGLP1	19	10304803	Susceptibility.M1.MAF_0.1.perc	reference	0	0.406	0.5573538	0.8960884	0.534	0	??+--?	21241	3	0	554478	31	0	34	0.1448777652730551
Severe	ENSG00000173578	XCR1	3	46017007	Severe.M3.MAF_0.1.perc	reference	0	0.8062	0.2706672	0.4353386	0.5341	0	?++??-	3813	7	0	564980	614	0	621	0.835182621807667
Susceptibility	ENSG00000111331	OAS3	12	112938051	Susceptibility.M1.MAF_1.perc	reference	0	0.6663	0.120346	0.1939406	0.5349	0	-?++--	26485	37	0	589599	699	2	740	0.7558020056569048
Hospitalized	ENSG00000105397	TYK2	19	10350529	Hospitalized.M3.MAF_0.1.perc	reference	0	0.9252	-0.1474524	0.2390294	0.5373	0	?---++	11148	34	0	569754	1479	0	1513	0.4847525005042474
Susceptibility	ENSG00000090339	ICAM1	19	10271093	Susceptibility.M1.MAF_0.1.perc	reference	0	0.4822	0.2496734	0.4062138	0.5388	0	-?++??	22626	7	0	569834	152	0	159	0.6655188778674146
Susceptibility	ENSG00000090339	ICAM1	19	10271093	Susceptibility.M1.MAF_1.perc	reference	0	0.4822	0.2496734	0.4062138	0.5388	0	-?++??	22626	7	0	569834	152	0	159	0.6655188778674146
Hospitalized	ENSG00000087074	PPP1R15A	19	48872421	Hospitalized.M4.MAF_0.1.perc	reference	0	0.9144	0.0956124	0.1571793	0.543	0	?++---	11959	71	0	582840	3514	2	3589	0.9697831146687133
Severe	ENSG00000087074	PPP1R15A	19	48872421	Severe.M1.MAF_0.1.perc	reference	0	0.9758	-0.3262236	0.5379631	0.5442	0	?-+---	4314	3	0	568769	545	0	548	0.9563993677166953
Severe	ENSG00000136504	KAT7	17	49788648	Severe.M3.MAF_1.perc	reference	23.9	0.2688	0.4957559	0.8194023	0.5452	0.6043131	?+-??-	2086	6	0	529633	615	0	621	0.1337692565863957
Hospitalized	ENSG00000114391	RPL24	3	101681091	Hospitalized.M1.MAF_0.1.perc	reference	0	0.9988	-1.027058	1.7085703	0.5478	0	?-???-	5355	0	0	509010	32	0	32	0.4242224746400281
Severe	ENSG00000120088	CRHR1	17	45784280	Severe.M4.MAF_1.perc	reference	0	0.6012	0.1170884	0.1950011	0.5482	0	++--?-	4601	45	0	568430	4978	3	5029	0.2462435129328205
Susceptibility	ENSG00000161847	RAVER1	19	10316212	Susceptibility.M3.MAF_0.1.perc	reference	12.6	0.3334	0.1543204	0.2570888	0.5483	0.0663999	+?-+-+	25074	49	0	585677	1172	0	1221	0.4620935643826267
Hospitalized	ENSG00000173578	XCR1	3	46017007	Hospitalized.M3.MAF_0.1.perc	reference	0	0.5781	0.2033142	0.3396906	0.5495	0	?+-++-	10457	15	0	568332	626	0	641	0.8140471887903338
Hospitalized	ENSG00000089127	OAS1	12	112905856	Hospitalized.M4.MAF_0.1.perc	reference	0	0.9882	-0.0890058	0.1497551	0.5523	0	--+++-	11686	61	0	587339	3831	3	3898	0.16690810105983592
Hospitalized	ENSG00000225190	PLEKHM1	17	45435900	Hospitalized.M4.MAF_0.1.perc	reference	12.5	0.334	-0.1173687	0.1975957	0.5525	0.0393696	?--++-	11268	106	1	578766	6801	3	6915	0.8533332107141244
Hospitalized	ENSG00000182504	CEP97	3	101724593	Hospitalized.M3.MAF_1.perc	reference	0	0.9612	0.0690548	0.1168886	0.5547	0	?+++--	11964	87	1	583117	7016	7	7119	0.47354469564779345
Susceptibility	ENSG00000225190	PLEKHM1	17	45435900	Susceptibility.M3.MAF_1.perc	reference	0	0.4584	-0.0593921	0.1008912	0.5561	0	-?+-+-	25238	121	0	587275	2385	0	2506	0.4161214896438401
Severe	ENSG00000076662	ICAM3	19	10333776	Severe.M4.MAF_0.1.perc	reference	0	0.7359	0.1281585	0.2180315	0.5567	0	++-+--	4669	31	0	569659	3432	0	3463	0.5209860618528013
Hospitalized	ENSG00000238083	LRRC37A2	17	46511511	Hospitalized.M4.MAF_1.perc	reference	0	0.6693	-0.0658259	0.1120098	0.5567	0	?---++	9190	91	2	575949	6669	59	6882	0.4329030846347006
Susceptibility	ENSG00000225190	PLEKHM1	17	45435900	Susceptibility.M3.MAF_0.1.perc	reference	2.3	0.3933	-0.0769992	0.1315143	0.5582	0.0068457	-?+---	25191	91	0	587087	2113	0	2204	0.4161214896438401
Severe	ENSG00000142002	DPP9	19	4675224	Severe.M3.MAF_1.perc	reference	0	0.9684	0.2257325	0.3874403	0.5601	0	?++-+-	2814	9	0	172375	1480	2	1493	0.8364250705988868
Susceptibility	ENSG00000105397	TYK2	19	10350529	Susceptibility.M1.MAF_0.1.perc	reference	29.4	0.2254	0.2494985	0.4287153	0.5606	0.2876814	-?+-++	23305	25	0	575163	477	0	502	0.35917607780056926
Susceptibility	ENSG00000087074	PPP1R15A	19	48872421	Susceptibility.M3.MAF_0.1.perc	reference	0	0.693	0.0911612	0.156683	0.5607	0	-?++--	26537	50	0	590485	982	0	1032	0.7724920607601033
Susceptibility	ENSG00000267673	FDX2	19	10310045	Susceptibility.M4.MAF_0.1.perc	reference	0	0.9935	0.0942927	0.1628442	0.5626	0	+?++--	26942	49	0	589382	948	1	999	0.3868644533967528
Susceptibility	ENSG00000105397	TYK2	19	10350529	Susceptibility.M1.MAF_1.perc	reference	29.4	0.2256	0.247413	0.4282559	0.5635	0.2868683	-?+-++	23305	26	0	575163	478	0	504	0.35917607780056926
Severe	ENSG00000090339	ICAM1	19	10271093	Severe.M3.MAF_0.1.perc	reference	0	0.4533	-0.4594198	0.7977752	0.5647	0	?-+??-	3299	1	0	560889	243	0	244	0.37922659084404975
Severe	ENSG00000090339	ICAM1	19	10271093	Severe.M3.MAF_1.perc	reference	0	0.4533	-0.4594198	0.7977752	0.5647	0	?-+??-	3299	1	0	560889	243	0	244	0.37922659084404975
Hospitalized	ENSG00000137166	FOXP4	6	41546381	Hospitalized.M3.MAF_0.1.perc	reference	0	0.8564	0.1550968	0.2701472	0.5659	0	?+-++-	10675	22	0	568090	1170	0	1192	0.48809024120356626
Severe	ENSG00000105397	TYK2	19	10350529	Severe.M4.MAF_0.1.perc	reference	0	0.9863	-0.0871094	0.1521972	0.5671	0	+-++++	4883	74	0	570490	7588	3	7668	0.628495312084332
Hospitalized	ENSG00000144815	NXPE3	3	101779202	Hospitalized.M3.MAF_0.1.perc	reference	52.7	0.076	0.4500011	0.7912425	0.5695	1.3458138	?+++--	11512	23	0	570452	967	0	990	0.7849257869593872
Susceptibility	ENSG00000111331	OAS3	12	112938051	Susceptibility.M3.MAF_0.1.perc	reference	0	0.8349	0.1099831	0.1935198	0.5698	0	-?++--	26485	35	0	589599	694	2	733	0.7558020056569048
Susceptibility	ENSG00000164983	TMEM65	8	124306189	Susceptibility.M3.MAF_1.perc	reference	44.6	0.1247	0.2686283	0.4739105	0.5708	0.4090127	+?+---	25047	39	0	574236	896	0	935	0.8962354445775698
Hospitalized	ENSG00000114391	RPL24	3	101681091	Hospitalized.M3.MAF_1.perc	reference	0	0.9133	-0.3291722	0.5840751	0.573	0	+--?--	9053	4	0	527644	137	0	141	0.4242224746400281
Hospitalized	ENSG00000220201	ZGLP1	19	10304803	Hospitalized.M1.MAF_1.perc	reference	0	1	-0.9842584	1.7484324	0.5735	0	?---??	5941	2	0	551809	30	0	32	0.01990769347952439
Severe	ENSG00000159314	ARHGAP27	17	45393902	Severe.M4.MAF_1.perc	reference	0	0.6416	-0.0674865	0.1199464	0.5737	0	+-+--+	4767	111	0	567854	17047	38	17234	0.1955603647768661
Hospitalized	ENSG00000220201	ZGLP1	19	10304803	Hospitalized.M1.MAF_0.1.perc	reference	0	1	-0.979817	1.7485345	0.5752	0	?---??	5922	1	0	551806	30	0	31	0.01990769347952439
Hospitalized	ENSG00000172215	CXCR6	3	45940933	Hospitalized.M3.MAF_1.perc	reference	0	0.5097	-0.1793954	0.320297	0.5754	0	?--+?-	9677	17	0	563401	999	0	1016	0.7875577724135119
Susceptibility	ENSG00000225190	PLEKHM1	17	45435900	Susceptibility.M1.MAF_1.perc	reference	0	0.7616	-0.1937729	0.3476413	0.5773	0	-?--+-	24163	23	0	574238	199	0	222	0.4161214896438401
Susceptibility	ENSG00000161847	RAVER1	19	10316212	Susceptibility.M3.MAF_1.perc	reference	14.2	0.3239	0.1222144	0.2208645	0.58	0.0504641	+?-+-+	26068	66	0	586187	1457	0	1523	0.4620935643826267
Hospitalized	ENSG00000161847	RAVER1	19	10316212	Hospitalized.M3.MAF_1.perc	reference	66.3	0.03059	0.4586037	0.832303	0.5816	1.5054549	?-+-?-	10311	29	0	576463	1441	0	1470	0.7897380717784334
Severe	ENSG00000163818	LZTFL1	3	45823316	Severe.M3.MAF_0.1.perc	reference	0	0.9927	-0.3811959	0.6946183	0.5832	0	?--?--	3620	1	0	551183	352	0	353	0.760869383527211
Susceptibility	ENSG00000120088	CRHR1	17	45784280	Susceptibility.M4.MAF_0.1.perc	reference	0	0.7825	0.0548861	0.1005795	0.5853	0	--+---	27208	123	0	594083	2539	2	2666	0.9393232750042521
Severe	ENSG00000173578	XCR1	3	46017007	Severe.M1.MAF_1.perc	reference	0	0.9342	0.2517686	0.4633257	0.5869	0	?++??-	4001	4	0	566595	372	0	376	0.835182621807667
Susceptibility	ENSG00000066422	ZBTB11	3	101648889	Susceptibility.M3.MAF_1.perc	reference	0	0.5922	0.0727241	0.1339046	0.5871	0	--++-+	26796	68	0	590677	1299	2	1371	0.355089567718157
Severe	ENSG00000186868	MAPT	17	45894527	Severe.M1.MAF_0.1.perc	reference	0	0.9978	-0.3609822	0.665492	0.5875	0	?-----	4140	3	0	566356	359	0	362	0.7283882134408286
Hospitalized	ENSG00000163818	LZTFL1	3	45823316	Hospitalized.M3.MAF_0.1.perc	reference	46.5	0.113	0.4908253	0.9056055	0.5878	1.7838498	?-++--	9299	8	0	567104	356	0	364	0.5369334416193179
Hospitalized	ENSG00000163820	FYCO1	3	45917899	Hospitalized.M4.MAF_0.1.perc	reference	0	0.4933	0.0501262	0.0925671	0.5882	0	?+++++	12124	170	0	583311	10314	7	10498	0.6648566726677239
Susceptibility	ENSG00000111335	OAS2	12	112978395	Susceptibility.M1.MAF_1.perc	reference	0	0.4833	0.0996218	0.1845675	0.5894	0	-?++-+	25078	44	0	579350	627	1	673	0.8802773193884548
Hospitalized	ENSG00000163817	SLC6A20	3	45755449	Hospitalized.M4.MAF_0.1.perc	reference	14.1	0.3243	-0.1042941	0.1942057	0.5912	0.0415966	---+--	11658	79	1	586326	5528	1	5611	0.03145334496389953
Severe	ENSG00000104804	TULP2	19	48880967	Severe.M3.MAF_0.1.perc	reference	8.2	0.3598	0.239298	0.4475264	0.5928	0.1446578	?-+-+-	4502	13	0	568753	1765	1	1780	0.8139651926957608
Susceptibility	ENSG00000142002	DPP9	19	4675224	Susceptibility.M4.MAF_0.1.perc	reference	40.1	0.1539	-0.1020549	0.1909724	0.5931	0.0680626	+?----	27186	255	1	589412	5983	0	6240	0.4268721091131171
Severe	ENSG00000066422	ZBTB11	3	101648889	Severe.M3.MAF_1.perc	reference	0	0.8125	0.1686494	0.3167929	0.5945	0	-++++-	4357	18	0	564817	1256	2	1278	0.5128530275891671
Severe	ENSG00000159110	IFNAR2	21	33229901	Severe.M3.MAF_0.1.perc	reference	0	0.92490000000000006	0.3066199	0.5772604	0.5953	0	?+-?--	2698	3	0	567189	678	0	681	0.3722887430255838
Severe	ENSG00000159110	IFNAR2	21	33229901	Severe.M3.MAF_1.perc	reference	0	0.92490000000000006	0.3066199	0.5772604	0.5953	0	?+-?--	2698	3	0	567189	678	0	681	0.3722887430255838
Hospitalized	ENSG00000238083	LRRC37A2	17	46511511	Hospitalized.M4.MAF_0.1.perc	reference	10.2	0.3483	0.1040668	0.1961959	0.5958	0.0328835	?-+-++	8599	75	1	575105	5104	25	5231	0.4329030846347006
Severe	ENSG00000087074	PPP1R15A	19	48872421	Severe.M4.MAF_0.1.perc	reference	0	0.6338	-0.1195322	0.2254029	0.5959	0	?-----	4551	28	0	569730	3477	2	3509	0.9563993677166953
Hospitalized	ENSG00000163820	FYCO1	3	45917899	Hospitalized.M3.MAF_0.1.perc	reference	0	0.9569	0.0689489	0.1319927	0.6014	0	?+-+-+	11935	85	0	571326	4942	5	5037	0.6648566726677239
Susceptibility	ENSG00000163820	FYCO1	3	45917899	Susceptibility.M3.MAF_1.perc	reference	0	0.7212	0.0361875	0.0698429	0.6044	0	+-+---	27206	246	0	584935	5233	6	5491	0.8892356169592901
Susceptibility	ENSG00000136504	KAT7	17	49788648	Susceptibility.M4.MAF_1.perc	reference	0	0.7074	-0.0360226	0.0703072	0.6084	0	-?---+	25944	237	0	585890	6077	1	6316	0.6670064852177332
Susceptibility	ENSG00000220201	ZGLP1	19	10304803	Susceptibility.M4.MAF_1.perc	reference	19.4	0.2909	-0.0924579	0.1806073	0.6087	0.0374046	+?-+-+	25238	74	0	587275	2126	1	2202	0.1448777652730551
Susceptibility	ENSG00000173578	XCR1	3	46017007	Susceptibility.M3.MAF_1.perc	reference	0	0.4826	-0.0932218	0.1829301	0.6103	0	+?---+	26317	32	0	578833	725	1	759	0.06347162133702614
Susceptibility	ENSG00000105371	ICAM4	19	10286955	Susceptibility.M3.MAF_1.perc	reference	0	0.9747	-0.0738555	0.1455025	0.6117	0	-?-+-?	25162	51	0	587863	1212	0	1263	0.9923291293197172
Susceptibility	ENSG00000105371	ICAM4	19	10286955	Susceptibility.M1.MAF_1.perc	reference	0	0.9747	-0.0737487	0.1455109	0.6123	0	-?-+-?	25162	51	0	587863	1211	0	1262	0.9923291293197172
Susceptibility	ENSG00000104805	NUCB1	19	48900312	Susceptibility.M4.MAF_1.perc	reference	23.8	0.2624	-0.0649651	0.1284127	0.6129	0.0231175	-?++--	26860	371	0	590263	8700	4	9079	0.6213642768909429
Susceptibility	ENSG00000163817	SLC6A20	3	45755449	Susceptibility.M4.MAF_0.1.perc	reference	32.2	0.1944	-0.0856584	0.1693784	0.6131	0.0524786	----+-	27468	219	1	594283	5627	1	5850	0.1130499316547546
Susceptibility	ENSG00000104804	TULP2	19	48880967	Susceptibility.M4.MAF_0.1.perc	reference	0	0.6019	0.0382974	0.0766031	0.6171	0	-?+--+	27079	199	0	591673	4537	2	4740	0.9916692293896516
Hospitalized	ENSG00000182504	CEP97	3	101724593	Hospitalized.M1.MAF_1.perc	reference	0	0.6032	-0.2443447	0.4944638	0.6212	0	?-++--	7677	4	0	578751	382	0	386	0.47354469564779345
Susceptibility	ENSG00000142002	DPP9	19	4675224	Susceptibility.M3.MAF_1.perc	reference	6.9	0.3673	-0.0717486	0.1460579	0.6233	0.0207746	+?----	24049	253	0	576869	6418	14	6699	0.4268721091131171
Severe	ENSG00000142002	DPP9	19	4675224	Severe.M4.MAF_1.perc	reference	0	0.7652	0.0715864	0.1461806	0.6243	0	-+-+++	3647	68	0	175899	4356	3	4430	0.8364250705988868
Severe	ENSG00000114391	RPL24	3	101681091	Severe.M3.MAF_0.1.perc	reference	0	1	-1.0331483	2.1316028	0.6279	0	?--?--	1988	0	0	512515	34	0	34	0.16824284559653993
Hospitalized	ENSG00000137166	FOXP4	6	41546381	Hospitalized.M4.MAF_0.1.perc	reference	0	0.6707	-0.0746841	0.1546219	0.6291	0	?---++	11411	62	0	580949	3452	1	3516	0.48809024120356626
Hospitalized	ENSG00000228696	ARL17B	17	46274784	Hospitalized.M4.MAF_0.1.perc	reference	0	0.9952	-0.9813085	2.0351232	0.6297	0	?--???	5616	0	0	548655	23	0	23	0.7105089269443012
Hospitalized	ENSG00000228696	ARL17B	17	46274784	Hospitalized.M4.MAF_1.perc	reference	0	0.9952	-0.9813085	2.0351232	0.6297	0	?--???	5616	0	0	548655	23	0	23	0.7105089269443012
Hospitalized	ENSG00000120071	KANSL1	17	46029916	Hospitalized.M1.MAF_0.1.perc	reference	5.7	0.3646	0.3665994	0.764883	0.6317	0.2631173	?+--?+	8780	6	0	551901	195	0	201	0.9199787541130157
Severe	ENSG00000186868	MAPT	17	45894527	Severe.M4.MAF_0.1.perc	reference	0	0.9572	-0.0968319	0.2020047	0.6317	0	?-----	4614	36	0	570068	4267	1	4305	0.7283882134408286
Susceptibility	ENSG00000137166	FOXP4	6	41546381	Susceptibility.M4.MAF_1.perc	reference	0	0.6708	-0.0375324	0.0783113	0.6317	0	+----+	27710	186	1	595789	4153	1	4343	0.35798068475800504
Hospitalized	ENSG00000120071	KANSL1	17	46029916	Hospitalized.M1.MAF_1.perc	reference	6.2	0.3621	0.3618833	0.768871	0.6379	0.2794387	?+--?+	9060	6	0	552404	197	0	203	0.9199787541130157
Severe	ENSG00000225190	PLEKHM1	17	45435900	Severe.M4.MAF_1.perc	reference	0	0.4979	0.0569557	0.1211729	0.6383	0	++-+?-	4546	110	1	565964	10466	8	10594	0.666432372371803
Hospitalized	ENSG00000185294	SPPL2C	17	45844881	Hospitalized.M4.MAF_0.1.perc	reference	55.2	0.06301	0.1768984	0.378113	0.6399	0.3412006	?+-++-	11645	78	0	570616	4258	1	4338	0.23590881196023317
Hospitalized	ENSG00000173578	XCR1	3	46017007	Hospitalized.M1.MAF_0.1.perc	reference	0	0.6082	0.196771	0.4223088	0.6413	0	?+--+-	10185	10	0	567810	373	0	383	0.8140471887903338
Hospitalized	ENSG00000144815	NXPE3	3	101779202	Hospitalized.M1.MAF_0.1.perc	reference	42.5	0.1758	0.7743602	1.6649897	0.6419	3.8007066	?-+??-	8310	3	0	550351	243	0	246	0.7849257869593872
Susceptibility	ENSG00000163820	FYCO1	3	45917899	Susceptibility.M3.MAF_0.1.perc	reference	0	0.6777	0.0331537	0.0721232	0.6457	0	+?+---	26529	227	0	580636	5024	5	5261	0.8892356169592901
Severe	ENSG00000137166	FOXP4	6	41546381	Severe.M1.MAF_1.perc	reference	0	0.9998	-0.5413146	1.1803628	0.6465	0	?---?-	1873	2	0	559077	91	0	93	0.9505318503570317
Severe	ENSG00000104805	NUCB1	19	48900312	Severe.M3.MAF_0.1.perc	reference	39.9	0.1554	-0.3494688	0.7629603	0.6469	1.1306563	--+?-+	4269	10	0	566642	2083	0	2093	0.8008160879840296
Hospitalized	ENSG00000066422	ZBTB11	3	101648889	Hospitalized.M4.MAF_1.perc	reference	40.4	0.1358	0.1492937	0.3259163	0.6469	0.2208764	----++	11366	106	0	583679	5815	7	5935	0.07834362128405653
Susceptibility	ENSG00000137166	FOXP4	6	41546381	Susceptibility.M4.MAF_0.1.perc	reference	0	0.425	-0.0392671	0.0861026	0.6484	0	+?--++	26485	148	0	589599	3508	1	3658	0.35798068475800504
Susceptibility	ENSG00000186868	MAPT	17	45894527	Susceptibility.M3.MAF_0.1.perc	reference	0	0.8775	0.0701276	0.1545854	0.6501	0	-?+--+	26482	51	0	580448	1046	1	1099	0.2581697096434456
Severe	ENSG00000120088	CRHR1	17	45784280	Severe.M3.MAF_0.1.perc	reference	0	0.8807	0.2139745	0.4733751	0.6513	0	?+--?-	4125	8	0	567103	845	0	853	0.2462435129328205
Severe	ENSG00000105376	ICAM5	19	10289952	Severe.M1.MAF_0.1.perc	reference	0	0.8888	-0.9127629	2.0265629	0.6524	0	?-?+??	1741	1	0	533080	68	0	69	0.5921057924215161
Severe	ENSG00000105376	ICAM5	19	10289952	Severe.M1.MAF_1.perc	reference	0	0.8888	-0.9127629	2.0265629	0.6524	0	?-?+??	1741	1	0	533080	68	0	69	0.5921057924215161
Severe	ENSG00000105376	ICAM5	19	10289952	Severe.M4.MAF_0.1.perc	reference	0	0.7127	-0.1119814	0.2506052	0.655	0	+-+-?+	4413	25	0	566815	2751	3	2782	0.5921057924215161
Susceptibility	ENSG00000076662	ICAM3	19	10333776	Susceptibility.M4.MAF_0.1.perc	reference	0	0.8567	-0.0381145	0.0854598	0.6556	0	-?---+	27056	153	0	591117	3558	0	3711	0.8699815625315088
Hospitalized	ENSG00000073969	NSF	17	46590669	Hospitalized.M3.MAF_0.1.perc	reference	0	0.5467	0.1978367	0.4466125	0.6578	0	?-+---	7290	6	0	575963	368	0	374	0.9773745472394765
Severe	ENSG00000137166	FOXP4	6	41546381	Severe.M1.MAF_0.1.perc	reference	0	0.9991	-0.5289313	1.1946546	0.6579	0	?--??-	1676	0	0	547446	86	0	86	0.9505318503570317
Hospitalized	ENSG00000104805	NUCB1	19	48900312	Hospitalized.M1.MAF_0.1.perc	reference	9.8	0.3505	0.311833	0.7076892	0.6595	0.3849508	?+---+	7691	5	0	563771	264	0	269	0.8756103684374578
Hospitalized	ENSG00000104805	NUCB1	19	48900312	Hospitalized.M1.MAF_1.perc	reference	9.8	0.3505	0.311833	0.7076892	0.6595	0.3849508	?+---+	7691	5	0	563771	264	0	269	0.8756103684374578
Hospitalized	ENSG00000173585	CCR9	3	45886504	Hospitalized.M4.MAF_1.perc	reference	0.6	0.4122	0.0484339	0.1099532	0.6596	0.0018787	++-+++	11119	165	0	572838	8745	13	8936	0.8617345012072779
Severe	ENSG00000176681	LRRC37A	17	46292733	Severe.M4.MAF_1.perc	reference	0	0.9275	-0.1069541	0.2434061	0.6604	0	?---?-	3872	24	0	563215	3120	11	3166	0.08195104535453997
Susceptibility	ENSG00000163818	LZTFL1	3	45823316	Susceptibility.M1.MAF_1.perc	reference	0	0.4332	-0.1760976	0.4010487	0.6606	0	+?--+-	22613	7	0	562943	152	0	159	0.882352448942405
Severe	ENSG00000172215	CXCR6	3	45940933	Severe.M3.MAF_1.perc	reference	0	0.9743	0.1922854	0.4451323	0.6658	0	?++-?-	3876	11	0	563013	996	0	1007	0.7703828334917471
Severe	ENSG00000176358	TAC4	17	49838309	Severe.M4.MAF_1.perc	reference	0	0.9472	-0.1758731	0.4075465	0.6661	0	?--+--	4131	3	0	567286	441	0	444	0.6278248135267781
Hospitalized	ENSG00000105371	ICAM4	19	10286955	Hospitalized.M1.MAF_0.1.perc	reference	0	0.4416	0.2592787	0.6019008	0.6666	0	?+--?+	7628	4	0	575191	255	0	259	0.017050420041428163
Hospitalized	ENSG00000105371	ICAM4	19	10286955	Hospitalized.M3.MAF_0.1.perc	reference	0	0.4416	0.2592787	0.6019008	0.6666	0	?+--?+	7628	4	0	575191	255	0	259	0.017050420041428163
Severe	ENSG00000105397	TYK2	19	10350529	Severe.M4.MAF_1.perc	reference	0	0.6725	0.0590538	0.1373467	0.6672	0	-+-++-	3777	116	1	178424	5625	18	5779	0.628495312084332
Severe	ENSG00000076662	ICAM3	19	10333776	Severe.M3.MAF_1.perc	reference	0	0.7539	0.1538853	0.3618495	0.6706	0	+++---	4843	12	0	569239	726	0	738	0.5209860618528013
Severe	ENSG00000137166	FOXP4	6	41546381	Severe.M3.MAF_1.perc	reference	0	0.9764	-0.1114308	0.2624488	0.6711	0	?--+--	4476	11	0	569683	1191	0	1202	0.9505318503570317
Hospitalized	ENSG00000159110	IFNAR2	21	33229901	Hospitalized.M1.MAF_0.1.perc	reference	0	0.7295	0.1634886	0.3871421	0.6728	0	?+-??-	7814	8	0	574199	647	1	657	0.6502381679039007
Hospitalized	ENSG00000159110	IFNAR2	21	33229901	Hospitalized.M1.MAF_1.perc	reference	0	0.7295	0.1634886	0.3871421	0.6728	0	?+-??-	7814	8	0	574199	647	1	657	0.6502381679039007
Hospitalized	ENSG00000073969	NSF	17	46590669	Hospitalized.M3.MAF_1.perc	reference	0	0.5401	0.187675	0.4447678	0.6731	0	?-+---	7290	6	0	575963	371	0	377	0.9773745472394765
Susceptibility	ENSG00000163818	LZTFL1	3	45823316	Susceptibility.M1.MAF_0.1.perc	reference	0	0.433	-0.1694495	0.4025608	0.6738	0	+?--+-	22613	7	0	562943	151	0	158	0.882352448942405
Hospitalized	ENSG00000090339	ICAM1	19	10271093	Hospitalized.M3.MAF_0.1.perc	reference	0	0.8726	-0.2386075	0.568702	0.6748	0	?--+?-	8186	4	0	563070	246	0	250	0.029937144290697423
Hospitalized	ENSG00000090339	ICAM1	19	10271093	Hospitalized.M3.MAF_1.perc	reference	0	0.8726	-0.2386075	0.568702	0.6748	0	?--+?-	8186	4	0	563070	246	0	250	0.029937144290697423
Severe	ENSG00000105397	TYK2	19	10350529	Severe.M1.MAF_0.1.perc	reference	0	0.9058	0.2499576	0.5969889	0.6754	0	+-+?++	3654	6	0	564051	467	0	473	0.628495312084332
Hospitalized	ENSG00000142002	DPP9	19	4675224	Hospitalized.M4.MAF_0.1.perc	reference	54.8	0.06506	0.1614375	0.3855873	0.6755	0.347054	?--+++	11986	104	0	580845	5854	1	5960	0.5972981504940326
Severe	ENSG00000185829	ARL17A	17	46516702	Severe.M3.MAF_0.1.perc	reference	0	0.9713	0.633675	1.519374	0.6766	0	?+???-	1784	1	0	400890	11	0	12	0.5660990314230043
Severe	ENSG00000144815	NXPE3	3	101779202	Severe.M1.MAF_1.perc	reference	0	0.9971	-0.2706434	0.6551283	0.6795	0	----?-	3864	5	0	550651	254	0	259	0.5909292696259718
Hospitalized	ENSG00000108379	WNT3	17	46762506	Hospitalized.M1.MAF_0.1.perc	reference	0	0.9794	-0.9975532	2.4416249	0.6829	0	?--???	5438	0	0	541066	17	0	17	0.21545033538995606
Hospitalized	ENSG00000108379	WNT3	17	46762506	Hospitalized.M1.MAF_1.perc	reference	0	0.9794	-0.9975532	2.4416249	0.6829	0	?--???	5438	0	0	541066	17	0	17	0.21545033538995606
Hospitalized	ENSG00000159110	IFNAR2	21	33229901	Hospitalized.M3.MAF_0.1.perc	reference	0	0.8304	0.1506291	0.3688272	0.683	0	?+-?+-	8881	9	0	578076	680	1	691	0.6502381679039007
Hospitalized	ENSG00000159110	IFNAR2	21	33229901	Hospitalized.M3.MAF_1.perc	reference	0	0.8304	0.1506291	0.3688272	0.683	0	?+-?+-	8881	9	0	578076	680	1	691	0.6502381679039007
Susceptibility	ENSG00000238083	LRRC37A2	17	46511511	Susceptibility.M4.MAF_0.1.perc	reference	0	0.7688	0.028742	0.0711048	0.6861	0	-?++-+	24174	219	2	584396	5149	26	5424	0.3713770731237358
Severe	ENSG00000182504	CEP97	3	101724593	Severe.M3.MAF_1.perc	reference	0	0.935	-0.0719537	0.1789618	0.6876	0	?-+---	4675	32	0	570236	6958	7	7004	0.37767625935121385
Hospitalized	ENSG00000186868	MAPT	17	45894527	Hospitalized.M4.MAF_0.1.perc	reference	0	0.7478	-0.0555895	0.138912	0.689	0	?+-++-	11897	75	0	571332	4290	1	4367	0.27032260815989334
Severe	ENSG00000120071	KANSL1	17	46029916	Severe.M4.MAF_1.perc	reference	0	0.994	-0.0465106	0.1167875	0.6904	0	--+-++	4842	121	0	567913	15226	11	15369	0.31523797868995784
Susceptibility	ENSG00000225190	PLEKHM1	17	45435900	Susceptibility.M4.MAF_1.perc	reference	25.6	0.251	-0.0428572	0.1080376	0.6916	0.0167734	+?--++	26424	476	1	587505	10690	8	11184	0.4161214896438401
Susceptibility	ENSG00000182504	CEP97	3	101724593	Susceptibility.M1.MAF_1.perc	reference	0	0.9692	-0.10415	0.2636801	0.6929	0	-?----	25107	16	0	587650	385	0	401	0.6804869881046842
Hospitalized	ENSG00000182504	CEP97	3	101724593	Hospitalized.M3.MAF_0.1.perc	reference	0	0.7186	-0.0878143	0.222506	0.6931	0	?+----	11964	27	0	583117	1786	2	1817	0.47354469564779345
Hospitalized	ENSG00000104804	TULP2	19	48880967	Hospitalized.M4.MAF_0.1.perc	reference	0	0.4892	-0.0558353	0.1416544	0.6935	0	?---+-	11978	63	0	583023	4459	2	4526	0.9061700740712699
Severe	ENSG00000186868	MAPT	17	45894527	Severe.M1.MAF_1.perc	reference	0	0.9924	-0.2291651	0.5823808	0.694	0	?-+---	4403	5	0	568030	402	0	407	0.7283882134408286
Hospitalized	ENSG00000185829	ARL17A	17	46516702	Hospitalized.M4.MAF_0.1.perc	reference	0	0.3937	0.2706671	0.6899954	0.6949	0	?-??+-	5448	2	1	401596	27	2	35	0.09802842038320231
Susceptibility	ENSG00000105371	ICAM4	19	10286955	Susceptibility.M4.MAF_1.perc	reference	0	0.7347	-0.0330494	0.0843648	0.6952	0	+?--++	26531	161	0	589783	3687	2	3852	0.9923291293197172
Hospitalized	ENSG00000164983	TMEM65	8	124306189	Hospitalized.M3.MAF_0.1.perc	reference	73.3	0.02353	0.6563705	1.6786789	0.6958	5.6784701	?--??+	7925	3	0	559898	184	0	187	0.5320781463779873
Hospitalized	ENSG00000163820	FYCO1	3	45917899	Hospitalized.M1.MAF_0.1.perc	reference	0	0.827	0.1014458	0.2597416	0.6961	0	?+++--	11534	28	0	570175	1145	2	1177	0.6648566726677239
Susceptibility	ENSG00000267673	FDX2	19	10310045	Susceptibility.M3.MAF_0.1.perc	reference	0	0.9984	0.0828511	0.2142507	0.699	0	-?++--	25049	27	0	587395	534	1	563	0.3868644533967528
Hospitalized	ENSG00000159110	IFNAR2	21	33229901	Hospitalized.M4.MAF_0.1.perc	reference	0	0.6466	-0.0753689	0.1950013	0.6991	0	?---++	11361	39	0	582094	2520	1	2561	0.6502381679039007
Susceptibility	ENSG00000142002	DPP9	19	4675224	Susceptibility.M3.MAF_0.1.perc	reference	0	0.6223	0.0519539	0.1348316	0.7	0	+?+---	24049	61	0	576869	1415	0	1476	0.4268721091131171
Severe	ENSG00000185829	ARL17A	17	46516702	Severe.M4.MAF_0.1.perc	reference	0	0.9725	0.5674903	1.4883493	0.703	0	?+???-	1784	1	0	400890	17	0	18	0.5660990314230043
Hospitalized	ENSG00000104805	NUCB1	19	48900312	Hospitalized.M4.MAF_0.1.perc	reference	57.4	0.05206	0.1529593	0.4030964	0.7043	0.4036211	?-++-+	11611	75	0	581602	4397	1	4474	0.8756103684374578
Susceptibility	ENSG00000176681	LRRC37A	17	46292733	Susceptibility.M3.MAF_1.perc	reference	16.7	0.3077	-0.2523567	0.667915	0.7056	0.4354046	+?--?-	23548	6	0	569536	154	1	162	0.7587073432969161
Severe	ENSG00000185294	SPPL2C	17	45844881	Severe.M3.MAF_1.perc	reference	29.1	0.2171	0.1421347	0.3776469	0.7066	0.2301071	+---++	4822	21	0	570320	1368	1	1391	0.5444024913479857
Severe	ENSG00000111335	OAS2	12	112978395	Severe.M4.MAF_0.1.perc	reference	43.5	0.1154	0.1625975	0.432452	0.7069	0.4411601	--+++-	4972	29	0	570695	4443	1	4474	0.37850895326370027
Severe	ENSG00000172215	CXCR6	3	45940933	Severe.M3.MAF_0.1.perc	reference	0	0.9519	-0.2012441	0.5367229	0.7077	0	?-+-?-	3876	5	0	563012	601	0	606	0.7703828334917471
Severe	ENSG00000137166	FOXP4	6	41546381	Severe.M4.MAF_1.perc	reference	0	0.7033	0.0617645	0.1652853	0.7086	0	?-++++	4675	41	0	570238	3977	2	4022	0.9505318503570317
Hospitalized	ENSG00000173578	XCR1	3	46017007	Hospitalized.M4.MAF_1.perc	reference	62.5	0.0305	0.1779777	0.4769285	0.709	0.6160508	?+-+++	11327	39	2	570951	1797	1	1842	0.8140471887903338
Hospitalized	ENSG00000142002	DPP9	19	4675224	Hospitalized.M1.MAF_0.1.perc	reference	0	0.686	0.2602868	0.6982461	0.7093	0	?-+-?-	8835	4	0	554312	113	0	117	0.5972981504940326
Hospitalized	ENSG00000142002	DPP9	19	4675224	Hospitalized.M1.MAF_1.perc	reference	0	0.686	0.2602868	0.6982461	0.7093	0	?-+-?-	8835	4	0	554312	113	0	117	0.5972981504940326
Hospitalized	ENSG00000136504	KAT7	17	49788648	Hospitalized.M3.MAF_1.perc	reference	0	0.9957	0.134407	0.36128	0.7099	0	?+++?-	6753	10	0	531769	619	0	629	0.24646901134231677
Severe	ENSG00000105397	TYK2	19	10350529	Severe.M3.MAF_0.1.perc	reference	0	0.9734	-0.1200524	0.323385	0.7105	0	+-+--+	4520	19	0	569346	1487	0	1506	0.628495312084332
Susceptibility	ENSG00000176681	LRRC37A	17	46292733	Susceptibility.M3.MAF_0.1.perc	reference	17.6	0.303	-0.254714	0.6891346	0.7117	0.4805133	+?--?-	22850	5	0	569140	151	0	156	0.7587073432969161
Hospitalized	ENSG00000173578	XCR1	3	46017007	Hospitalized.M1.MAF_1.perc	reference	0	0.5488	0.1519976	0.4154775	0.7145	0	?+--+-	10638	10	0	569425	375	0	385	0.8140471887903338
Severe	ENSG00000136504	KAT7	17	49788648	Severe.M1.MAF_0.1.perc	reference	0	0.9691	-0.9509716	2.6194642	0.7166	0	?--???	1656	0	0	519111	45	0	45	0.1337692565863957
Severe	ENSG00000111335	OAS2	12	112978395	Severe.M4.MAF_1.perc	reference	18.5	0.2936	0.0701033	0.1968703	0.7218	0.0442496	+-++++	5048	63	0	570761	5958	3	6027	0.37850895326370027
Susceptibility	ENSG00000176681	LRRC37A	17	46292733	Susceptibility.M1.MAF_0.1.perc	reference	17.7	0.3023	-0.2453941	0.6921608	0.7229	0.4857214	+?--?-	22850	5	0	569139	150	0	155	0.7587073432969161
Susceptibility	ENSG00000176681	LRRC37A	17	46292733	Susceptibility.M1.MAF_1.perc	reference	17.7	0.3023	-0.2453941	0.6921608	0.7229	0.4857214	+?--?-	22850	5	0	569139	150	0	155	0.7587073432969161
Hospitalized	ENSG00000163818	LZTFL1	3	45823316	Hospitalized.M3.MAF_1.perc	reference	49.6	0.09402	0.2407931	0.6796917	0.7231	1.0117096	?-++--	9299	9	0	567104	448	1	459	0.5369334416193179
Hospitalized	ENSG00000104805	NUCB1	19	48900312	Hospitalized.M4.MAF_1.perc	reference	50.2	0.09052	0.1004916	0.2849012	0.7243	0.1859703	?-++-+	11671	155	0	581696	8633	4	8796	0.8756103684374578
Susceptibility	ENSG00000144815	NXPE3	3	101779202	Susceptibility.M4.MAF_0.1.perc	reference	0	0.5964	-0.0344075	0.0984301	0.7267	0	+?-++-	26045	115	1	579010	2667	1	2786	0.5681847839206604
Severe	ENSG00000105397	TYK2	19	10350529	Severe.M1.MAF_1.perc	reference	0	0.9535	0.1980504	0.5681919	0.7274	0	+-+-++	3847	7	0	565080	470	0	477	0.628495312084332
Severe	ENSG00000114391	RPL24	3	101681091	Severe.M1.MAF_0.1.perc	reference	0	1	-1.0058106	2.9015974	0.7289	0	?-???-	1579	0	0	509010	32	0	32	0.16824284559653993
Susceptibility	ENSG00000076662	ICAM3	19	10333776	Susceptibility.M1.MAF_0.1.perc	reference	0	0.8899	0.0694347	0.2010604	0.7298	0	-?++--	25680	29	0	590685	612	0	641	0.8699815625315088
Severe	ENSG00000073969	NSF	17	46590669	Severe.M4.MAF_0.1.perc	reference	0	0.5675	0.1407882	0.4085421	0.7304	0	?-+-?-	3957	5	0	565242	1072	0	1077	0.6472780095167768
Susceptibility	ENSG00000159314	ARHGAP27	17	45393902	Susceptibility.M3.MAF_1.perc	reference	0	0.8873	0.0561635	0.1636629	0.7315	0	+?+---	26755	51	0	588527	886	0	937	0.5828817624215747
Severe	ENSG00000144815	NXPE3	3	101779202	Severe.M3.MAF_1.perc	reference	9.8	0.3533	-0.147752	0.4363064	0.7349	0.1486092	--+---	4698	12	0	568780	983	0	995	0.5909292696259718
Susceptibility	ENSG00000164983	TMEM65	8	124306189	Susceptibility.M4.MAF_0.1.perc	reference	31.6	0.2106	-0.1558028	0.4643038	0.7372	0.3523698	+?----	25682	22	0	575797	624	0	646	0.8962354445775698
Susceptibility	ENSG00000267673	FDX2	19	10310045	Susceptibility.M3.MAF_1.perc	reference	0	0.9993	0.0655818	0.1956043	0.73740000000000006	0	-?++--	25049	32	0	587395	637	1	671	0.3868644533967528
Hospitalized	ENSG00000185829	ARL17A	17	46516702	Hospitalized.M1.MAF_0.1.perc	reference	0	1	-1.0206584	3.0464658	0.7376	0	?-???-	4691	0	0	400826	12	0	12	0.09802842038320231
Hospitalized	ENSG00000185829	ARL17A	17	46516702	Hospitalized.M1.MAF_1.perc	reference	0	1	-1.0206584	3.0464658	0.7376	0	?-???-	4691	0	0	400826	12	0	12	0.09802842038320231
Hospitalized	ENSG00000144815	NXPE3	3	101779202	Hospitalized.M4.MAF_1.perc	reference	0	0.8185	0.0490586	0.1474179	0.7393	0	?++--+	12094	82	1	571519	3335	1	3421	0.7849257869593872
Hospitalized	ENSG00000176681	LRRC37A	17	46292733	Hospitalized.M3.MAF_0.1.perc	reference	0	0.6459	-0.2017464	0.612551	0.7419	0	?+----	6788	3	0	561587	151	0	154	0.8124529783004808
Hospitalized	ENSG00000228696	ARL17B	17	46274784	Hospitalized.M1.MAF_0.1.perc	reference	0	1	-1.0205391	3.1017182	0.7421	0	?-????	5146	0	0	498832	7	0	7	0.7105089269443012
Hospitalized	ENSG00000228696	ARL17B	17	46274784	Hospitalized.M1.MAF_1.perc	reference	0	1	-1.0205391	3.1017182	0.7421	0	?-????	5146	0	0	498832	7	0	7	0.7105089269443012
Hospitalized	ENSG00000228696	ARL17B	17	46274784	Hospitalized.M3.MAF_0.1.perc	reference	0	1	-1.0205391	3.1017182	0.7421	0	?-????	5146	0	0	498832	7	0	7	0.7105089269443012
Hospitalized	ENSG00000228696	ARL17B	17	46274784	Hospitalized.M3.MAF_1.perc	reference	0	1	-1.0205391	3.1017182	0.7421	0	?-????	5146	0	0	498832	7	0	7	0.7105089269443012
Susceptibility	ENSG00000144815	NXPE3	3	101779202	Susceptibility.M1.MAF_0.1.perc	reference	26.4	0.257	-0.2594558	0.7895304	0.7424	0.7344351	+?--??	22713	5	0	557960	247	0	252	0.5681847839206604
Hospitalized	ENSG00000163820	FYCO1	3	45917899	Hospitalized.M1.MAF_1.perc	reference	0	0.8259	0.0845943	0.2580662	0.7431	0	?+++--	11534	28	0	570175	1147	2	1179	0.6648566726677239
Susceptibility	ENSG00000182504	CEP97	3	101724593	Susceptibility.M3.MAF_0.1.perc	reference	0	0.5259	-0.038217	0.1182756	0.7466	0	+?----	27126	79	0	591861	1809	2	1892	0.6804869881046842
Susceptibility	ENSG00000090339	ICAM1	19	10271093	Susceptibility.M4.MAF_0.1.perc	reference	0	0.7282	0.0272993	0.0854562	0.7494	0	-?+-+-	26510	157	0	587025	3486	1	3645	0.6655188778674146
Susceptibility	ENSG00000164983	TMEM65	8	124306189	Susceptibility.M1.MAF_0.1.perc	reference	0	0.899	-0.1810317	0.5702807	0.7509	0	??--??	20073	1	0	540688	80	0	81	0.8962354445775698
Susceptibility	ENSG00000164983	TMEM65	8	124306189	Susceptibility.M1.MAF_1.perc	reference	0	0.899	-0.1810317	0.5702807	0.7509	0	??--??	20073	1	0	540688	80	0	81	0.8962354445775698
Susceptibility	ENSG00000108379	WNT3	17	46762506	Susceptibility.M3.MAF_0.1.perc	reference	0	0.8936	-0.083214	0.2626966	0.7514	0	+?----	23542	16	0	543894	365	0	381	0.6413701186375563
Severe	ENSG00000104804	TULP2	19	48880967	Severe.M4.MAF_0.1.perc	reference	0	0.4791	0.0636156	0.2030619	0.7541	0	-++-+-	4883	29	0	570490	4426	2	4459	0.8139651926957608
Susceptibility	ENSG00000220201	ZGLP1	19	10304803	Susceptibility.M3.MAF_0.1.perc	reference	10.8	0.3258	0.2851344	0.9211162	0.7569	0.3082162	??+--?	21744	3	0	556095	33	0	36	0.1448777652730551
Severe	ENSG00000066422	ZBTB11	3	101648889	Severe.M4.MAF_0.1.perc	reference	0	0.9477	0.0729565	0.2397284	0.7609	0	+-++?+	4546	31	0	565964	3021	2	3056	0.5128530275891671
Susceptibility	ENSG00000186868	MAPT	17	45894527	Susceptibility.M1.MAF_1.perc	reference	0	0.8212	-0.0732369	0.2418251	0.762	0	-?+---	25084	18	0	579463	418	0	436	0.2581697096434456
Susceptibility	ENSG00000114391	RPL24	3	101681091	Susceptibility.M1.MAF_1.perc	reference	0	0.9084	-0.1642822	0.5457234	0.7634	0	-?--??	20785	3	0	517165	95	0	98	0.8713447372975135
Severe	ENSG00000076662	ICAM3	19	10333776	Severe.M4.MAF_1.perc	reference	0	0.8008	-0.0448841	0.1503881	0.7654	0	--+---	4981	59	0	570679	7147	4	7214	0.5209860618528013
Severe	ENSG00000163820	FYCO1	3	45917899	Severe.M1.MAF_1.perc	reference	0	0.5236	0.1032951	0.3467846	0.7658	0	?-++--	4316	13	0	567146	1141	2	1158	0.6144235278074252
Severe	ENSG00000238083	LRRC37A2	17	46511511	Severe.M1.MAF_0.1.perc	reference	0	0.888	0.1359066	0.4658292	0.7705	0	?+-??-	3469	6	0	560411	970	1	978	0.6831480120698057
Severe	ENSG00000238083	LRRC37A2	17	46511511	Severe.M1.MAF_1.perc	reference	0	0.888	0.1358827	0.4658244	0.7705	0	?+-??-	3469	6	0	560411	971	1	979	0.6831480120698057
Hospitalized	ENSG00000185294	SPPL2C	17	45844881	Hospitalized.M4.MAF_1.perc	reference	24.9	0.2555	0.0407624	0.1404733	0.7717	0.0263784	?++-+-	11897	238	0	571332	12036	16	12306	0.23590881196023317
Severe	ENSG00000163820	FYCO1	3	45917899	Severe.M4.MAF_0.1.perc	reference	0	0.6234	0.0459119	0.1583594	0.7719	0	--++-+	4695	68	0	568875	10257	7	10339	0.6144235278074252
Hospitalized	ENSG00000137166	FOXP4	6	41546381	Hospitalized.M4.MAF_1.perc	reference	0	0.7146	-0.038814800000000003	0.1364637	0.7761	0	---+++	12091	91	0	587856	4066	2	4161	0.48809024120356626
Hospitalized	ENSG00000176681	LRRC37A	17	46292733	Hospitalized.M1.MAF_0.1.perc	reference	0	0.6262	-0.1755789	0.6211323	0.7774	0	?+----	6788	3	0	561586	150	0	153	0.8124529783004808
Hospitalized	ENSG00000176681	LRRC37A	17	46292733	Hospitalized.M1.MAF_1.perc	reference	0	0.6262	-0.1755789	0.6211323	0.7774	0	?+----	6788	3	0	561586	150	0	153	0.8124529783004808
Severe	ENSG00000238083	LRRC37A2	17	46511511	Severe.M3.MAF_0.1.perc	reference	0	0.8815	0.131308	0.4643973	0.7774	0	?+-??-	3469	7	0	560412	975	2	986	0.6831480120698057
Severe	ENSG00000238083	LRRC37A2	17	46511511	Severe.M3.MAF_1.perc	reference	0	0.8815	0.1312843	0.4643925	0.7774	0	?+-??-	3469	7	0	560412	976	2	987	0.6831480120698057
Hospitalized	ENSG00000105397	TYK2	19	10350529	Hospitalized.M4.MAF_0.1.perc	reference	0	0.8215	0.030384	0.1075195	0.7775	0	-+-+-+	12124	158	1	588135	7696	2	7860	0.4847525005042474
Severe	ENSG00000114391	RPL24	3	101681091	Severe.M4.MAF_1.perc	reference	0	0.9935	0.1238679	0.4384113	0.7775	0	+++---	4334	7	0	565487	630	0	637	0.16824284559653993
Hospitalized	ENSG00000159314	ARHGAP27	17	45393902	Hospitalized.M4.MAF_1.perc	reference	0	0.713	-0.0199807	0.0710614	0.7786	0	?+--+-	11789	268	0	580658	17370	39	17716	0.7620976479621291
Severe	ENSG00000105559	PLEKHA4	19	48837097	Severe.M4.MAF_1.perc	reference	0	0.5672	-0.0341245	0.1222844	0.7802	0	+---+-	4906	100	0	570620	11036	7	11150	0.2123833649746565
Hospitalized	ENSG00000225190	PLEKHM1	17	45435900	Hospitalized.M1.MAF_1.perc	reference	0.4	0.3899	-0.1457366	0.5244398	0.7811	0.0060235	?--+?-	7776	18	0	563870	196	0	214	0.8533332107141244
Hospitalized	ENSG00000076662	ICAM3	19	10333776	Hospitalized.M3.MAF_1.perc	reference	6.5	0.3697	0.0787147	0.2854056	0.7827	0.0311614	?+---+	10907	23	0	582759	751	0	774	0.5741155670217574
Severe	ENSG00000089127	OAS1	12	112905856	Severe.M4.MAF_1.perc	reference	64.5	0.01498	0.1253335	0.4624949	0.7864	0.6718581	--+++-	4759	38	0	569982	4653	11	4713	0.7178348334957181
Hospitalized	ENSG00000120071	KANSL1	17	46029916	Hospitalized.M4.MAF_0.1.perc	reference	0	0.9062	0.0271407	0.1006983	0.7875	0	?+---+	11268	143	0	578768	8847	0	8990	0.9199787541130157
Severe	ENSG00000120071	KANSL1	17	46029916	Severe.M1.MAF_0.1.perc	reference	0	0.9417	0.2349097	0.8719814	0.7876	0	?+-??-	3336	3	0	551072	195	0	198	0.31523797868995784
Susceptibility	ENSG00000185294	SPPL2C	17	45844881	Susceptibility.M3.MAF_1.perc	reference	25.8	0.2496	0.0527956	0.1966428	0.7883	0.051366	-?--++	26405	78	1	580140	1442	1	1524	0.53675633431750025
Severe	ENSG00000120071	KANSL1	17	46029916	Severe.M1.MAF_1.perc	reference	0	0.9887	0.2322284	0.8710706	0.7898	0	?+--?-	3452	3	0	551575	197	0	200	0.31523797868995784
Severe	ENSG00000173578	XCR1	3	46017007	Severe.M3.MAF_1.perc	reference	0	0.6757	0.0294589	0.1106238	0.79	0	++++?+	4402	12	0	567877	698	1	712	0.835182621807667
Severe	ENSG00000225190	PLEKHM1	17	45435900	Severe.M3.MAF_1.perc	reference	0	0.7567	-0.0713555	0.2694917	0.7912	0	+--+?-	4367	27	0	564136	2318	0	2345	0.666432372371803
Susceptibility	ENSG00000105371	ICAM4	19	10286955	Susceptibility.M3.MAF_0.1.perc	reference	0	0.8721	-0.08265	0.3146294	0.7928	0	+?---?	23352	11	0	584487	261	0	272	0.9923291293197172
Severe	ENSG00000176358	TAC4	17	49838309	Severe.M3.MAF_1.perc	reference	0	0.9698	-0.2306333	0.8814844	0.7936	0	?--??-	2463	1	0	565099	239	0	240	0.6278248135267781
Hospitalized	ENSG00000144815	NXPE3	3	101779202	Hospitalized.M4.MAF_0.1.perc	reference	0	0.5345	-0.0447255	0.1709652	0.7936	0	?-+--+	12031	51	1	571415	2622	1	2677	0.7849257869593872
Severe	ENSG00000172215	CXCR6	3	45940933	Severe.M4.MAF_1.perc	reference	0	0.9747	-0.0885868	0.338944	0.7938	0	?-+-?-	3882	14	0	563021	1746	1	1762	0.7703828334917471
Susceptibility	ENSG00000105371	ICAM4	19	10286955	Susceptibility.M1.MAF_0.1.perc	reference	0	0.8721	-0.0821547	0.3147134	0.7941	0	+?---?	23352	11	0	584487	260	0	271	0.9923291293197172
Susceptibility	ENSG00000144815	NXPE3	3	101779202	Susceptibility.M3.MAF_0.1.perc	reference	0	0.4953	-0.042141	0.1620871	0.7949	0	-?-+--	25584	42	0	578141	988	0	1030	0.5681847839206604
Susceptibility	ENSG00000136504	KAT7	17	49788648	Susceptibility.M4.MAF_0.1.perc	reference	0	0.5156	-0.0307287	0.119003	0.7962	0	+?-+-+	25897	77	0	585702	1738	0	1815	0.6670064852177332
Severe	ENSG00000105376	ICAM5	19	10289952	Severe.M4.MAF_1.perc	reference	0	0.5155	-0.057663	0.2252953	0.798	0	+-+--+	4474	31	0	566985	3116	3	3153	0.5921057924215161
Severe	ENSG00000163818	LZTFL1	3	45823316	Severe.M3.MAF_1.perc	reference	0	0.9077	-0.15369	0.6121515	0.8018	0	?--?-+	3620	2	0	551183	444	1	448	0.760869383527211
Susceptibility	ENSG00000185829	ARL17A	17	46516702	Susceptibility.M4.MAF_1.perc	reference	0	0.7445	-0.1238169	0.4937319	0.802	0	-?-??+	15935	4	1	402143	41	2	51	0.986844570142484
Severe	ENSG00000228696	ARL17B	17	46274784	Severe.M4.MAF_0.1.perc	reference	0	0.9933	-0.9417108	3.772736	0.8029	0	?--???	1692	0	0	548825	23	0	23	0.851018411086612
Severe	ENSG00000228696	ARL17B	17	46274784	Severe.M4.MAF_1.perc	reference	0	0.9933	-0.9417108	3.772736	0.8029	0	?--???	1692	0	0	548825	23	0	23	0.851018411086612
Hospitalized	ENSG00000076662	ICAM3	19	10333776	Hospitalized.M4.MAF_1.perc	reference	0	0.5238	0.0259886	0.1048741	0.8043	0	?+----	12124	133	0	583311	7317	4	7458	0.5741155670217574
Severe	ENSG00000163818	LZTFL1	3	45823316	Severe.M4.MAF_1.perc	reference	0	0.5862	0.0668638	0.2745926	0.8076	0	+-+?-+	4386	16	0	565209	2550	3	2572	0.760869383527211
Hospitalized	ENSG00000163820	FYCO1	3	45917899	Hospitalized.M3.MAF_1.perc	reference	0	0.791	0.0306159	0.1280662	0.8111	0	++++--	12094	91	0	576342	5147	6	5250	0.6648566726677239
Hospitalized	ENSG00000164983	TMEM65	8	124306189	Hospitalized.M4.MAF_1.perc	reference	67.6	0.01486	-0.1517158	0.6355679	0.8113	1.1067256	?+---+	10642	26	0	565883	1579	0	1605	0.5320781463779873
Severe	ENSG00000161847	RAVER1	19	10316212	Severe.M4.MAF_1.perc	reference	5.8	0.3795	0.0400314	0.1685641	0.8123	0.0155752	+-+--+	4607	72	0	566134	7979	2	8055	0.5332608867972091
Severe	ENSG00000104804	TULP2	19	48880967	Severe.M1.MAF_0.1.perc	reference	0	0.9635	0.1479631	0.625842	0.8131	0	?++---	3965	4	0	566819	351	0	355	0.8139651926957608
Severe	ENSG00000104804	TULP2	19	48880967	Severe.M1.MAF_1.perc	reference	0	0.9635	0.1478759	0.6257487	0.8132	0	?++---	3966	5	0	566828	354	0	359	0.8139651926957608
Severe	ENSG00000144815	NXPE3	3	101779202	Severe.M1.MAF_0.1.perc	reference	0	0.9865	-0.2025524	0.8579968	0.8134	0	---??-	3674	1	0	549628	245	0	246	0.5909292696259718
Susceptibility	ENSG00000066422	ZBTB11	3	101648889	Susceptibility.M4.MAF_1.perc	reference	29.8	0.2117	0.0392533	0.1663479	0.8135	0.0484948	+----+	27101	247	0	591805	5875	7	6136	0.355089567718157
Hospitalized	ENSG00000076662	ICAM3	19	10333776	Hospitalized.M1.MAF_1.perc	reference	26	0.2485	0.0903756	0.3918888	0.8176	0.203514	?+---+	10517	20	0	581948	656	0	676	0.5741155670217574
Susceptibility	ENSG00000105397	TYK2	19	10350529	Susceptibility.M3.MAF_0.1.perc	reference	0	0.9215	-0.0296354	0.1299499	0.8196	0	-?--+-	25364	73	0	579442	1527	0	1600	0.35917607780056926
Severe	ENSG00000176358	TAC4	17	49838309	Severe.M3.MAF_0.1.perc	reference	0	0.967	-0.2021257	0.8969051	0.8217	0	?--??-	2353	1	0	563793	236	0	237	0.6278248135267781
Hospitalized	ENSG00000225190	PLEKHM1	17	45435900	Hospitalized.M3.MAF_0.1.perc	reference	0	0.7271	-0.0446436	0.2043034	0.827	0	?+----	9890	32	0	577700	2063	0	2095	0.8533332107141244
Severe	ENSG00000108379	WNT3	17	46762506	Severe.M1.MAF_0.1.perc	reference	0	0.9734	-0.9023916	4.1519964	0.8279	0	?--???	1635	0	0	541236	17	0	17	0.439309748430783
Severe	ENSG00000108379	WNT3	17	46762506	Severe.M1.MAF_1.perc	reference	0	0.9734	-0.9023916	4.1519964	0.8279	0	?--???	1635	0	0	541236	17	0	17	0.439309748430783
Susceptibility	ENSG00000164983	TMEM65	8	124306189	Susceptibility.M3.MAF_0.1.perc	reference	55.4	0.08123	0.2119342	0.9797637	0.8287	1.8075511	+?--?-	24834	4	0	569106	186	0	190	0.8962354445775698
Susceptibility	ENSG00000144815	NXPE3	3	101779202	Susceptibility.M3.MAF_1.perc	reference	6.4	0.3703	-0.0485485	0.2244586	0.8288	0.0342261	-?-+--	25946	48	0	578642	992	0	1040	0.5681847839206604
Severe	ENSG00000176681	LRRC37A	17	46292733	Severe.M4.MAF_0.1.perc	reference	0	0.925	-0.0925376	0.4492118	0.8368	0	?+--?-	3348	5	0	561396	916	7	935	0.08195104535453997
Susceptibility	ENSG00000089127	OAS1	12	112905856	Susceptibility.M1.MAF_0.1.perc	reference	0	0.5133	-0.0513401	0.2559932	0.841	0	---+-+	25931	15	0	591362	341	1	358	0.8760893275165403
Hospitalized	ENSG00000111335	OAS2	12	112978395	Hospitalized.M3.MAF_1.perc	reference	11.2	0.3422	-0.059242	0.3040128	0.8455	0.0568189	?---+-	10240	28	0	569731	682	1	712	0.670440601247958
Severe	ENSG00000256762	STH	17	45999250	Severe.M1.MAF_0.1.perc	reference	0	0.9991	-0.2046859	1.0697669	0.8483	0	?--+?-	3591	3	0	560920	130	0	133	0.3595115402940052
Severe	ENSG00000256762	STH	17	45999250	Severe.M3.MAF_0.1.perc	reference	0	0.9991	-0.2046859	1.0697669	0.8483	0	?--+?-	3591	3	0	560920	130	0	133	0.3595115402940052
Severe	ENSG00000186868	MAPT	17	45894527	Severe.M3.MAF_1.perc	reference	0	0.978	0.0439385	0.2316222	0.8495	0	?+----	4689	31	0	570127	3390	6	3433	0.7283882134408286
Susceptibility	ENSG00000186868	MAPT	17	45894527	Susceptibility.M1.MAF_0.1.perc	reference	0	0.8526	-0.0498109	0.2673307	0.8522	0	-?+---	25084	14	0	579463	369	0	383	0.2581697096434456
Hospitalized	ENSG00000104804	TULP2	19	48880967	Hospitalized.M1.MAF_0.1.perc	reference	0	0.8748	0.0870392	0.4674816	0.8523	0	?+----	9755	9	0	580494	354	0	363	0.9061700740712699
Severe	ENSG00000185294	SPPL2C	17	45844881	Severe.M4.MAF_0.1.perc	reference	6.1	0.3775	-0.0547475	0.2954143	0.853	0.0628458	+-++++	4646	31	0	569528	4227	1	4260	0.5444024913479857
Hospitalized	ENSG00000104804	TULP2	19	48880967	Hospitalized.M1.MAF_1.perc	reference	0	0.8737	0.0852903	0.4670179	0.8551	0	?+----	9761	10	0	580503	357	0	367	0.9061700740712699
Susceptibility	ENSG00000159314	ARHGAP27	17	45393902	Susceptibility.M4.MAF_0.1.perc	reference	0	0.6977	0.0122098	0.0675517	0.8566	0	+?-++-	26972	255	0	589395	5894	6	6161	0.5828817624215747
Hospitalized	ENSG00000176681	LRRC37A	17	46292733	Hospitalized.M4.MAF_1.perc	reference	20.7	0.2828	0.0573147	0.3190734	0.8574	0.1391505	?+---+	9253	58	14	565615	3165	23	3297	0.8124529783004808
Susceptibility	ENSG00000087074	PPP1R15A	19	48872421	Susceptibility.M4.MAF_0.1.perc	reference	0	0.4892	0.0150544	0.0842505	0.8582	0	-?+---	27235	165	0	591500	3591	2	3760	0.7724920607601033
Susceptibility	ENSG00000090339	ICAM1	19	10271093	Susceptibility.M4.MAF_1.perc	reference	0	0.8247	0.0076878	0.0430714	0.8583	0	-?+-++	26638	633	0	587522	14526	28	15215	0.6655188778674146
Hospitalized	ENSG00000105376	ICAM5	19	10289952	Hospitalized.M3.MAF_0.1.perc	reference	0	0.9896	-0.066429	0.378125	0.8605	0	?---?-	8613	10	0	564903	676	0	686	0.9156192629915194
Hospitalized	ENSG00000173585	CCR9	3	45886504	Hospitalized.M4.MAF_0.1.perc	reference	0	0.9091	-0.0336305	0.193427	0.862	0	?--+++	10920	39	0	567819	2288	1	2329	0.8617345012072779
Hospitalized	ENSG00000225190	PLEKHM1	17	45435900	Hospitalized.M3.MAF_1.perc	reference	0	0.4929	0.0316412	0.1851285	0.8643	0	?+-+--	9937	57	0	577888	2332	0	2389	0.8533332107141244
Susceptibility	ENSG00000104804	TULP2	19	48880967	Susceptibility.M3.MAF_1.perc	reference	0	0.7763	0.0162742	0.0958232	0.8651	0	-?++-+	25892	126	0	591443	2672	2	2802	0.9916692293896516
Severe	ENSG00000163818	LZTFL1	3	45823316	Severe.M1.MAF_0.1.perc	reference	0	0.9775	0.1559811	0.9324327	0.8671	0	?+-?--	3259	1	0	550041	149	0	150	0.760869383527211
Severe	ENSG00000228696	ARL17B	17	46274784	Severe.M1.MAF_0.1.perc	reference	0	1	-1.0043606	6.0273294	0.8677	0	?-????	1520	0	0	498832	7	0	7	0.851018411086612
Severe	ENSG00000228696	ARL17B	17	46274784	Severe.M1.MAF_1.perc	reference	0	1	-1.0043606	6.0273294	0.8677	0	?-????	1520	0	0	498832	7	0	7	0.851018411086612
Severe	ENSG00000228696	ARL17B	17	46274784	Severe.M3.MAF_0.1.perc	reference	0	1	-1.0043606	6.0273294	0.8677	0	?-????	1520	0	0	498832	7	0	7	0.851018411086612
Severe	ENSG00000228696	ARL17B	17	46274784	Severe.M3.MAF_1.perc	reference	0	1	-1.0043606	6.0273294	0.8677	0	?-????	1520	0	0	498832	7	0	7	0.851018411086612
Severe	ENSG00000185829	ARL17A	17	46516702	Severe.M1.MAF_0.1.perc	reference	0	0.9996	-1.0046761	6.0449191	0.868	0	?-???-	1253	0	0	400344	10	0	10	0.5660990314230043
Severe	ENSG00000185829	ARL17A	17	46516702	Severe.M1.MAF_1.perc	reference	0	0.9996	-1.0046761	6.0449191	0.868	0	?-???-	1253	0	0	400344	10	0	10	0.5660990314230043
Severe	ENSG00000172215	CXCR6	3	45940933	Severe.M1.MAF_0.1.perc	reference	0	0.8495	-0.1395598	0.8519189	0.8699	0	?-+??-	3394	1	0	561371	211	0	212	0.7703828334917471
Severe	ENSG00000172215	CXCR6	3	45940933	Severe.M1.MAF_1.perc	reference	0	0.8495	-0.1395598	0.8519189	0.8699	0	?-+??-	3394	1	0	561371	211	0	212	0.7703828334917471
Susceptibility	ENSG00000114391	RPL24	3	101681091	Susceptibility.M3.MAF_0.1.perc	reference	0	0.9577	-0.1515659	0.9493636	0.8732	0	-?+-?-	21207	1	0	512515	34	0	35	0.8713447372975135
Severe	ENSG00000163818	LZTFL1	3	45823316	Severe.M1.MAF_1.perc	reference	0	0.9779	0.1481569	0.9293039	0.8733	0	?+-?--	3259	1	0	550041	150	0	151	0.760869383527211
Susceptibility	ENSG00000173585	CCR9	3	45886504	Susceptibility.M3.MAF_0.1.perc	reference	0	0.7896	-0.0231051	0.1454569	0.8738	0	+?-+--	22473	50	0	574072	1210	0	1260	0.47854324961429623
Severe	ENSG00000163820	FYCO1	3	45917899	Severe.M1.MAF_0.1.perc	reference	0	0.4261	-0.0572132	0.3622584	0.8745	0	?-++--	4316	12	0	567146	1140	2	1156	0.6144235278074252
Hospitalized	ENSG00000159314	ARHGAP27	17	45393902	Hospitalized.M4.MAF_0.1.perc	reference	0	0.7651	0.0189725	0.1209248	0.8753	0	?+----	11318	96	0	580377	5828	6	5936	0.7620976479621291
Hospitalized	ENSG00000104805	NUCB1	19	48900312	Hospitalized.M3.MAF_0.1.perc	reference	47.6	0.1062	-0.1003191	0.6557913	0.8784	0.9188976	?++--+	10177	31	0	579289	2087	0	2118	0.8756103684374578
Severe	ENSG00000105559	PLEKHA4	19	48837097	Severe.M4.MAF_0.1.perc	reference	0	0.5473	0.0236601	0.1555874	0.8791	0	+-+-+-	4883	61	0	570490	7771	2	7836	0.2123833649746565
Susceptibility	ENSG00000105376	ICAM5	19	10289952	Susceptibility.M4.MAF_0.1.perc	reference	0	0.6901	-0.0145449	0.0964228	0.8801	0	-?-+-+	25958	120	0	587796	2823	3	2949	0.7451344437282921
Severe	ENSG00000164983	TMEM65	8	124306189	Severe.M4.MAF_0.1.perc	reference	27.3	0.2484	0.1665394	1.1270424000000001	0.8825	1.6865877	?---?+	3885	5	0	562730	613	0	618	0.6264771671621703
Hospitalized	ENSG00000173585	CCR9	3	45886504	Hospitalized.M3.MAF_0.1.perc	reference	0	0.6952	0.0408798	0.2812603	0.8844	0	?+--?+	8069	15	0	563678	1194	0	1209	0.8617345012072779
Susceptibility	ENSG00000185294	SPPL2C	17	45844881	Susceptibility.M4.MAF_0.1.perc	reference	52.6	0.07659	-0.031151	0.2252693	0.89	0.1139727	-?--++	26317	169	0	579881	4317	1	4488	0.53675633431750025
Susceptibility	ENSG00000104804	TULP2	19	48880967	Susceptibility.M3.MAF_0.1.perc	reference	1.6	0.3973	0.018587	0.1386142	0.8933	0.0058924	-?++-+	25792	79	0	591062	1808	1	1889	0.9916692293896516
Hospitalized	ENSG00000073969	NSF	17	46590669	Hospitalized.M1.MAF_0.1.perc	reference	0	0.9749	0.1105265	0.8254067	0.8935	0	?+----	6997	2	0	561209	107	0	109	0.9773745472394765
Hospitalized	ENSG00000073969	NSF	17	46590669	Hospitalized.M1.MAF_1.perc	reference	0	0.9749	0.1105265	0.8254067	0.8935	0	?+----	6997	2	0	561209	107	0	109	0.9773745472394765
Severe	ENSG00000144815	NXPE3	3	101779202	Severe.M3.MAF_0.1.perc	reference	30.9	0.2152	0.106978	0.8054499	0.8943	1.0421793	--+?--	4508	7	0	567757	972	0	979	0.5909292696259718
Susceptibility	ENSG00000120071	KANSL1	17	46029916	Susceptibility.M4.MAF_1.perc	reference	0	0.5169	-0.0054609	0.0416141	0.8956	0	+?-++-	26972	678	0	589395	15590	12	16292	0.7682392341456148
Severe	ENSG00000120088	CRHR1	17	45784280	Severe.M4.MAF_0.1.perc	reference	0	0.7302	0.0350043	0.2690976	0.8965	0	++--?-	4532	20	0	567908	2459	2	2483	0.2462435129328205
Hospitalized	ENSG00000120088	CRHR1	17	45784280	Hospitalized.M4.MAF_1.perc	reference	20.6	0.2833	0.0290867	0.2257812	0.8975	0.0607505	?+----	11406	95	0	581234	5050	3	5151	0.05727109113829873
Severe	ENSG00000073969	NSF	17	46590669	Severe.M4.MAF_1.perc	reference	0	0.5317	-0.0372486	0.2940933	0.8992	0	?-+-?-	3957	17	0	565242	1879	0	1896	0.6472780095167768
Susceptibility	ENSG00000108379	WNT3	17	46762506	Susceptibility.M3.MAF_1.perc	reference	0	0.7884	-0.0328557	0.2606254	0.8997	0	+?---+	23542	17	0	543894	366	0	383	0.6413701186375563
Susceptibility	ENSG00000089127	OAS1	12	112905856	Susceptibility.M1.MAF_1.perc	reference	18.7	0.2958	0.0426271	0.3472504	0.9023	0.1321265	-?-+-+	25254	17	0	587062	402	1	421	0.8760893275165403
Susceptibility	ENSG00000136504	KAT7	17	49788648	Susceptibility.M1.MAF_1.perc	reference	15.7	0.313	-0.0573181	0.4767151	0.9043	0.183328	??+---	20748	8	0	525194	172	0	180	0.6670064852177332
Susceptibility	ENSG00000114391	RPL24	3	101681091	Susceptibility.M3.MAF_1.perc	reference	0	0.9137	-0.0393951	0.3287725	0.9046	0	-+--?-	23696	11	0	526235	131	0	142	0.8713447372975135
Susceptibility	ENSG00000136504	KAT7	17	49788648	Susceptibility.M3.MAF_1.perc	reference	0	0.742	-0.0219354	0.1868405	0.9065	0	+?+---	21725	31	0	535127	658	0	689	0.6670064852177332
Severe	ENSG00000175164	ABO	9	133233278	Severe.M4.MAF_0.1.perc	reference	0	0.4186	-0.031528	0.2725335	0.9079	0	+----+	4177	25	0	562738	1893	0	1918	0.9281613180533335
Severe	ENSG00000173578	XCR1	3	46017007	Severe.M4.MAF_1.perc	reference	0	0.5945	0.0130211	0.1127147	0.908	0	++-+?+	4402	16	1	567877	1728	1	1748	0.835182621807667
Susceptibility	ENSG00000076662	ICAM3	19	10333776	Susceptibility.M3.MAF_0.1.perc	reference	0	0.8815	0.0218374	0.1961724	0.9114	0	-?++--	25728	31	0	590875	653	0	684	0.8699815625315088
Susceptibility	ENSG00000105559	PLEKHA4	19	48837097	Susceptibility.M4.MAF_1.perc	reference	0	0.5813	0.0052981	0.0479411	0.912	0	+?+--+	27126	519	1	591861	11380	8	11917	0.5254198760372427
Susceptibility	ENSG00000182504	CEP97	3	101724593	Susceptibility.M3.MAF_1.perc	reference	0	0.9626	0.0065882	0.0614194	0.9146	0	+?+-++	27126	290	1	591861	7093	7	7399	0.6804869881046842
Hospitalized	ENSG00000176681	LRRC37A	17	46292733	Hospitalized.M3.MAF_1.perc	reference	0	0.5779	-0.0605727	0.5790507	0.9167	0	?+----	8869	7	0	562605	154	1	163	0.8124529783004808
Susceptibility	ENSG00000076662	ICAM3	19	10333776	Susceptibility.M1.MAF_1.perc	reference	0	0.888	0.0190678	0.1909374	0.9205	0	-?++--	25727	32	0	590873	671	0	703	0.8699815625315088
Susceptibility	ENSG00000089127	OAS1	12	112905856	Susceptibility.M3.MAF_1.perc	reference	21.3	0.2787	-0.0317671	0.3228056	0.9216	0.1288479	-?-+-+	26614	28	0	590793	601	1	631	0.8760893275165403
Severe	ENSG00000225190	PLEKHM1	17	45435900	Severe.M3.MAF_0.1.perc	reference	0	0.8813	-0.029437	0.3025488	0.9225	0	+---?-	4367	16	0	564136	2071	0	2087	0.666432372371803
Hospitalized	ENSG00000173585	CCR9	3	45886504	Hospitalized.M1.MAF_0.1.perc	reference	0	0.8642	-0.0661524	0.689563	0.9236	0	?+-??-	5957	2	0	560865	193	0	195	0.8617345012072779
Hospitalized	ENSG00000173585	CCR9	3	45886504	Hospitalized.M1.MAF_1.perc	reference	0	0.8642	-0.0661524	0.689563	0.9236	0	?+-??-	5957	2	0	560865	193	0	195	0.8617345012072779
Hospitalized	ENSG00000159314	ARHGAP27	17	45393902	Hospitalized.M3.MAF_1.perc	reference	0	0.5238	0.0259838	0.2777223	0.9255	0	?+----	9488	23	0	579055	868	0	891	0.7620976479621291
Hospitalized	ENSG00000185829	ARL17A	17	46516702	Hospitalized.M3.MAF_0.1.perc	reference	0	0.9941	0.1182299	1.3370497	0.9295	0	?+??--	5448	1	0	401592	16	0	17	0.09802842038320231
Susceptibility	ENSG00000104805	NUCB1	19	48900312	Susceptibility.M4.MAF_0.1.perc	reference	31	0.2151	0.016685	0.1936898	0.9314	0.0602013	-?+++-	26860	196	0	590262	4448	1	4646	0.6213642768909429
Severe	ENSG00000087074	PPP1R15A	19	48872421	Severe.M3.MAF_1.perc	reference	0	0.8886	-0.0242398	0.2833679	0.9318	0	?+----	4672	19	0	570228	1571	1	1592	0.9563993677166953
Hospitalized	ENSG00000144815	NXPE3	3	101779202	Hospitalized.M1.MAF_1.perc	reference	18.8	0.2962	0.0538064	0.6302882	0.932	0.33069	?-++?-	8866	11	0	551374	252	0	263	0.7849257869593872
Susceptibility	ENSG00000111335	OAS2	12	112978395	Susceptibility.M4.MAF_0.1.perc	reference	46	0.1159	-0.0169514	0.1998153	0.9324	0.0798773	-?---+	27125	197	0	591861	4543	1	4742	0.8802773193884548
Severe	ENSG00000175164	ABO	9	133233278	Severe.M4.MAF_1.perc	reference	0	0.7337	0.012555	0.1479737	0.9324	0	+-+--+	4388	72	0	564486	7696	18	7804	0.9281613180533335
Hospitalized	ENSG00000087074	PPP1R15A	19	48872421	Hospitalized.M1.MAF_1.perc	reference	0	0.9534	-0.0225942	0.2786142	0.9354	0	?+-+-+	10689	23	0	581024	786	1	811	0.9697831146687133
Severe	ENSG00000104804	TULP2	19	48880967	Severe.M4.MAF_1.perc	reference	7.3	0.3698	-0.0157834	0.1948617	0.9354	0.0265466	--+++-	4883	59	0	570490	7331	8	7406	0.8139651926957608
Susceptibility	ENSG00000076662	ICAM3	19	10333776	Susceptibility.M3.MAF_1.perc	reference	0	0.9544	0.0136144	0.1800374	0.9397	0	-?++--	25940	38	0	591630	763	0	801	0.8699815625315088
Severe	ENSG00000186868	MAPT	17	45894527	Severe.M3.MAF_0.1.perc	reference	0	0.9541	-0.0301125	0.400302	0.94	0	?+----	4614	9	0	570068	1021	1	1032	0.7283882134408286
Susceptibility	ENSG00000176681	LRRC37A	17	46292733	Susceptibility.M4.MAF_1.perc	reference	0	0.9558	0.006037	0.0804752	0.9402	0	+?+---	24236	131	14	575416	3188	26	3399	0.7587073432969161
Severe	ENSG00000173578	XCR1	3	46017007	Severe.M4.MAF_0.1.perc	reference	0	0.9851	0.0241333	0.3319983	0.9421	0	?++-?-	3936	11	0	565480	1434	0	1445	0.835182621807667
Hospitalized	ENSG00000104804	TULP2	19	48880967	Hospitalized.M3.MAF_1.perc	reference	25.7	0.2502	-0.0264585	0.3729559	0.9434	0.2035989	?--++-	10782	45	0	582571	2603	2	2652	0.9061700740712699
Severe	ENSG00000185294	SPPL2C	17	45844881	Severe.M4.MAF_1.perc	reference	38	0.153	0.0150593	0.2197462	0.9454	0.0959011	+---++	4822	101	0	570320	11985	16	12118	0.5444024913479857
Susceptibility	ENSG00000163818	LZTFL1	3	45823316	Susceptibility.M3.MAF_0.1.perc	reference	20.3	0.2854	-0.0305797	0.4769951	0.9489	0.2870022	+?-++-	24427	17	0	569920	361	0	378	0.882352448942405
Susceptibility	ENSG00000111331	OAS3	12	112938051	Susceptibility.M4.MAF_0.1.perc	reference	0	0.8431	0.0038786	0.0620109	0.9501	0	-?+-+-	26578	295	0	589971	6943	4	7246	0.7558020056569048
Hospitalized	ENSG00000111335	OAS2	12	112978395	Hospitalized.M1.MAF_1.perc	reference	29	0.2285	0.0243701	0.3936442	0.9506	0.218953	?+--+-	10240	25	0	569731	602	1	629	0.670440601247958
Susceptibility	ENSG00000087074	PPP1R15A	19	48872421	Susceptibility.M1.MAF_1.perc	reference	0	0.9015	-0.0094908	0.1659315	0.9544	0	-?-++-	26330	45	0	588795	806	1	853	0.7724920607601033
Susceptibility	ENSG00000105376	ICAM5	19	10289952	Susceptibility.M4.MAF_1.perc	reference	0	0.4354	0.0050556	0.0886545	0.9545	0	-?-+--	26219	153	0	588001	3247	3	3406	0.7451344437282921
Severe	ENSG00000089127	OAS1	12	112905856	Severe.M4.MAF_0.1.perc	reference	11.5	0.3418	-0.0169129	0.308925	0.9563	0.0914738	--+++-	4759	27	0	569982	3776	3	3809	0.7178348334957181
Hospitalized	ENSG00000225190	PLEKHM1	17	45435900	Hospitalized.M4.MAF_1.perc	reference	0	0.6583	0.0046268	0.0861229	0.9572	0	?+-++-	11268	226	2	578768	10554	8	10800	0.8533332107141244
Hospitalized	ENSG00000173578	XCR1	3	46017007	Hospitalized.M4.MAF_0.1.perc	reference	2.3	0.3934	-0.0143352	0.270944	0.9578	0.0232768	?+-++-	10868	28	0	569328	1449	0	1477	0.8140471887903338
Susceptibility	ENSG00000114391	RPL24	3	101681091	Susceptibility.M1.MAF_0.1.perc	reference	0	0.7668	0.0544583	1.0442979	0.9584	0	-?+???	20179	1	0	509010	32	0	33	0.8713447372975135
Severe	ENSG00000175164	ABO	9	133233278	Severe.M3.MAF_0.1.perc	reference	19.6	0.2919	-0.0556511	1.1755402	0.9622	1.4973806	?-++?-	3663	3	0	561002	305	0	308	0.9281613180533335
Severe	ENSG00000104805	NUCB1	19	48900312	Severe.M3.MAF_1.perc	reference	20.5	0.2793	0.0173694	0.3679421	0.9623	0.1915553	--++-+	4834	41	0	569010	5801	2	5846	0.8008160879840296
Susceptibility	ENSG00000120071	KANSL1	17	46029916	Susceptibility.M4.MAF_0.1.perc	reference	0	0.4597	0.0025395	0.0547736	0.963	0	+?--+-	26424	382	0	587505	8948	0	9330	0.7682392341456148
Severe	ENSG00000111331	OAS3	12	112938051	Severe.M4.MAF_1.perc	reference	0	0.8752	0.0051773	0.1132886	0.9635	0	+-+++-	4906	110	1	570620	12762	16	12906	0.05722157592860392
Susceptibility	ENSG00000089127	OAS1	12	112905856	Susceptibility.M4.MAF_1.perc	reference	72.4	0.005842	-0.0101901	0.2261424	0.9641	0.1363563	-?-+++	26754	218	0	591353	4855	10	5093	0.8760893275165403
Hospitalized	ENSG00000104805	NUCB1	19	48900312	Hospitalized.M3.MAF_1.perc	reference	38.4	0.1652	0.0150995	0.3561743	0.9662	0.2423611	?+++-+	11519	89	0	581402	5807	2	5900	0.8756103684374578
Hospitalized	ENSG00000161847	RAVER1	19	10316212	Hospitalized.M4.MAF_1.perc	reference	33.1	0.2009	-0.0085067	0.2014837	0.9663	0.0662975	?++---	11465	164	0	578955	8076	2	8244	0.7897380717784334
Susceptibility	ENSG00000163818	LZTFL1	3	45823316	Susceptibility.M3.MAF_1.perc	reference	23.8	0.2626	0.0132789	0.3192853	0.9668	0.1216313	+?--+-	24427	25	0	569920	453	1	480	0.882352448942405
Hospitalized	ENSG00000104804	TULP2	19	48880967	Hospitalized.M3.MAF_0.1.perc	reference	21.8	0.2757	-0.0193238	0.4667166	0.967	0.2958999	?--++-	10683	26	0	582190	1773	1	1801	0.9061700740712699
Susceptibility	ENSG00000111335	OAS2	12	112978395	Susceptibility.M3.MAF_1.perc	reference	0	0.6837	-0.006364	0.1735835	0.9708	0	-?---+	25078	47	0	579350	708	1	757	0.8802773193884548
Severe	ENSG00000142002	DPP9	19	4675224	Severe.M4.MAF_0.1.perc	reference	0	0.9262	-0.006071	0.1737282	0.9721	0	---+-+	3647	26	0	175899	1796	1	1824	0.8364250705988868
Severe	ENSG00000175164	ABO	9	133233278	Severe.M1.MAF_0.1.perc	reference	23.9	0.2677	-0.0432534	1.2960394	0.9734	1.9693197	?-++?-	3302	1	0	559860	292	0	293	0.9281613180533335
Susceptibility	ENSG00000164983	TMEM65	8	124306189	Susceptibility.M4.MAF_1.perc	reference	57.7	0.05069	0.0103473	0.3361565	0.9754	0.2581042	+?+---	25682	67	0	575797	1611	0	1678	0.8962354445775698
Susceptibility	ENSG00000120088	CRHR1	17	45784280	Susceptibility.M4.MAF_1.perc	reference	20.4	0.2848	-0.0033132	0.1204996	0.9781	0.017791	-?+---	26578	263	0	589971	5170	4	5441	0.9393232750042521
Susceptibility	ENSG00000163820	FYCO1	3	45917899	Susceptibility.M4.MAF_1.perc	reference	20.9	0.2765	0.0020849	0.0878454	0.9811	0.0107718	+-+--+	27803	636	1	596160	13768	9	14424	0.8892356169592901
Hospitalized	ENSG00000172215	CXCR6	3	45940933	Hospitalized.M3.MAF_0.1.perc	reference	0	0.5332	0.0061586	0.3505492	0.986	0	?--+?-	9676	10	0	563401	604	0	614	0.7875577724135119
Hospitalized	ENSG00000105376	ICAM5	19	10289952	Hospitalized.M3.MAF_1.perc	reference	0	0.9126	-0.0064822	0.3711859	0.9861	0	?--+?-	8886	11	0	565425	677	0	688	0.9156192629915194
Susceptibility	ENSG00000120088	CRHR1	17	45784280	Susceptibility.M1.MAF_0.1.perc	reference	0	0.8326	0.0063311	0.3744822	0.9865	0	-?+---	23568	9	0	585366	180	0	189	0.9393232750042521
Susceptibility	ENSG00000172215	CXCR6	3	45940933	Susceptibility.M3.MAF_1.perc	reference	14.5	0.3219	-0.0052936	0.3136369	0.9865	0.1118566	-?+-+-	25082	52	0	573608	1028	0	1080	0.9112965050977453
Susceptibility	ENSG00000104804	TULP2	19	48880967	Susceptibility.M1.MAF_0.1.perc	reference	0	0.8829	0.0043819	0.2741575	0.9872	0	-?++--	24498	16	0	588490	360	0	376	0.9916692293896516
Hospitalized	ENSG00000120071	KANSL1	17	46029916	Hospitalized.M4.MAF_1.perc	reference	0	0.88	0.0011532	0.0736753	0.9875	0	?---++	11789	282	0	580658	15365	11	15669	0.9199787541130157
Hospitalized	ENSG00000090339	ICAM1	19	10271093	Hospitalized.M1.MAF_0.1.perc	reference	0	0.6584	-0.0081252	0.7348632	0.9912	0	?+-??-	6272	2	0	560014	151	0	153	0.029937144290697423
Hospitalized	ENSG00000090339	ICAM1	19	10271093	Hospitalized.M1.MAF_1.perc	reference	0	0.6584	-0.0081252	0.7348632	0.9912	0	?+-??-	6272	2	0	560014	151	0	153	0.029937144290697423
Severe	ENSG00000137166	FOXP4	6	41546381	Severe.M4.MAF_0.1.perc	reference	0	0.5797	0.0019876	0.179301	0.9912	0	?-++++	4454	28	0	568348	3414	1	3444	0.9505318503570317
Severe	ENSG00000087074	PPP1R15A	19	48872421	Severe.M3.MAF_0.1.perc	reference	0	0.7517	-0.004124	0.4014318	0.9918	0	?+----	4551	9	0	569730	955	0	964	0.9563993677166953
Hospitalized	ENSG00000087074	PPP1R15A	19	48872421	Hospitalized.M1.MAF_0.1.perc	reference	0	0.8866	-0.0024996	0.3784286	0.9947	0	?++--+	10596	12	0	580652	554	0	566	0.9697831146687133
Hospitalized	ENSG00000073969	NSF	17	46590669	Hospitalized.M4.MAF_0.1.perc	reference	0	0.885	-0.0013787	0.2743916	0.996	0	?-+---	10279	17	0	578086	1079	0	1096	0.9773745472394765
Susceptibility	ENSG00000185829	ARL17A	17	46516702	Susceptibility.M4.MAF_0.1.perc	reference	37.6	0.2016	0.0027087	0.9806847	0.9978	1.0806095	-?-??+	15153	1	1	401435	27	2	34	0.986844570142484
Susceptibility	ENSG00000104804	TULP2	19	48880967	Susceptibility.M1.MAF_1.perc	reference	0	0.8741	5.652e-4	0.2736613	0.9984	0	-?++--	24505	17	0	588499	363	0	380	0.9916692293896516
Susceptibility	ENSG00000105371	ICAM4	19	10286955	Susceptibility.M4.MAF_0.1.perc	reference	0	0.9064	-2.251e-4	0.1332742	0.9987	0	+?--+-	25956	66	0	587785	1466	1	1534	0.9923291293197172
