# Supplementary material for: Exome-wide association study to identify rare variants influencing COVID-19 outcomes: Results from the Host Genetics Initiative
Source: PLoS Genet. 2022 Nov 3;18(11):e1010367. doi: 10.1371/journal.pgen.1010367 (PMC9632827; doi:10.1371/journal.pgen.1010367)
Supplement: S9 Table — (XLSX) [file pgen.1010367.s009.xlsx]

## Sheet: Genentech
Participating sites and IRB for the Genentech cohort
Protocol: WA42380
CRTN	IRB/IEC Name	IRB/IEC Address	Country
331442	COMITATO ETICO DELL'IRCCS SAN MATTEO DI PAVIA	COMITATO ETICO DELL'IRCCS SAN MATTEO DI PAVIA, IRCCS Policlinico San Matteo, Viale Golgi ,19, 27100, Pavia, Lombardia, ITALY	ITALY
331443	Advarra	Advarra, 6940 Columbia Gateway Drive, COLUMBIA, MD, 21046, UNITED STATES	UNITED STATES
331469	CPP Sud Ouest Et Outre Mer I	CPP Sud Ouest Et Outre Mer I, 10 chemin du raisin, ARS Midi-Pyrénées, Bureau 1028, 31050, Toulouse cedex 9, FRANCE	FRANCE
331470	CPP Sud Ouest Et Outre Mer I	CPP Sud Ouest Et Outre Mer I, 10 chemin du raisin, ARS Midi-Pyrénées, Bureau 1028, 31050, Toulouse cedex 9, FRANCE	FRANCE
331507	CEIC Área 5 - Hospital Universitario La Paz	CEIC Área 5 - Hospital Universitario La Paz, Paseo de la Castellana, 261, 28036, Madrid, MADRID, SPAIN	SPAIN
331517	CEIC Área 5 - Hospital Universitario La Paz	CEIC Área 5 - Hospital Universitario La Paz, Paseo de la Castellana, 261, 28036, Madrid, MADRID, SPAIN	SPAIN
331518	CEIC Área 5 - Hospital Universitario La Paz	CEIC Área 5 - Hospital Universitario La Paz, Paseo de la Castellana, 261, 28036, Madrid, MADRID, SPAIN	SPAIN
331520	CEIC Área 5 - Hospital Universitario La Paz	CEIC Área 5 - Hospital Universitario La Paz, Paseo de la Castellana, 261, 28036, Madrid, MADRID, SPAIN	SPAIN
331525	Comité d'éthique de la recherche	Comité d'éthique de la recherche, CHUM, Pavillion R, 900 Rue St-Denis, 3rd Floor, H2X 0A9, Montreal, Quebec, CANADA	CANADA
331526	Advarra	Advarra, 6940 Columbia Gateway Drive, COLUMBIA, MD, 21046, UNITED STATES	UNITED STATES
331530	Advarra	Advarra, 6940 Columbia Gateway Drive, COLUMBIA, MD, 21046, UNITED STATES
331533	Advarra	Advarra, 6940 Columbia Gateway Drive, COLUMBIA, MD, 21046, UNITED STATES	UNITED STATES
331584	Stichting Beoordeling Ethiek Biomedisch Onderzoek (BEBO)	Stichting Beoordeling Ethiek Biomedisch Onderzoek (BEBO), Dr. Nassaulaan 10, 9401 HK, Assen, NETHERLANDS	NETHERLANDS
331585	Stichting Beoordeling Ethiek Biomedisch Onderzoek (BEBO)	Stichting Beoordeling Ethiek Biomedisch Onderzoek (BEBO), Dr. Nassaulaan 10, 9401 HK, Assen, NETHERLANDS	NETHERLANDS
331600	West Midlands - Coventry & Warwickshire Research Ethics Committee	West Midlands - Coventry & Warwickshire Research Ethics Committee, The Old Chapel, Royal Standard Place, Nottingham, NG1 6FS, UNITED KINGDOM	UNITED KINGDOM
331609	Ethikkommission der Medizinischen Fakultät Universität zu Köln	Ethikkommission der Medizinischen Fakultät Universität zu Köln, Kerpener Str.62, Gebäude 5, 50937, Köln, GERMANY	GERMANY
331613	Ethikkommission der Medizinischen Fakultät Universität zu Köln	Ethikkommission der Medizinischen Fakultät Universität zu Köln, Kerpener Str.62, Gebäude 5, 50937, Köln, GERMANY	GERMANY
331616	Ethikkommission der Medizinischen Fakultät Universität zu Köln	Ethikkommission der Medizinischen Fakultät Universität zu Köln, Kerpener Str.62, Gebäude 5, 50937, Köln, GERMANY	GERMANY
331671	Advarra	Advarra, 6940 Columbia Gateway Drive, COLUMBIA, MD, 21046, UNITED STATES	UNITED STATES
331679	University Health Network Research Ethics Board	University Health Network Research Ethics Board, 700 Bay Street, 17th Floor, Suite 1700, M5G 1Z6, Toronto, Ontario, CANADA	CANADA
331688	CPP Sud Ouest Et Outre Mer I	CPP Sud Ouest Et Outre Mer I, 10 chemin du raisin, ARS Midi-Pyrénées, Bureau 1028, 31050, Toulouse cedex 9, FRANCE	FRANCE
331689	CPP Sud Ouest Et Outre Mer I	CPP Sud Ouest Et Outre Mer I, 10 chemin du raisin, ARS Midi-Pyrénées, Bureau 1028, 31050, Toulouse cedex 9, FRANCE	FRANCE
331690	CPP Sud Ouest Et Outre Mer I	CPP Sud Ouest Et Outre Mer I, 10 chemin du raisin, ARS Midi-Pyrénées, Bureau 1028, 31050, Toulouse cedex 9, FRANCE	FRANCE
331691	CPP Sud Ouest Et Outre Mer I	CPP Sud Ouest Et Outre Mer I, 10 chemin du raisin, ARS Midi-Pyrénées, Bureau 1028, 31050, Toulouse cedex 9, FRANCE	FRANCE
331700	Videnskabsetiske Komité Region Midt	Videnskabsetiske Komité Region Midt; Sundhedssekr., Skottenborg 26, Postboks 21, 8800, Viborg, DENMARK	DENMARK
331701	Videnskabsetiske Komité Region Midt	Videnskabsetiske Komité Region Midt; Sundhedssekr., Skottenborg 26, Postboks 21, 8800, Viborg, DENMARK	DENMARK
331703	Videnskabsetiske Komité Region Midt	Videnskabsetiske Komité Region Midt; Sundhedssekr., Skottenborg 26, Postboks 21, 8800, Viborg, DENMARK	DENMARK
331704	Videnskabsetiske Komité Region Midt	Videnskabsetiske Komité Region Midt; Sundhedssekr., Skottenborg 26, Postboks 21, 8800, Viborg, DENMARK	DENMARK
332316	CPP Sud Ouest Et Outre Mer	CPP Sud Ouest Et Outre Mer I, 10 chemin du raisin, ARS Midi-Pyrénées, Bureau 1028, 31050, Toulouse cedex 9, FRANCE	FRANCE
332338	COMITATO ETICO BRIANZA	COMITATO ETICO BRIANZA, Via Pergolesi, 33, 20900, Monza, Lombardia, ITALY	ITALY
333107	Hamilton Integrated Research Ethics Board	Hamilton Integrated Research Ethics Board, 293 Wellington St. North, Suite 102, L8L 8E7, Hamilton, Ontario, CANADA	CANADA
331615	Hamilton Integrated Research Ethics Board	Hamilton Integrated Research Ethics Board, 293 Wellington St. North, Suite 102, L8L 8E7, Hamilton, Ontario, CANADA	CANADA
331534	Comitato Etico della Seconda Università di Napoli; Az. Osp. Univ. S.U.N. - A.O.R.N. "Ospedali	Comitato Etico della Seconda Università di Napoli; Az. Osp. Univ. S.U.N. - A.O.R.N. "Ospedali, Via Costantinopoli, 104, 80138,Napoli, ITALY	ITALY
331535	Comitato Etico Ist. Naz. Mal. Inf. L. Spallanzani	Comitato Etico Ist. Naz. Mal. Inf. L. Spallanzani, Via Portuense, 292, 149, Roma, ITALY	ITALY
331529	COMITATO ETICO DELLA PROVINCIA DI BERGAMO	COMITATO ETICO DELLA PROVINCIA DI BERGAMO,	ITALY
		Piazza OMS-Organizzazione Mondiale della Sanità, 1, 24127, Bergamo,ITALY
331532	COMITATO ETICO MILANO AREA 1; c/o ASST FBF Sacco - P.O. L. Sacco	COMITATO ETICO MILANO AREA 1; c/o ASST FBF Sacco - P.O. L. Sacco, Via G.B. Grassi, 74, 20157, MILANO, ITALY	ITALY
331680	Hamilton Integrated Research Ethics Board	Hamilton Integrated Research Ethics Board, 293 Wellington St. North, Suite 102, L8L 8E7, Hamilton, CANADA	CANADA
331583	Stichting Beoordeling Ethiek Biomedisch Onderzoek (BEBO)	Stichting Beoordeling Ethiek Biomedisch Onderzoek (BEBO), Dr. Nassaulaan 10, 9401 HK, Assen, NETHERLANDS	NETHERLANDS
331586	Stichting Beoordeling Ethiek Biomedisch Onderzoek (BEBO)	Stichting Beoordeling Ethiek Biomedisch Onderzoek (BEBO), Dr. Nassaulaan 10, 9401 HK, Assen, NETHERLANDS	NETHERLANDS
332337	CEIC Área 5 - Hospital Universitario La Paz	CEIC Área 5 - Hospital Universitario La Paz, Paseo de la Castellana, 261, 28036, Madrid, MADRID, SPAIN	SPAIN
331522	CEIC Área 5 - Hospital Universitario La Paz	CEIC Área 5 - Hospital Universitario La Paz, Paseo de la Castellana, 261, 28036, Madrid, MADRID, SPAIN	SPAIN
331521	CEIC Área 5 - Hospital Universitario La Paz	CEIC Área 5 - Hospital Universitario La Paz, Paseo de la Castellana, 261, 28036, Madrid, MADRID, SPAIN	SPAIN
331606	West Midlands - Coventry & Warwickshire Research Ethics Committee	West Midlands - Coventry & Warwickshire Research Ethics Committee, The Old Chapel, Royal Standard Place, Nottingham, NG1 6FS, UNITED KINGDOM	UNITED KINGDOM
331878	West Midlands - Coventry & Warwickshire Research Ethics Committee	West Midlands - Coventry & Warwickshire Research Ethics Committee, The Old Chapel, Royal Standard Place, Nottingham, NG1 6FS, UNITED KINGDOM	UNITED KINGDOM
331598	West Midlands - Coventry & Warwickshire Research Ethics Committee	West Midlands - Coventry & Warwickshire Research Ethics Committee, The Old Chapel, Royal Standard Place, Nottingham, NG1 6FS, UNITED KINGDOM	UNITED KINGDOM
331605	West Midlands - Coventry & Warwickshire Research Ethics Committee	West Midlands - Coventry & Warwickshire Research Ethics Committee, The Old Chapel, Royal Standard Place, Nottingham, NG1 6FS, UNITED KINGDOM	UNITED KINGDOM
332761	West Midlands - Coventry & Warwickshire Research Ethics Committee	West Midlands - Coventry & Warwickshire Research Ethics Committee, The Old Chapel, Royal Standard Place, Nottingham, NG1 6FS, UNITED KINGDOM	UNITED KINGDOM
332676	West Midlands - Coventry & Warwickshire Research Ethics Committee	West Midlands - Coventry & Warwickshire Research Ethics Committee, The Old Chapel, Royal Standard Place, Nottingham, NG1 6FS, UNITED KINGDOM	UNITED KINGDOM
331607	West Midlands - Coventry & Warwickshire Research Ethics Committee	West Midlands - Coventry & Warwickshire Research Ethics Committee, The Old Chapel, Royal Standard Place, Nottingham, NG1 6FS, UNITED KINGDOM	UNITED KINGDOM
331673	Advarra	Advarra, 6940 Columbia Gateway Drive, COLUMBIA, MD, 21046, UNITED STATES	UNITED STATES
331876	Advarra	Advarra, 6940 Columbia Gateway Drive, COLUMBIA, MD, 21046, UNITED STATES	UNITED STATES
332438	Advarra	Advarra, 6940 Columbia Gateway Drive, COLUMBIA, MD, 21046, UNITED STATES	UNITED STATES
332344	Advarra	Advarra, 6940 Columbia Gateway Drive, COLUMBIA, MD, 21046, UNITED STATES	UNITED STATES
332341	Advarra	Advarra, 6940 Columbia Gateway Drive, COLUMBIA, MD, 21046, UNITED STATES	UNITED STATES
332342	Advarra	Advarra, 6940 Columbia Gateway Drive, COLUMBIA, MD, 21046, UNITED STATES	UNITED STATES
332436	Advarra	Advarra, 6940 Columbia Gateway Drive, COLUMBIA, MD, 21046, UNITED STATES	UNITED STATES
331678	Sharp HealthCare	Sharp HealthCare, IRB, 7930 Frost Street, Suite 300, SAN DIEGO, CA, 92123, UNITED STATES	UNITED STATES
332345	Rush University Medical Center	Rush University Medical Center; Rush University Medical Center Institutional Review Board, 1653 West Congress Parkway, Jelke Building Room 1591, Chicago, IL, 60612, UNITED STATES	UNITED STATES
332343	Cleveland Clinic	Cleveland Clinic; Institutional Review Board, 10681 Carnegie Ave, OS-1, Cleveland, OH, 44195, UNITED STATES	UNITED STATES
332340	Advarra	Advarra, 6940 Columbia Gateway Drive, COLUMBIA, MD, 21046, UNITED STATES	UNITED STATES
331880	Advarra	Advarra, 6940 Columbia Gateway Drive, COLUMBIA, MD, 21046, UNITED STATES	UNITED STATES
331677	Providence St. Joseph Health IRB	Providence St. Joseph Health IRB, 1801 Lind Ave SW, RENTON, WA, 98057, UNITED STATES	UNITED STATES
331676	Advarra	Advarra, 6940 Columbia Gateway Drive, COLUMBIA, MD, 21046, UNITED STATES	UNITED STATES
331675	Duke University	Duke University; DUHS Institutional Review Board, Hock Plaza, 2424 Erwin Rd, Durham, NC, UNITED STATES	UNITED STATES
331674	Bronx VAMC IRB	Bronx VAMC IRB, 130 West Kingsbridge Road, 2Fo1 Research & Development, Bronx, NY, 10468, UNITED STATES	UNITED STATES
331672	Advarra	Advarra, 6940 Columbia Gateway Drive, COLUMBIA, MD, 21046, UNITED STATES	UNITED STATES
331528	Univ of Chicago	Univ of Chicago; Institutional Review Board, 5841 S. Maryland Ave., MC7132, I-625, CHICAGO, IL, 60637, UNITED STATES	UNITED STATES
